# Supplementary material for: The evolution of ultraconserved elements with different phylogenetic origins
Source: BMC Evol Biol. 2012 Dec 5;12:236. doi: 10.1186/1471-2148-12-236 (PMC3556307; doi:10.1186/1471-2148-12-236)
Supplement: Additional file 1 — UCR information (≥50 bp) for each species. [file 1471-2148-12-236-S1.xlsx]

## Sheet: Additional_file_1.txt
#>UCR_ID	CHROMOSOME/CONTIG/SCAFFOLD	START	END	STRAND	LENGTH
>UCE_AQ_1	Contig13339	151753	151814	+	62
TGGCAGCGGTGGGATTCGAACCCACGCCATCGAAATGACTGGTGCCTAAAACCAGCGCCTTA
>UCE_AQ_2	Contig13433	230824	230883	+	60
GCCCGGGAATCGAACCCGGGTCGCAAGAATGGGAATCTTGCATGATACCACTACACCAGC
>UCE_AQ_3	Contig1971	521	573	+	53
CTATTGGAGCTGGAATTACCGCGGCTGCTGGCACCAGACTTGCCCTCCAATTG
>UCE_AQ_4	Contig1971	667	766	+	100
GGATTGGGTAATTTGCGCGCCTGCTGCCTTCCTTGGATGTGGTAGCCGTTTCTCAGGCTCCCTCTCCGGAATCGAACCCTAATTCTCCGTCACCCGTTGC
>UCE_AQ_5	Contig7647	1667	1738	+	72
GTGCGCCGCCCGGGAATCGAACCCGGGTCGCAAGAATGGGAATCTTGCATGATACCACTACACCAGCGGCGC
>UCE_AQ_6	Contig7647	2100	2160	+	61
TCGAACCAGGGACCTTTAGATCTTCAGTCTAACGCTCTCCCAACTGAGCTATTTCGGCTGA
>UCE_AQ_7	Contig13446	10920	10991	+	72
ACAGGAAACTCCCCAAAAGCTTATCTTCAAGTTAGCTGCATCAAGTCCTGTGGTGCTTGAAAATCTCTCCAT
>UCE_AQ_8	Contig11085	8309	8360	+	52
GGATTGGGTAATTTGCGCGCCTGCTGCCTTCCTTGGATGTGGTAGCCGTTTC
>UCE_AQ_9	Contig11085	7501	7590	+	90
GGACCTGGTGAGGTTCCCCGTGTTGAGTCAAATTAAGCCGCAGGCTCCACTCCTGGTGGTGCCCTTCCGTCAATTCCTTTAAGTTTCAGC
>UCE_AQ_10	Contig11085	7406	7476	+	71
AACCAGACAAATCACTCCACCAACTAAGAACGGCCATGCACCACCACCCATAGAATCAAGAAAGAGCTCTC
>UCE_AQ_11	Contig11085	7171	7232	+	62
CCGTCAGTGTAGCGCGCGTGCGGCCCAGAACATCTAAGGGCATCACAGACCTGTTATTGCCT
>UCE_AQ_12	Contig11085	8163	8215	+	53
CTATTGGAGCTGGAATTACCGCGGCTGCTGGCACCAGACTTGCCCTCCAATTG
>UCE_AQ_13	Contig12789	12485	12557	+	73
TGGGATTCGAACCCACGCGTGCAGAGCACAATGGATTAGCAGTCCATCGCCTTAACCACTCGGCCACCTCGTC
>UCE_AQ_14	Contig13516	396764	396854	+	91
ACATATACTAAAATTGGAACGATACAGAGAAGATTAGCATGGCCCCTGCGCAAGGATGACACGCAAATTCGTGAAGCGTTCCAAATTTTTT
>UCE_AQ_15	Contig953	465	535	+	71
AACCAGACAAATCACTCCACCAACTAAGAACGGCCATGCACCACCACCCATAGAATCAAGAAAGAGCTCTC
>UCE_AQ_16	Contig953	560	649	+	90
GGACCTGGTGAGGTTCCCCGTGTTGAGTCAAATTAAGCCGCAGGCTCCACTCCTGGTGGTGCCCTTCCGTCAATTCCTTTAAGTTTCAGC
>UCE_AQ_17	Contig953	230	291	+	62
CCGTCAGTGTAGCGCGCGTGCGGCCCAGAACATCTAAGGGCATCACAGACCTGTTATTGCCT
>UCE_AQ_18	Contig171	324	423	+	100
GCAACGGGTGACGGAGAATTAGGGTTCGATTCCGGAGAGGGAGCCTGAGAAACGGCTACCACATCCAAGGAAGGCAGCAGGCGCGCAAATTACCCAATCC
>UCE_AQ_19	Contig171	517	569	+	53
CAATTGGAGGGCAAGTCTGGTGCCAGCAGCCGCGGTAATTCCAGCTCCAATAG
>UCE_AQ_20	Contig73	689	741	+	53
CTATTGGAGCTGGAATTACCGCGGCTGCTGGCACCAGACTTGCCCTCCAATTG
>UCE_AQ_21	Contig73	27	116	+	90
GGACCTGGTGAGGTTCCCCGTGTTGAGTCAAATTAAGCCGCAGGCTCCACTCCTGGTGGTGCCCTTCCGTCAATTCCTTTAAGTTTCAGC
>UCE_AQ_22	Contig548	752	813	+	62
AGGCAATAACAGGTCTGTGATGCCCTTAGATGTTCTGGGCCGCACGCGCGCTACACTGACGG
>UCE_AQ_23	Contig548	508	578	+	71
GAGAGCTCTTTCTTGATTCTATGGGTGGTGGTGCATGGCCGTTCTTAGTTGGTGGAGTGATTTGTCTGGTT
>UCE_AQ_24	Contig548	394	483	+	90
GCTGAAACTTAAAGGAATTGACGGAAGGGCACCACCAGGAGTGGAGCCTGCGGCTTAATTTGACTCAACACGGGGAACCTCACCAGGTCC
>UCE_AQ_25	Contig13495	453969	454028	+	60
TCGAACCAGGGACCTTTAGATCTTCAGTCTAACGCTCTCCCAACTGAGCTATTTCGGCAC
>UCE_AQ_26	Contig9373	99	158	+	60
GTGCCGAAATAGCTCAGTTGGGAGAGCGTTAGACTGAAGATCTAAAGGTCCCTGGTTCGA
>UCE_AQ_27	Contig13519	854576	854645	+	70
GTTGAAAGTCCGAAGACTTTTCTCGTCCTTATCGAGGGAGATGCTAACCTTCTCTCGGCTCATACAACAC
>UCE_AQ_28	Contig2419	675	734	+	60
GAGCCGAAATAGCTCAGTTGGGAGAGCGTTAGACTGAAGATCTAAAGGTCCCTGGTTCGA
>UCE_AQ_29	Contig10736	5979	6047	+	69
ATCATTTAGAGGAAGTAAAAGTCGTAACAAGGTTTCCGTAGGTGAACCTGCGGAAGGATCATTACCGTT
>UCE_AQ_30	Contig13383	131471	131530	+	60
GAGCCGAAATAGCTCAGTTGGGAGAGCGTTAGACTGAAGATCTAAAGGTCCCTGGTTCGA
>UCE_DM_1	chr3L	8053345	8053397	+	53
AGAGTAGACTGCGACCTGAACGCAGCGCCTTAGACCACTCGGCCATCCTGACT
>UCE_DM_2	chr3L	8061339	8061390	+	52
AGAGTAGACTGCGACCTGAACGCAGCGCCTTAGACCACTCGGCCATCCTGAC
>UCE_DM_3	chr3L	8058774	8058827	+	54
AGAGTAGACTGCGACCTGAACGCAGCGCCTTAGACCACTCGGCCATCCTGACTA
>UCE_DM_4	chr3L	11794576	11794642	+	67
CTACCGAGATTTGAACTCGGATCGCTGGATTCAAAGTCCAGAGTGCTAACCATTACACCATAGAACC
>UCE_DM_5	chr3L	8059125	8059179	+	55
AGAGTAGACTGCGACCTGAACGCAGCGCCTTAGACCACTCGGCCATCCTGACACA
>UCE_DM_6	chr3L	21979078	21979139	+	62
GTGCGCGACATCAAGGAGAAGCTGTGCTACGTCGCCCTGGACTTCGAGCAGGAGATGGCCAC
>UCE_DM_7	chr3L	8053582	8053634	+	53
AGAGTAGACTGCGACCTGAACGCAGCGCCTTAGACCACTCGGCCATCCTGACT
>UCE_DM_8	chr3L	12587398	12587456	+	59
AAGGGTGAGAAGATCATGCTGGCCATCATCACCAAGATGACCCTCACCCAGGTGTCCAC
>UCE_DM_9	chr3L	22836362	22836415	+	54
GTGTCAGGATGGCCGAGTGGTCTAAGGCGCTGCGTTCAGGTCGCAGTCTACTCT
>UCE_DM_10	chr3L	8053805	8053857	+	53
AGAGTAGACTGCGACCTGAACGCAGCGCCTTAGACCACTCGGCCATCCTGACA
>UCE_DM_11	chr3L	21978707	21978759	+	53
TCTGGCACCACACCTTCTACAACGAGCTGCGTGTGGCCCCCGAGGAGCACCCC
>UCE_DM_12	chr2L	8570886	8570937	+	52
GTGCCGAAATAGCTCAGTTGGGAGAGCGTTAGACTGAAGATCTAAAGGTCCC
>UCE_DM_13	chr2L	14010572	14010630	+	59
ACCGAGATTTGAACTCGGATCGCTGGATTCAGAGTCCAAAGTGCTAACCATTACACCAT
>UCE_DM_14	chr2L	6837772	6837821	+	50
CCGCACAAGTGCCAGGTGTGCGGAAAGGCCTTCAGCCAGAGCTCCAACCT
>UCE_DM_15	chr2L	8570886	8570937	-	52
GGGACCTTTAGATCTTCAGTCTAACGCTCTCCCAACTGAGCTATTTCGGCAC
>UCE_DM_16	chrX	6411005	6411056	+	52
GTGCCGAAATAGCTCAGTTGGGAGAGCGTTAGACTGAAGATCTAAAGGTCCC
>UCE_DM_17	chrX	3321490	3321550	+	61
CTACCGAGATTTGAACTCGGATCGCTGGATTCAAAGTCCAGAGTGCTAACCGTTACACCAT
>UCE_DM_18	chrX	15500443	15500517	+	75
GAATTCCTCGAGCAATTTCCTCGTCACTGGCGCTCCAATCGCCTCGATGGGCTTCTCCTCCAGATACAGCTGCAG
>UCE_DM_19	chrX	6638527	6638578	+	52
GGGACCTTTAGATCTTCAGTCTAACGCTCTCCCAACTGAGCTATTTCGGCAC
>UCE_DM_20	chrX	6638527	6638578	-	52
GTGCCGAAATAGCTCAGTTGGGAGAGCGTTAGACTGAAGATCTAAAGGTCCC
>UCE_DM_21	chrX	6411005	6411056	-	52
GGGACCTTTAGATCTTCAGTCTAACGCTCTCCCAACTGAGCTATTTCGGCAC
>UCE_DM_22	chr2R	2049705	2049758	+	54
TCCGTGGCGCAATTGGTTAGCGCGTTCGGCTGTTAACCGAAAGGTTGGTGGTTC
>UCE_DM_23	chr2R	15335059	15335163	+	105
TCGTTCATGTTGCTCTCGGCCTCGGTGAACTCCATCTCGTCCATGCCCTCGCCGGTGTACCAATGCAAGAAAGCCTTGCGCCTGAACATAGCGGTGAACTGCTCG
>UCE_DM_24	chr2R	13492275	13492325	+	51
TGCCGAAATAGCTCAGTTGGGAGAGCGTTAGACTGAAGATCTAAAGGTCCC
>UCE_DM_25	chr2R	2040694	2040747	+	54
TCCGTGGCGCAATTGGTTAGCGCGTTCGGCTGTTAACCGAAAGGTTGGTGGTTC
>UCE_DM_26	chr2R	20261589	20261642	+	54
TCCGTGGCGCAATTGGTTAGCGCGTTCGGCTGTTAACCGAAAGGTTGGTGGTTC
>UCE_DM_27	chr2R	13492063	13492113	+	51
GGGACCTTTAGATCTTCAGTCTAACGCTCTCCCAACTGAGCTATTTCGGCA
>UCE_DM_28	chr2R	16833326	16833382	+	57
GTCTGGATCGGTGGCTCCATCCTGGCCTCTCTGTCCACCTTCCAGCAGATGTGGATC
>UCE_DM_29	chr2R	2049545	2049598	+	54
GAACCACCAACCTTTCGGTTAACAGCCGAACGCGCTAACCAATTGCGCCACGGA
>UCE_DM_30	chr2R	2050027	2050080	+	54
TCCGTGGCGCAATTGGTTAGCGCGTTCGGCTGTTAACCGAAAGGTTGGTGGTTC
>UCE_DM_31	chr2R	4570718	4570771	+	54
AAGTCAGGATGGCCGAGTGGTCTAAGGCGCTGCGTTCAGGTCGCAGTCTACTCT
>UCE_DM_32	chr2R	2040125	2040178	+	54
GAACCACCAACCTTTCGGTTAACAGCCGAACGCGCTAACCAATTGCGCCACGGA
>UCE_DM_33	chr2R	16832673	16832730	+	58
AGATCATGTTTGAGACCTTCAACTCGCCCGCCATGTACGTCGCCATCCAGGCCGTGCT
>UCE_DM_34	chr2R	2041028	2041081	+	54
GAACCACCAACCTTTCGGTTAACAGCCGAACGCGCTAACCAATTGCGCCACGGA
>UCE_DM_35	chr2R	2077651	2077704	+	54
GAACCACCAACCTTTCGGTTAACAGCCGAACGCGCTAACCAATTGCGCCACGGA
>UCE_DM_36	chr2R	12095145	12095207	+	63
CCACCGAGATTTGAACTCGGATCGCTGGATTCAGAGTCCAGAGTGCTAACCATTACACCATGG
>UCE_DM_37	chr2R	2077880	2077933	+	54
TCCGTGGCGCAATTGGTTAGCGCGTTCGGCTGTTAACCGAAAGGTTGGTGGTTC
>UCE_DM_38	chr2R	16545419	16545468	+	50
CGTCTGACTCCAGATCAGAAGGTTGCGTGTTCAAATCACGTCGGGGTCAG
>UCE_DM_39	chr2R	1902010	1902059	+	50
ACAGTGTTGGCGTACAGATCCTTACGGATGTCGACGTCACACTTCATGAT
>UCE_DM_40	chr2R	13492063	13492113	-	51
TGCCGAAATAGCTCAGTTGGGAGAGCGTTAGACTGAAGATCTAAAGGTCCC
>UCE_DM_41	chr2R	13492275	13492325	-	51
GGGACCTTTAGATCTTCAGTCTAACGCTCTCCCAACTGAGCTATTTCGGCA
>UCE_DM_42	chr3R	23793019	23793071	+	53
TCGTTCATGTTGCTCTCGGCCTCGGTGAACTCCATCTCGTCCATGCCCTCGCC
>UCE_DM_43	chr3R	20382431	20382513	+	83
ACATATACTAAAATTGGAACGATACAGAGAAGATTAGCATGGCCCCTGCGCAAGGATGACACGCAAAATCGTGAAGCGTTCCA
>UCE_DM_44	chr3R	9623943	9623993	+	51
GGGACCTTTAGATCTTCAGTCTAACGCTCTCCCAACTGAGCTATTTCGGCT
>UCE_DM_45	chr3R	20381827	20381909	+	83
ACATATACTAAAATTGGAACGATACAGAGAAGATTAGCATGGCCCCTGCGCAAGGATGACACGCAAAATCGTGAAGCGTTCCA
>UCE_DM_46	chr3R	22772990	22773060	+	71
CTACCGAGATTTGAACTCGGATCGCTGGATTCAAAGTCCAGAGTGCTAACCATTACACCATAGAACCGCGT
>UCE_DM_47	chr3R	2651309	2651361	+	53
GTCAGGTAGCGGTTGAAGTGGAACTCCTTCTCCAGCTCCAGCGTCTGGTAGCG
>UCE_DM_48	chr3R	6103776	6103841	+	66
CGACGAGGATGGGATTCGAACCCACGCGTGCAGAGCACATTGGATTAGCAGTCCAACGCCTTAACC
>UCE_DM_49	chr3R	22773239	22773305	+	67
CTACCGAGATTTGAACTCGGATCGCTGGATTCAAAGTCCAGAGTGCTAACCATTACACCATAGAACC
>UCE_DM_50	chr3R	3965272	3965325	+	54
GAACCACCAACCTTTCGGTTAACAGCCGAACGCGCTAACCAATTGCGCCACGGA
>UCE_DM_51	chr3R	11267423	11267472	+	50
TCGGTGGCTCCATCCTGGCCTCGCTGTCCACCTTCCAGCAGATGTGGATC
>UCE_DM_52	chr3R	8120167	8120216	+	50
GTGGCCTTCATGGACCACATCCGCATCTTCCAGGAGCAGGTGGAGAAGCT
>UCE_DM_53	chr3R	12147124	12147174	+	51
GGCCGAAATAGCTCAGTTGGGAGAGCGTTAGACTGAAGATCTAAAGGTCCC
>UCE_DM_54	chr3R	18222521	18222586	+	66
CGACGAGGATGGGATTCGAACCCACGCGTGCAGAGCACATTGGATTAGCAGTCCAACGCCTTAACC
>UCE_DM_55	chr3R	9623675	9623724	+	50
GCCGAAATAGCTCAGTTGGGAGAGCGTTAGACTGAAGATCTAAAGGTCCC
>UCE_DM_56	chr3R	20382954	20383036	+	83
ACATATACTAAAATTGGAACGATACAGAGAAGATTAGCATGGCCCCTGCGCAAGGATGACACGCAAAATCGTGAAGCGTTCCA
>UCE_DM_57	chr3R	18222266	18222331	+	66
GGTTAAGGCGTTGGACTGCTAATCCAATGTGCTCTGCACGCGTGGGTTCGAATCCCATCCTCGTCG
>UCE_DM_58	chr3R	18222902	18222984	+	83
CGACGAGGATGGGATTCGAACCCACGCGTGCAGAGCACATTGGATTAGCAGTCCAACGCCTTAACCACTCGGCCACCTCGTCA
>UCE_DM_59	chr3R	18223310	18223376	+	67
GGTTAAGGCGTTGGACTGCTAATCCAATGTGCTCTGCACGCGTGGGTTCGAATCCCATCCTCGTCGT
>UCE_DM_60	chr3R	9870247	9870312	+	66
CGACGAGGATGGGATTCGAACCCACGCGTGCAGAGCACATTGGATTAGCAGTCCAACGCCTTAACC
>UCE_DM_61	chr3R	2913523	2913575	+	53
ACCCACACCACCCTGGAGCATTCCGACTGCGCCTTCATGGTCGACAACGAGGC
>UCE_DM_62	chr3R	9623675	9623724	-	50
GGGACCTTTAGATCTTCAGTCTAACGCTCTCCCAACTGAGCTATTTCGGC
>UCE_DM_63	chr3R	12147125	12147174	-	50
GGGACCTTTAGATCTTCAGTCTAACGCTCTCCCAACTGAGCTATTTCGGC
>UCE_DM_64	chr3R	9623943	9623994	-	52
GAGCCGAAATAGCTCAGTTGGGAGAGCGTTAGACTGAAGATCTAAAGGTCCC
>UCE_HM_1	gi|205309359|ref|NW_002089444.1|HmaUn_WGA123205_1	744	841	+	98
AGTATGGTTGCAAAGCTGAAACTTAAAGGAATTGACGGAAGGGCACCACCAGGAGTGGAGCCTGCGGCTTAATTTGACTCAACACGGGAAAACTCACC
>UCE_HM_2	gi|205309359|ref|NW_002089444.1|HmaUn_WGA123205_1	588	664	+	77
TGTTTTCATTAATCAAGAACGAAAGTTAGAGGATCGAAGACGATCAGATACCGTCCTAGTTCTAACCATAAACGATG
>UCE_HM_3	gi|205309359|ref|NW_002089444.1|HmaUn_WGA123205_1	879	941	+	63
CTTTCTTGATTCTATGGGTGGTGGTGCATGGCCGTTCTTAGTTGGTGGAGTGATTTGTCTGGT
>UCE_HM_4	gi|205309359|ref|NW_002089444.1|HmaUn_WGA123205_1	1031	1101	+	71
AACCAAAGTCAGGAAGCAATAACAGGTCTGTGATGCCCTTAGATGTTCTGGGCCGCACGCGCGCTACACTG
>UCE_HM_5	gi|205309359|ref|NW_002089444.1|HmaUn_WGA123205_1	175	274	+	100
CAATTGGAGGGCAAGTCTGGTGCCAGCAGCCGCGGTAATTCCAGCTCCAATAGCGTATATTAAAGTTGTTGCAGTTAAAAAGCTCGTAGTTGGATTTCGG
>UCE_HM_6	gi|205309359|ref|NW_002089444.1|HmaUn_WGA123205_1	1	63	+	63
TAGGGTTCGATTCCGGAGAGGGAGCCTGAGAAACGGCTACCACATCTAAGGAAGGCAGCAGGC
>UCE_HM_7	gi|205309359|ref|NW_002089444.1|HmaUn_WGA123205_1	879	941	-	63
ACCAGACAAATCACTCCACCAACTAAGAACGGCCATGCACCACCACCCATAGAATCAAGAAAG
>UCE_HM_8	gi|205309359|ref|NW_002089444.1|HmaUn_WGA123205_1	758	831	-	74
CCCGTGTTGAGTCAAATTAAGCCGCAGGCTCCACTCCTGGTGGTGCCCTTCCGTCAATTCCTTTAAGTTTCAGC
>UCE_HM_9	gi|205309359|ref|NW_002089444.1|HmaUn_WGA123205_1	1046	1101	-	56
CAGTGTAGCGCGCGTGCGGCCCAGAACATCTAAGGGCATCACAGACCTGTTATTGC
>UCE_HM_10	gi|205309359|ref|NW_002089444.1|HmaUn_WGA123205_1	175	227	-	53
CTATTGGAGCTGGAATTACCGCGGCTGCTGGCACCAGACTTGCCCTCCAATTG
>UCE_HM_11	gi|204812960|ref|NW_002162432.1|HmaUn_WGA69322_1	220478	220551	+	74
AAGCCGTGATCGTATAGTGGTTAGTACATTGCGTTGTGGCCGCAATAACCCAGGTTCGAATCCTGGTCACGGCA
>UCE_HM_12	gi|204505187|ref|NW_002112507.1|HmaUn_WGA2438_1	1221	1320	+	100
CAATTGGAGGGCAAGTCTGGTGCCAGCAGCCGCGGTAATTCCAGCTCCAATAGCGTATATTAAAGTTGTTGCAGTTAAAAAGCTCGTAGTTGGATTTCGG
>UCE_HM_13	gi|204505187|ref|NW_002112507.1|HmaUn_WGA2438_1	1028	1109	+	82
GCAACGGGTGACGGAGAATTAGGGTTCGATTCCGGAGAGGGAGCCTGAGAAACGGCTACCACATCTAAGGAAGGCAGCAGGC
>UCE_HM_14	gi|204505187|ref|NW_002112507.1|HmaUn_WGA2438_1	701	808	+	108
ATGCTTGTCTCAAAGATTAAGCCATGCATGTCTAAGTATAAGCACTTGTACTGTGAAACTGCGAATGGCTCATTAAATCAGTTATCGTTTATTTGATTGTACCTTACT
>UCE_HM_15	gi|204505187|ref|NW_002112507.1|HmaUn_WGA2438_1	1634	1710	+	77
TGTTTTCATTAATCAAGAACGAAAGTTAGAGGATCGAAGACGATCAGATACCGTCCTAGTTCTAACCATAAACGATG
>UCE_HM_16	gi|204505187|ref|NW_002112507.1|HmaUn_WGA2438_1	957	1011	+	55
GCGCCGGCGATGTTTCATTCAAATTTCTGCCCTATCAACTGTCGATGGTAAGGTA
>UCE_HM_17	gi|204505187|ref|NW_002112507.1|HmaUn_WGA2438_1	1221	1273	-	53
CTATTGGAGCTGGAATTACCGCGGCTGCTGGCACCAGACTTGCCCTCCAATTG
>UCE_HM_18	gi|204505187|ref|NW_002112507.1|HmaUn_WGA2438_1	1028	1092	-	65
GATGTGGTAGCCGTTTCTCAGGCTCCCTCTCCGGAATCGAACCCTAATTCTCCGTCACCCGTTGC
>UCE_HM_19	gi|204498693|ref|NW_002105807.1|HmaUn_WGA1835_1	974	1048	+	75
GCCTTCCTTAGATGTGGTAGCCGTTTCTCAGGCTCCCTCTCCGGAATCGAACCCTAATTCTCCGTCACCCGTTGC
>UCE_HM_20	gi|204498693|ref|NW_002105807.1|HmaUn_WGA1835_1	365	441	+	77
CATCGTTTATGGTTAGAACTAGGACGGTATCTGATCGTCTTCGATCCTCTAACTTTCGTTCTTGATTAATGAAAACA
>UCE_HM_21	gi|204498693|ref|NW_002105807.1|HmaUn_WGA1835_1	755	854	+	100
CCGAAATCCAACTACGAGCTTTTTAACTGCAACAACTTTAATATACGCTATTGGAGCTGGAATTACCGCGGCTGCTGGCACCAGACTTGCCCTCCAATTG
>UCE_HM_22	gi|204498693|ref|NW_002105807.1|HmaUn_WGA1835_1	1065	1119	+	55
TACCTTACCATCGACAGTTGATAGGGCAGAAATTTGAATGAAACATCGCCGGCGC
>UCE_HM_23	gi|204498693|ref|NW_002105807.1|HmaUn_WGA1835_1	188	285	+	98
GGTGAGTTTTCCCGTGTTGAGTCAAATTAAGCCGCAGGCTCCACTCCTGGTGGTGCCCTTCCGTCAATTCCTTTAAGTTTCAGCTTTGCAACCATACT
>UCE_HM_24	gi|204498693|ref|NW_002105807.1|HmaUn_WGA1835_1	1267	1374	+	108
AGTAAGGTACAATCAAATAAACGATAACTGATTTAATGAGCCATTCGCAGTTTCACAGTACAAGTGCTTATACTTAGACATGCATGGCTTAATCTTTGAGACAAGCAT
>UCE_HM_25	gi|204498693|ref|NW_002105807.1|HmaUn_WGA1835_1	59	150	+	92
GGTTAAGGTCTCGTTCGTTAACGGAATTAACCAGACAAATCACTCCACCAACTAAGAACGGCCATGCACCACCACCCATAGAATCAAGAAAG
>UCE_HM_26	gi|204498693|ref|NW_002105807.1|HmaUn_WGA1835_1	984	1048	-	65
GCAACGGGTGACGGAGAATTAGGGTTCGATTCCGGAGAGGGAGCCTGAGAAACGGCTACCACATC
>UCE_HM_27	gi|204498693|ref|NW_002105807.1|HmaUn_WGA1835_1	198	271	-	74
GCTGAAACTTAAAGGAATTGACGGAAGGGCACCACCAGGAGTGGAGCCTGCGGCTTAATTTGACTCAACACGGG
>UCE_HM_28	gi|204498693|ref|NW_002105807.1|HmaUn_WGA1835_1	802	854	-	53
CAATTGGAGGGCAAGTCTGGTGCCAGCAGCCGCGGTAATTCCAGCTCCAATAG
>UCE_HM_29	gi|204498693|ref|NW_002105807.1|HmaUn_WGA1835_1	87	150	-	64
CTTTCTTGATTCTATGGGTGGTGGTGCATGGCCGTTCTTAGTTGGTGGAGTGATTTGTCTGGTT
>UCE_HM_30	gi|205306205|ref|NW_002085940.1|HmaUn_WGA120051_1	616	723	+	108
ATGCTTGTCTCAAAGATTAAGCCATGCATGTCTAAGTATAAGCACTTGTACTGTGAAACTGCGAATGGCTCATTAAATCAGTTATCGTTTATTTGATTGTACCTTACT
>UCE_HM_31	gi|205306205|ref|NW_002085940.1|HmaUn_WGA120051_1	942	1023	+	82
GCAACGGGTGACGGAGAATTAGGGTTCGATTCCGGAGAGGGAGCCTGAGAAACGGCTACCACATCTAAGGAAGGCAGCAGGC
>UCE_HM_32	gi|205306205|ref|NW_002085940.1|HmaUn_WGA120051_1	1135	1234	+	100
CAATTGGAGGGCAAGTCTGGTGCCAGCAGCCGCGGTAATTCCAGCTCCAATAGCGTATATTAAAGTTGTTGCAGTTAAAAAGCTCGTAGTTGGATTTCGG
>UCE_HM_33	gi|205306205|ref|NW_002085940.1|HmaUn_WGA120051_1	871	925	+	55
GCGCCGGCGATGTTTCATTCAAATTTCTGCCCTATCAACTGTCGATGGTAAGGTA
>UCE_HM_34	gi|205306205|ref|NW_002085940.1|HmaUn_WGA120051_1	942	1006	-	65
GATGTGGTAGCCGTTTCTCAGGCTCCCTCTCCGGAATCGAACCCTAATTCTCCGTCACCCGTTGC
>UCE_HM_35	gi|205306205|ref|NW_002085940.1|HmaUn_WGA120051_1	1135	1187	-	53
CTATTGGAGCTGGAATTACCGCGGCTGCTGGCACCAGACTTGCCCTCCAATTG
>UCE_HM_36	gi|204558421|ref|NW_002100653.1|HmaUn_WGA13720_1	429	489	+	61
TATGGTGTAATGGTTAGCACTCTGGACTTTGAATCCAGCGATCCGAGTTCAAATCTCGGTA
>UCE_HM_37	gi|204558421|ref|NW_002100653.1|HmaUn_WGA13720_1	2558	2618	+	61
TATGGTGTAATGGTTAGCACTCTGGACTTTGAATCCAGCGATCCGAGTTCAAATCTCGGTA
>UCE_HM_38	gi|204558421|ref|NW_002100653.1|HmaUn_WGA13720_1	424	490	-	67
CTACCGAGATTTGAACTCGGATCGCTGGATTCAAAGTCCAGAGTGCTAACCATTACACCATAGAACC
>UCE_HM_39	gi|204558421|ref|NW_002100653.1|HmaUn_WGA13720_1	2553	2619	-	67
CTACCGAGATTTGAACTCGGATCGCTGGATTCAAAGTCCAGAGTGCTAACCATTACACCATAGAACC
>UCE_HM_40	gi|204712998|ref|NW_002140811.1|HmaUn_WGA49864_1	301	377	+	77
TGTTTTCATTAATCAAGAACGAAAGTTAGAGGATCGAAGACGATCAGATACCGTCCTAGTTCTAACCATAAACGATG
>UCE_HM_41	gi|204712998|ref|NW_002140811.1|HmaUn_WGA49864_1	457	554	+	98
AGTATGGTTGCAAAGCTGAAACTTAAAGGAATTGACGGAAGGGCACCACCAGGAGTGGAGCCTGCGGCTTAATTTGACTCAACACGGGAAAACTCACC
>UCE_HM_42	gi|204712998|ref|NW_002140811.1|HmaUn_WGA49864_1	592	683	+	92
CTTTCTTGATTCTATGGGTGGTGGTGCATGGCCGTTCTTAGTTGGTGGAGTGATTTGTCTGGTTAATTCCGTTAACGAACGAGACCTTAACC
>UCE_HM_43	gi|204712998|ref|NW_002140811.1|HmaUn_WGA49864_1	592	655	-	64
AACCAGACAAATCACTCCACCAACTAAGAACGGCCATGCACCACCACCCATAGAATCAAGAAAG
>UCE_HM_44	gi|204712998|ref|NW_002140811.1|HmaUn_WGA49864_1	471	544	-	74
CCCGTGTTGAGTCAAATTAAGCCGCAGGCTCCACTCCTGGTGGTGCCCTTCCGTCAATTCCTTTAAGTTTCAGC
>UCE_HM_45	gi|204537484|ref|NW_002186929.1|HmaUn_WGA9136_1	345	444	+	100
CAATTGGAGGGCAAGTCTGGTGCCAGCAGCCGCGGTAATTCCAGCTCCAATAGCGTATATTAAAGTTGTTGCAGTTAAAAAGCTCGTAGTTGGATTTCGG
>UCE_HM_46	gi|204537484|ref|NW_002186929.1|HmaUn_WGA9136_1	758	834	+	77
TGTTTTCATTAATCAAGAACGAAAGTTAGAGGATCGAAGACGATCAGATACCGTCCTAGTTCTAACCATAAACGATG
>UCE_HM_47	gi|204537484|ref|NW_002186929.1|HmaUn_WGA9136_1	81	135	+	55
GCGCCGGCGATGTTTCATTCAAATTTCTGCCCTATCAACTGTCGATGGTAAGGTA
>UCE_HM_48	gi|204537484|ref|NW_002186929.1|HmaUn_WGA9136_1	152	233	+	82
GCAACGGGTGACGGAGAATTAGGGTTCGATTCCGGAGAGGGAGCCTGAGAAACGGCTACCACATCTAAGGAAGGCAGCAGGC
>UCE_HM_49	gi|204537484|ref|NW_002186929.1|HmaUn_WGA9136_1	152	216	-	65
GATGTGGTAGCCGTTTCTCAGGCTCCCTCTCCGGAATCGAACCCTAATTCTCCGTCACCCGTTGC
>UCE_HM_50	gi|204537484|ref|NW_002186929.1|HmaUn_WGA9136_1	345	397	-	53
CTATTGGAGCTGGAATTACCGCGGCTGCTGGCACCAGACTTGCCCTCCAATTG
>UCE_HM_51	gi|204505556|ref|NW_002116607.1|HmaUn_WGA2807_1	7292	7342	+	51
CAAGTCTGGTGCCAGCAGCCGCGGTAATTCCAGCTCCAATAGCGTATATTA
>UCE_HM_52	gi|205294331|ref|NW_002072760.1|HmaUn_WGA108190_1	1122	1229	+	108
ATGCTTGTCTCAAAGATTAAGCCATGCATGTCTAAGTATAAGCACTTGTACTGTGAAACTGCGAATGGCTCATTAAATCAGTTATCGTTTATTTGATTGTACCTTACT
>UCE_HM_53	gi|205294331|ref|NW_002072760.1|HmaUn_WGA108190_1	1377	1431	+	55
GCGCCGGCGATGTTTCATTCAAATTTCTGCCCTATCAACTGTCGATGGTAAGGTA
>UCE_HM_54	gi|205294331|ref|NW_002072760.1|HmaUn_WGA108190_1	1448	1526	+	79
GCAACGGGTGACGGAGAATTAGGGTTCGATTCCGGAGAGGGAGCCTGAGAAACGGCTACCACATCTAAGGAAGGCAGCA
>UCE_HM_55	gi|205294331|ref|NW_002072760.1|HmaUn_WGA108190_1	1448	1512	-	65
GATGTGGTAGCCGTTTCTCAGGCTCCCTCTCCGGAATCGAACCCTAATTCTCCGTCACCCGTTGC
>UCE_HM_56	gi|205307886|ref|NW_002087807.1|HmaUn_WGA121732_1	379	457	+	79
CGCCGTGATCGTATAGTGGTTAGTACATTGCGTTGTGGCCGCAATAACCCAGGTTCGAATCCTGGTCACGGCATATTTT
>UCE_HM_57	gi|204532808|ref|NW_002180506.1|HmaUn_WGA8558_1	8763	8827	+	65
GATCTCACTAAACCATTCAATCGGTAGTAGCGACGGGCGGTGTGTACAAAGGGCAGGGACGTAAT
>UCE_HM_58	gi|204532808|ref|NW_002180506.1|HmaUn_WGA8558_1	9227	9301	+	75
GGTGAGTTTTCCCGTGTTGAGTCAAATTAAGCCGCAGGCTCCACTCCTGGTGGTGCCCTTCCGTCAATTCCTTTA
>UCE_HM_59	gi|204532808|ref|NW_002180506.1|HmaUn_WGA8558_1	13621	13692	+	72
GGTGAGTTTTCCCGTGTTGAGTCAAATTAAGCCGCAGGCTCCACTCCTGGTGGTGCCCTTCCGTCAATTCCT
>UCE_HM_60	gi|204532808|ref|NW_002180506.1|HmaUn_WGA8558_1	8631	8708	+	78
ATCGGTAATGATCCTTCCGCAGGTTCACCTACGGAAACCTTGTTACGACTTTTACTTCCTCTAAATGATCAAGTTTGA
>UCE_HM_61	gi|204532808|ref|NW_002180506.1|HmaUn_WGA8558_1	9098	9189	+	92
GGTTAAGGTCTCGTTCGTTAACGGAATTAACCAGACAAATCACTCCACCAACTAAGAACGGCCATGCACCACCACCCATAGAATCAAGAAAG
>UCE_HM_62	gi|204532808|ref|NW_002180506.1|HmaUn_WGA8558_1	8965	9036	+	72
CAGTGTAGCGCGCGTGCGGCCCAGAACATCTAAGGGCATCACAGACCTGTTATTGCCTTCCTGACTTTGGTT
>UCE_HM_63	gi|204532808|ref|NW_002180506.1|HmaUn_WGA8558_1	9237	9301	-	65
TAAAGGAATTGACGGAAGGGCACCACCAGGAGTGGAGCCTGCGGCTTAATTTGACTCAACACGGG
>UCE_HM_64	gi|204532808|ref|NW_002180506.1|HmaUn_WGA8558_1	8965	9022	-	58
AGGCAATAACAGGTCTGTGATGCCCTTAGATGTTCTGGGCCGCACGCGCGCTACACTG
>UCE_HM_65	gi|204532808|ref|NW_002180506.1|HmaUn_WGA8558_1	13631	13692	-	62
AGGAATTGACGGAAGGGCACCACCAGGAGTGGAGCCTGCGGCTTAATTTGACTCAACACGGG
>UCE_HM_66	gi|204532808|ref|NW_002180506.1|HmaUn_WGA8558_1	9126	9189	-	64
CTTTCTTGATTCTATGGGTGGTGGTGCATGGCCGTTCTTAGTTGGTGGAGTGATTTGTCTGGTT
>UCE_HM_67	gi|204532808|ref|NW_002180506.1|HmaUn_WGA8558_1	8633	8699	-	67
ATCATTTAGAGGAAGTAAAAGTCGTAACAAGGTTTCCGTAGGTGAACCTGCGGAAGGATCATTACCG
>UCE_HM_68	gi|204891605|ref|NW_002183141.1|HmaUn_WGA87961_1	53	160	+	108
AGTAAGGTACAATCAAATAAACGATAACTGATTTAATGAGCCATTCGCAGTTTCACAGTACAAGTGCTTATACTTAGACATGCATGGCTTAATCTTTGAGACAAGCAT
>UCE_HM_69	gi|204804398|ref|NW_002161320.1|HmaUn_WGA68321_1	197280	197364	+	85
TATTAAAATTGGAACGATACAGAGAAGATTAGCATGGCCCCTGCGCAAGGATGACACGCAAATTCGTGAAGCGTTCCAAATTTTT
>UCE_HM_70	gi|204614374|ref|NW_002114349.1|HmaUn_WGA26047_1	1618	1671	+	54
GCGCCGGCGATGTTTCATTCAAATTTCTGCCCTATCAACTGTCGATGGTAAGGT
>UCE_HM_71	gi|204614374|ref|NW_002114349.1|HmaUn_WGA26047_1	1363	1470	+	108
ATGCTTGTCTCAAAGATTAAGCCATGCATGTCTAAGTATAAGCACTTGTACTGTGAAACTGCGAATGGCTCATTAAATCAGTTATCGTTTATTTGATTGTACCTTACT
>UCE_HM_72	gi|205282830|ref|NW_002193118.1|HmaUn_WGA96940_1	722	798	+	77
TGTTTTCATTAATCAAGAACGAAAGTTAGAGGATCGAAGACGATCAGATACCGTCCTAGTTCTAACCATAAACGATG
>UCE_HM_73	gi|205282830|ref|NW_002193118.1|HmaUn_WGA96940_1	45	99	+	55
GCGCCGGCGATGTTTCATTCAAATTTCTGCCCTATCAACTGTCGATGGTAAGGTA
>UCE_HM_74	gi|205282830|ref|NW_002193118.1|HmaUn_WGA96940_1	357	408	+	52
AATAGCGTATATTAAAGTTGTTGCAGTTAAAAAGCTCGTAGTTGGATTTCGG
>UCE_HM_75	gi|205282830|ref|NW_002193118.1|HmaUn_WGA96940_1	116	197	+	82
GCAACGGGTGACGGAGAATTAGGGTTCGATTCCGGAGAGGGAGCCTGAGAAACGGCTACCACATCTAAGGAAGGCAGCAGGC
>UCE_HM_76	gi|205282830|ref|NW_002193118.1|HmaUn_WGA96940_1	116	180	-	65
GATGTGGTAGCCGTTTCTCAGGCTCCCTCTCCGGAATCGAACCCTAATTCTCCGTCACCCGTTGC
>UCE_HM_77	gi|204633700|ref|NW_002119555.1|HmaUn_WGA30732_1	46	153	+	108
AGTAAGGTACAATCAAATAAACGATAACTGATTTAATGAGCCATTCGCAGTTTCACAGTACAAGTGCTTATACTTAGACATGCATGGCTTAATCTTTGAGACAAGCAT
>UCE_HM_78	gi|204666162|ref|NW_002128691.1|HmaUn_WGA38956_1	982	1089	+	108
ATGCTTGTCTCAAAGATTAAGCCATGCATGTCTAAGTATAAGCACTTGTACTGTGAAACTGCGAATGGCTCATTAAATCAGTTATCGTTTATTTGATTGTACCTTACT
>UCE_HM_79	gi|204666162|ref|NW_002128691.1|HmaUn_WGA38956_1	1237	1291	+	55
GCGCCGGCGATGTTTCATTCAAATTTCTGCCCTATCAACTGTCGATGGTAAGGTA
>UCE_HM_80	gi|204848366|ref|NW_002168435.1|HmaUn_WGA74725_1	1328	1427	+	100
CCGAAATCCAACTACGAGCTTTTTAACTGCAACAACTTTAATATACGCTATTGGAGCTGGAATTACCGCGGCTGCTGGCACCAGACTTGCCCTCCAATTG
>UCE_HM_81	gi|204848366|ref|NW_002168435.1|HmaUn_WGA74725_1	938	1014	+	77
CATCGTTTATGGTTAGAACTAGGACGGTATCTGATCGTCTTCGATCCTCTAACTTTCGTTCTTGATTAATGAAAACA
>UCE_HM_82	gi|204848366|ref|NW_002168435.1|HmaUn_WGA74725_1	1539	1620	+	82
GCCTGCTGCCTTCCTTAGATGTGGTAGCCGTTTCTCAGGCTCCCTCTCCGGAATCGAACCCTAATTCTCCGTCACCCGTTGC
>UCE_HM_83	gi|204848366|ref|NW_002168435.1|HmaUn_WGA74725_1	1	61	+	61
ATTAAGCCGCAGGCTCCACTCCTGGTGGTGCCCTTCCGTCAATTCCTTTAAGTTTCAGCTT
>UCE_HM_84	gi|204848366|ref|NW_002168435.1|HmaUn_WGA74725_1	1556	1620	-	65
GCAACGGGTGACGGAGAATTAGGGTTCGATTCCGGAGAGGGAGCCTGAGAAACGGCTACCACATC
>UCE_HM_85	gi|204848366|ref|NW_002168435.1|HmaUn_WGA74725_1	1	59	-	59
GCTGAAACTTAAAGGAATTGACGGAAGGGCACCACCAGGAGTGGAGCCTGCGGCTTAAT
>UCE_HM_86	gi|204848366|ref|NW_002168435.1|HmaUn_WGA74725_1	1375	1427	-	53
CAATTGGAGGGCAAGTCTGGTGCCAGCAGCCGCGGTAATTCCAGCTCCAATAG
>UCE_HM_87	gi|204823072|ref|NW_002163675.1|HmaUn_WGA70440_1	54379	54446	+	68
CAACTTTAATATACGCTATTGGAGCTGGAATTACCGCGGCTGCTGGCACCAGACTTGCCCTCCAATTG
>UCE_HM_88	gi|204823072|ref|NW_002163675.1|HmaUn_WGA70440_1	54558	54610	+	53
GCCTGCTGCCTTCCTTAGATGTGGTAGCCGTTTCTCAGGCTCCCTCTCCGGAA
>UCE_HM_89	gi|204823072|ref|NW_002163675.1|HmaUn_WGA70440_1	52136	52190	+	55
CGCAGGTTCACCTACGGAAACCTTGTTACGACTTTTACTTCCTCTAAATGATCAA
>UCE_HM_90	gi|204823072|ref|NW_002163675.1|HmaUn_WGA70440_1	54858	54960	+	103
AGTAAGGTACAATCAAATAAACGATAACTGATTTAATGAGCCATTCGCAGTTTCACAGTACAAGTGCTTATACTTAGACATGCATGGCTTAATCTTTGAGACA
>UCE_HM_91	gi|204823072|ref|NW_002163675.1|HmaUn_WGA70440_1	52699	52749	+	51
CTATGTCTGGACCTGGTGAGTTTCCCCGTGTTGAGTCAAATTAAGCCGCAG
>UCE_HM_92	gi|204823072|ref|NW_002163675.1|HmaUn_WGA70440_1	47612	47683	+	72
CAGTGTAGCGCGCGTGCGGCCCAGAACATCTAAGGGCATCACAGACCTGTTATTGCCTTCCTGACTTTGGTT
>UCE_HM_93	gi|204823072|ref|NW_002163675.1|HmaUn_WGA70440_1	52451	52522	+	72
CAGTGTAGCGCGCGTGCGGCCCAGAACATCTAAGGGCATCACAGACCTGTTATTGCCTTCCTGACTTTGGTT
>UCE_HM_94	gi|204823072|ref|NW_002163675.1|HmaUn_WGA70440_1	49339	49406	+	68
CAACTTTAATATACGCTATTGGAGCTGGAATTACCGCGGCTGCTGGCACCAGACTTGCCCTCCAATTG
>UCE_HM_95	gi|204823072|ref|NW_002163675.1|HmaUn_WGA70440_1	47295	47349	+	55
CGCAGGTTCACCTACGGAAACCTTGTTACGACTTTTACTTCCTCTAAATGATCAA
>UCE_HM_96	gi|204823072|ref|NW_002163675.1|HmaUn_WGA70440_1	49518	49570	+	53
GCCTGCTGCCTTCCTTAGATGTGGTAGCCGTTTCTCAGGCTCCCTCTCCGGAA
>UCE_HM_97	gi|204823072|ref|NW_002163675.1|HmaUn_WGA70440_1	52600	52675	+	76
GTTAACGGAATTAACCAGACAAATCACTCCACCAACTAAGAACGGCCATGCACCACCACCCATAGAATCAAGAAAG
>UCE_HM_98	gi|204823072|ref|NW_002163675.1|HmaUn_WGA70440_1	49841	49920	+	80
ATAACTGATTTAATGAGCCATTCGCAGTTTCACAGTACAAGTGCTTATACTTAGACATGCATGGCTTAATCTTTGAGACA
>UCE_HM_99	gi|204823072|ref|NW_002163675.1|HmaUn_WGA70440_1	47612	47669	-	58
AGGCAATAACAGGTCTGTGATGCCCTTAGATGTTCTGGGCCGCACGCGCGCTACACTG
>UCE_HM_100	gi|204823072|ref|NW_002163675.1|HmaUn_WGA70440_1	52136	52187	-	52
ATCATTTAGAGGAAGTAAAAGTCGTAACAAGGTTTCCGTAGGTGAACCTGCG
>UCE_HM_101	gi|204823072|ref|NW_002163675.1|HmaUn_WGA70440_1	49354	49406	-	53
CAATTGGAGGGCAAGTCTGGTGCCAGCAGCCGCGGTAATTCCAGCTCCAATAG
>UCE_HM_102	gi|204823072|ref|NW_002163675.1|HmaUn_WGA70440_1	52612	52675	-	64
CTTTCTTGATTCTATGGGTGGTGGTGCATGGCCGTTCTTAGTTGGTGGAGTGATTTGTCTGGTT
>UCE_HM_103	gi|204823072|ref|NW_002163675.1|HmaUn_WGA70440_1	54394	54446	-	53
CAATTGGAGGGCAAGTCTGGTGCCAGCAGCCGCGGTAATTCCAGCTCCAATAG
>UCE_HM_104	gi|204823072|ref|NW_002163675.1|HmaUn_WGA70440_1	52451	52508	-	58
AGGCAATAACAGGTCTGTGATGCCCTTAGATGTTCTGGGCCGCACGCGCGCTACACTG
>UCE_HM_105	gi|204823072|ref|NW_002163675.1|HmaUn_WGA70440_1	47295	47346	-	52
ATCATTTAGAGGAAGTAAAAGTCGTAACAAGGTTTCCGTAGGTGAACCTGCG
>UCE_HM_106	gi|205304838|ref|NW_002084419.1|HmaUn_WGA118684_1	963	1070	+	108
AGTAAGGTACAATCAAATAAACGATAACTGATTTAATGAGCCATTCGCAGTTTCACAGTACAAGTGCTTATACTTAGACATGCATGGCTTAATCTTTGAGACAAGCAT
>UCE_HM_107	gi|205304838|ref|NW_002084419.1|HmaUn_WGA118684_1	452	551	+	100
CCGAAATCCAACTACGAGCTTTTTAACTGCAACAACTTTAATATACGCTATTGGAGCTGGAATTACCGCGGCTGCTGGCACCAGACTTGCCCTCCAATTG
>UCE_HM_108	gi|205304838|ref|NW_002084419.1|HmaUn_WGA118684_1	663	744	+	82
GCCTGCTGCCTTCCTTAGATGTGGTAGCCGTTTCTCAGGCTCCCTCTCCGGAATCGAACCCTAATTCTCCGTCACCCGTTGC
>UCE_HM_109	gi|205304838|ref|NW_002084419.1|HmaUn_WGA118684_1	62	138	+	77
CATCGTTTATGGTTAGAACTAGGACGGTATCTGATCGTCTTCGATCCTCTAACTTTCGTTCTTGATTAATGAAAACA
>UCE_HM_110	gi|205304838|ref|NW_002084419.1|HmaUn_WGA118684_1	761	815	+	55
TACCTTACCATCGACAGTTGATAGGGCAGAAATTTGAATGAAACATCGCCGGCGC
>UCE_HM_111	gi|205304838|ref|NW_002084419.1|HmaUn_WGA118684_1	680	744	-	65
GCAACGGGTGACGGAGAATTAGGGTTCGATTCCGGAGAGGGAGCCTGAGAAACGGCTACCACATC
>UCE_HM_112	gi|205304838|ref|NW_002084419.1|HmaUn_WGA118684_1	499	551	-	53
CAATTGGAGGGCAAGTCTGGTGCCAGCAGCCGCGGTAATTCCAGCTCCAATAG
>UCE_HM_113	gi|205306999|ref|NW_002086821.1|HmaUn_WGA120845_1	310	418	+	109
GATCTCACTAAACCATTCAATCGGTAGTAGCGACGGGCGGTGTGTACAAAGGGCAGGGACGTAATCAACGCGAGCTGATGACTCGCGCTTACTAGGAATTCCTCGTTCA
>UCE_HM_114	gi|205306999|ref|NW_002086821.1|HmaUn_WGA120845_1	178	255	+	78
ATCGGTAATGATCCTTCCGCAGGTTCACCTACGGAAACCTTGTTACGACTTTTACTTCCTCTAAATGATCAAGTTTGA
>UCE_HM_115	gi|205306999|ref|NW_002086821.1|HmaUn_WGA120845_1	774	871	+	98
GGTGAGTTTTCCCGTGTTGAGTCAAATTAAGCCGCAGGCTCCACTCCTGGTGGTGCCCTTCCGTCAATTCCTTTAAGTTTCAGCTTTGCAACCATACT
>UCE_HM_116	gi|205306999|ref|NW_002086821.1|HmaUn_WGA120845_1	967	1026	+	60
ACTAGGACGGTATCTGATCGTCTTCGATCCTCTAACTTTCGTTCTTGATTAATGAAAACA
>UCE_HM_117	gi|205306999|ref|NW_002086821.1|HmaUn_WGA120845_1	645	736	+	92
GGTTAAGGTCTCGTTCGTTAACGGAATTAACCAGACAAATCACTCCACCAACTAAGAACGGCCATGCACCACCACCCATAGAATCAAGAAAG
>UCE_HM_118	gi|205306999|ref|NW_002086821.1|HmaUn_WGA120845_1	512	583	+	72
CAGTGTAGCGCGCGTGCGGCCCAGAACATCTAAGGGCATCACAGACCTGTTATTGCCTTCCTGACTTTGGTT
>UCE_HM_119	gi|205306999|ref|NW_002086821.1|HmaUn_WGA120845_1	784	857	-	74
GCTGAAACTTAAAGGAATTGACGGAAGGGCACCACCAGGAGTGGAGCCTGCGGCTTAATTTGACTCAACACGGG
>UCE_HM_120	gi|205306999|ref|NW_002086821.1|HmaUn_WGA120845_1	512	569	-	58
AGGCAATAACAGGTCTGTGATGCCCTTAGATGTTCTGGGCCGCACGCGCGCTACACTG
>UCE_HM_121	gi|205306999|ref|NW_002086821.1|HmaUn_WGA120845_1	673	736	-	64
CTTTCTTGATTCTATGGGTGGTGGTGCATGGCCGTTCTTAGTTGGTGGAGTGATTTGTCTGGTT
>UCE_HM_122	gi|205306999|ref|NW_002086821.1|HmaUn_WGA120845_1	180	246	-	67
ATCATTTAGAGGAAGTAAAAGTCGTAACAAGGTTTCCGTAGGTGAACCTGCGGAAGGATCATTACCG
>UCE_HM_123	gi|204744900|ref|NW_002149561.1|HmaUn_WGA57739_1	1439	1510	+	72
AACCAAAGTCAGGAAGGCAATAACAGGTCTGTGATGCCCTTAGATGTTCTGGGCCGCACGCGCGCTACACTG
>UCE_HM_124	gi|204744900|ref|NW_002149561.1|HmaUn_WGA57739_1	1286	1377	+	92
CTTTCTTGATTCTATGGGTGGTGGTGCATGGCCGTTCTTAGTTGGTGGAGTGATTTGTCTGGTTAATTCCGTTAACGAACGAGACCTTAACC
>UCE_HM_125	gi|204744900|ref|NW_002149561.1|HmaUn_WGA57739_1	202	278	+	77
TGTTTTCATTAATCAAGAACGAAAGTTAGAGGATCGAAGACGATCAGATACCGTCCTAGTTCTAACCATAAACGATG
>UCE_HM_126	gi|204744900|ref|NW_002149561.1|HmaUn_WGA57739_1	1163	1248	+	86
AAGCTGAAACTTAAAGGAATTGACGGAAGGGCACCACCAGGAGTGGAGCCTGCGGCTTAATTTGACTCAACACGGGAAAACTCACC
>UCE_HM_127	gi|204744900|ref|NW_002149561.1|HmaUn_WGA57739_1	1604	1712	+	109
TGAACGAGGAATTCCTAGTAAGCGCGAGTCATCAGCTCGCGTTGATTACGTCCCTGCCCTTTGTACACACCGCCCGTCGCTACTACCGATTGAATGGTTTAGTGAGATC
>UCE_HM_128	gi|204744900|ref|NW_002149561.1|HmaUn_WGA57739_1	1453	1510	-	58
CAGTGTAGCGCGCGTGCGGCCCAGAACATCTAAGGGCATCACAGACCTGTTATTGCCT
>UCE_HM_129	gi|204744900|ref|NW_002149561.1|HmaUn_WGA57739_1	1165	1238	-	74
CCCGTGTTGAGTCAAATTAAGCCGCAGGCTCCACTCCTGGTGGTGCCCTTCCGTCAATTCCTTTAAGTTTCAGC
>UCE_HM_130	gi|204744900|ref|NW_002149561.1|HmaUn_WGA57739_1	1286	1349	-	64
AACCAGACAAATCACTCCACCAACTAAGAACGGCCATGCACCACCACCCATAGAATCAAGAAAG
>UCE_HM_131	gi|204714814|ref|NW_002141248.1|HmaUn_WGA50256_1	1591	1690	+	100
CCGAAATCCAACTACGAGCTTTTTAACTGCAACAACTTTAATATACGCTATTGGAGCTGGAATTACCGCGGCTGCTGGCACCAGACTTGCCCTCCAATTG
>UCE_HM_132	gi|204714814|ref|NW_002141248.1|HmaUn_WGA50256_1	550	621	+	72
CAGTGTAGCGCGCGTGCGGCCCAGAACATCTAAGGGCATCACAGACCTGTTATTGCCTTCCTGACTTTGGTT
>UCE_HM_133	gi|204714814|ref|NW_002141248.1|HmaUn_WGA50256_1	683	774	+	92
GGTTAAGGTCTCGTTCGTTAACGGAATTAACCAGACAAATCACTCCACCAACTAAGAACGGCCATGCACCACCACCCATAGAATCAAGAAAG
>UCE_HM_134	gi|204714814|ref|NW_002141248.1|HmaUn_WGA50256_1	216	293	+	78
ATCGGTAATGATCCTTCCGCAGGTTCACCTACGGAAACCTTGTTACGACTTTTACTTCCTCTAAATGATCAAGTTTGA
>UCE_HM_135	gi|204714814|ref|NW_002141248.1|HmaUn_WGA50256_1	348	456	+	109
GATCTCACTAAACCATTCAATCGGTAGTAGCGACGGGCGGTGTGTACAAAGGGCAGGGACGTAATCAACGCGAGCTGATGACTCGCGCTTACTAGGAATTCCTCGTTCA
>UCE_HM_136	gi|204714814|ref|NW_002141248.1|HmaUn_WGA50256_1	1201	1277	+	77
CATCGTTTATGGTTAGAACTAGGACGGTATCTGATCGTCTTCGATCCTCTAACTTTCGTTCTTGATTAATGAAAACA
>UCE_HM_137	gi|204714814|ref|NW_002141248.1|HmaUn_WGA50256_1	812	897	+	86
GGTGAGTTTTCCCGTGTTGAGTCAAATTAAGCCGCAGGCTCCACTCCTGGTGGTGCCCTTCCGTCAATTCCTTTAAGTTTCAGCTT
>UCE_HM_138	gi|204714814|ref|NW_002141248.1|HmaUn_WGA50256_1	218	284	-	67
ATCATTTAGAGGAAGTAAAAGTCGTAACAAGGTTTCCGTAGGTGAACCTGCGGAAGGATCATTACCG
>UCE_HM_139	gi|204714814|ref|NW_002141248.1|HmaUn_WGA50256_1	1638	1690	-	53
CAATTGGAGGGCAAGTCTGGTGCCAGCAGCCGCGGTAATTCCAGCTCCAATAG
>UCE_HM_140	gi|204714814|ref|NW_002141248.1|HmaUn_WGA50256_1	550	607	-	58
AGGCAATAACAGGTCTGTGATGCCCTTAGATGTTCTGGGCCGCACGCGCGCTACACTG
>UCE_HM_141	gi|204714814|ref|NW_002141248.1|HmaUn_WGA50256_1	711	774	-	64
CTTTCTTGATTCTATGGGTGGTGGTGCATGGCCGTTCTTAGTTGGTGGAGTGATTTGTCTGGTT
>UCE_HM_142	gi|204714814|ref|NW_002141248.1|HmaUn_WGA50256_1	822	895	-	74
GCTGAAACTTAAAGGAATTGACGGAAGGGCACCACCAGGAGTGGAGCCTGCGGCTTAATTTGACTCAACACGGG
>UCE_HM_143	gi|204784211|ref|NW_002157735.1|HmaUn_WGA65095_1	10477	10573	+	97
TGAACGAGGAATTCCTAGTAAGCGCGAGTCATCAGCTCGCGTTGATTACGTCCCTGCCCTTTGTACACACCGCCCGTCGCTACTACCGATTGAATGG
>UCE_HM_144	gi|204707935|ref|NW_002138902.1|HmaUn_WGA48145_1	1307	1384	+	78
TCAAACTTGATCATTTAGAGGAAGTAAAAGTCGTAACAAGGTTTCCGTAGGTGAACCTGCGGAAGGATCATTACCGAT
>UCE_HM_145	gi|204707935|ref|NW_002138902.1|HmaUn_WGA48145_1	689	749	+	61
AGTATGGTTGCAAAGCTGAAACTTAAAGGAATTGACGGAAGGGCACCACCAGGAGTGGAGC
>UCE_HM_146	gi|204707935|ref|NW_002138902.1|HmaUn_WGA48145_1	120	219	+	100
CAATTGGAGGGCAAGTCTGGTGCCAGCAGCCGCGGTAATTCCAGCTCCAATAGCGTATATTAAAGTTGTTGCAGTTAAAAAGCTCGTAGTTGGATTTCGG
>UCE_HM_147	gi|204707935|ref|NW_002138902.1|HmaUn_WGA48145_1	1144	1252	+	109
TGAACGAGGAATTCCTAGTAAGCGCGAGTCATCAGCTCGCGTTGATTACGTCCCTGCCCTTTGTACACACCGCCCGTCGCTACTACCGATTGAATGGTTTAGTGAGATC
>UCE_HM_148	gi|204707935|ref|NW_002138902.1|HmaUn_WGA48145_1	978	1049	+	72
AACCAAAGTCAGGAAGGCAATAACAGGTCTGTGATGCCCTTAGATGTTCTGGGCCGCACGCGCGCTACACTG
>UCE_HM_149	gi|204707935|ref|NW_002138902.1|HmaUn_WGA48145_1	533	609	+	77
TGTTTTCATTAATCAAGAACGAAAGTTAGAGGATCGAAGACGATCAGATACCGTCCTAGTTCTAACCATAAACGATG
>UCE_HM_150	gi|204707935|ref|NW_002138902.1|HmaUn_WGA48145_1	825	916	+	92
CTTTCTTGATTCTATGGGTGGTGGTGCATGGCCGTTCTTAGTTGGTGGAGTGATTTGTCTGGTTAATTCCGTTAACGAACGAGACCTTAACC
>UCE_HM_151	gi|204707935|ref|NW_002138902.1|HmaUn_WGA48145_1	992	1049	-	58
CAGTGTAGCGCGCGTGCGGCCCAGAACATCTAAGGGCATCACAGACCTGTTATTGCCT
>UCE_HM_152	gi|204707935|ref|NW_002138902.1|HmaUn_WGA48145_1	120	172	-	53
CTATTGGAGCTGGAATTACCGCGGCTGCTGGCACCAGACTTGCCCTCCAATTG
>UCE_HM_153	gi|204707935|ref|NW_002138902.1|HmaUn_WGA48145_1	825	888	-	64
AACCAGACAAATCACTCCACCAACTAAGAACGGCCATGCACCACCACCCATAGAATCAAGAAAG
>UCE_HM_154	gi|204790943|ref|NW_002159145.1|HmaUn_WGA66364_1	67141	67217	+	77
TATCGCCGTGATCGTATAGTGGTTAGTACATTGCGTTGTGGCCGCAATAACCCAGGTTCGAATCCTGGTCACGGCAT
>UCE_HM_155	gi|204870904|ref|NW_002176688.1|HmaUn_WGA82152_1	1219	1307	+	89
ATGCTTGTCTCAAAGATTAAGCCATGCATGTCTAAGTATAAGCACTTGTACTGTGAAACTGCGAATGGCTCATTAAATCAGTTATCGTT
>UCE_HM_156	gi|204876546|ref|NW_002177910.1|HmaUn_WGA83252_1	527	634	+	108
AGTAAGGTACAATCAAATAAACGATAACTGATTTAATGAGCCATTCGCAGTTTCACAGTACAAGTGCTTATACTTAGACATGCATGGCTTAATCTTTGAGACAAGCAT
>UCE_HM_157	gi|204876546|ref|NW_002177910.1|HmaUn_WGA83252_1	16	115	+	100
CCGAAATCCAACTACGAGCTTTTTAACTGCAACAACTTTAATATACGCTATTGGAGCTGGAATTACCGCGGCTGCTGGCACCAGACTTGCCCTCCAATTG
>UCE_HM_158	gi|204876546|ref|NW_002177910.1|HmaUn_WGA83252_1	227	308	+	82
GCCTGCTGCCTTCCTTAGATGTGGTAGCCGTTTCTCAGGCTCCCTCTCCGGAATCGAACCCTAATTCTCCGTCACCCGTTGC
>UCE_HM_159	gi|204876546|ref|NW_002177910.1|HmaUn_WGA83252_1	325	379	+	55
TACCTTACCATCGACAGTTGATAGGGCAGAAATTTGAATGAAACATCGCCGGCGC
>UCE_HM_160	gi|204876546|ref|NW_002177910.1|HmaUn_WGA83252_1	244	308	-	65
GCAACGGGTGACGGAGAATTAGGGTTCGATTCCGGAGAGGGAGCCTGAGAAACGGCTACCACATC
>UCE_HM_161	gi|204876546|ref|NW_002177910.1|HmaUn_WGA83252_1	63	115	-	53
CAATTGGAGGGCAAGTCTGGTGCCAGCAGCCGCGGTAATTCCAGCTCCAATAG
>UCE_HM_162	gi|204878622|ref|NW_002179827.1|HmaUn_WGA84979_1	657	734	+	78
ATCGGTAATGATCCTTCCGCAGGTTCACCTACGGAAACCTTGTTACGACTTTTACTTCCTCTAAATGATCAAGTTTGA
>UCE_HM_163	gi|204878622|ref|NW_002179827.1|HmaUn_WGA84979_1	991	1062	+	72
CAGTGTAGCGCGCGTGCGGCCCAGAACATCTAAGGGCATCACAGACCTGTTATTGCCTTCCTGACTTTGGTT
>UCE_HM_164	gi|204878622|ref|NW_002179827.1|HmaUn_WGA84979_1	789	897	+	109
GATCTCACTAAACCATTCAATCGGTAGTAGCGACGGGCGGTGTGTACAAAGGGCAGGGACGTAATCAACGCGAGCTGATGACTCGCGCTTACTAGGAATTCCTCGTTCA
>UCE_HM_165	gi|204878622|ref|NW_002179827.1|HmaUn_WGA84979_1	991	1048	-	58
AGGCAATAACAGGTCTGTGATGCCCTTAGATGTTCTGGGCCGCACGCGCGCTACACTG
>UCE_HM_166	gi|204878622|ref|NW_002179827.1|HmaUn_WGA84979_1	659	725	-	67
ATCATTTAGAGGAAGTAAAAGTCGTAACAAGGTTTCCGTAGGTGAACCTGCGGAAGGATCATTACCG
>UCE_HM_167	gi|204580805|ref|NW_002105464.1|HmaUn_WGA18050_1	53	138	+	86
GGTGAGTTTTCCCGTGTTGAGTCAAATTAAGCCGCAGGCTCCACTCCTGGTGGTGCCCTTCCGTCAATTCCTTTAAGTTTCAGCTT
>UCE_HM_168	gi|204580805|ref|NW_002105464.1|HmaUn_WGA18050_1	63	136	-	74
GCTGAAACTTAAAGGAATTGACGGAAGGGCACCACCAGGAGTGGAGCCTGCGGCTTAATTTGACTCAACACGGG
>UCE_HM_169	gi|204555993|ref|NW_002099671.1|HmaUn_WGA13240_1	1572	1653	+	82
GCCTGCTGCCTTCCTTAGATGTGGTAGCCGTTTCTCAGGCTCCCTCTCCGGAATCGAACCCTAATTCTCCGTCACCCGTTGC
>UCE_HM_170	gi|204555993|ref|NW_002099671.1|HmaUn_WGA13240_1	1361	1460	+	100
CCGAAATCCAACTACGAGCTTTTTAACTGCAACAACTTTAATATACGCTATTGGAGCTGGAATTACCGCGGCTGCTGGCACCAGACTTGCCCTCCAATTG
>UCE_HM_171	gi|204555993|ref|NW_002099671.1|HmaUn_WGA13240_1	971	1047	+	77
CATCGTTTATGGTTAGAACTAGGACGGTATCTGATCGTCTTCGATCCTCTAACTTTCGTTCTTGATTAATGAAAACA
>UCE_HM_172	gi|204555993|ref|NW_002099671.1|HmaUn_WGA13240_1	1408	1460	-	53
CAATTGGAGGGCAAGTCTGGTGCCAGCAGCCGCGGTAATTCCAGCTCCAATAG
>UCE_HM_173	gi|204555993|ref|NW_002099671.1|HmaUn_WGA13240_1	1589	1653	-	65
GCAACGGGTGACGGAGAATTAGGGTTCGATTCCGGAGAGGGAGCCTGAGAAACGGCTACCACATC
>UCE_HM_174	gi|204543661|ref|NW_002073159.1|HmaUn_WGA10854_1	1012	1119	+	108
AGTAAGGTACAATCAAATAAACGATAACTGATTTAATGAGCCATTCGCAGTTTCACAGTACAAGTGCTTATACTTAGACATGCATGGCTTAATCTTTGAGACAAGCAT
>UCE_HM_175	gi|204543661|ref|NW_002073159.1|HmaUn_WGA10854_1	110	186	+	77
CATCGTTTATGGTTAGAACTAGGACGGTATCTGATCGTCTTCGATCCTCTAACTTTCGTTCTTGATTAATGAAAACA
>UCE_HM_176	gi|204543661|ref|NW_002073159.1|HmaUn_WGA10854_1	712	793	+	82
GCCTGCTGCCTTCCTTAGATGTGGTAGCCGTTTCTCAGGCTCCCTCTCCGGAATCGAACCCTAATTCTCCGTCACCCGTTGC
>UCE_HM_177	gi|204543661|ref|NW_002073159.1|HmaUn_WGA10854_1	810	864	+	55
TACCTTACCATCGACAGTTGATAGGGCAGAAATTTGAATGAAACATCGCCGGCGC
>UCE_HM_178	gi|204543661|ref|NW_002073159.1|HmaUn_WGA10854_1	500	599	+	100
CCGAAATCCAACTACGAGCTTTTTAACTGCAACAACTTTAATATACGCTATTGGAGCTGGAATTACCGCGGCTGCTGGCACCAGACTTGCCCTCCAATTG
>UCE_HM_179	gi|204543661|ref|NW_002073159.1|HmaUn_WGA10854_1	547	599	-	53
CAATTGGAGGGCAAGTCTGGTGCCAGCAGCCGCGGTAATTCCAGCTCCAATAG
>UCE_HM_180	gi|204543661|ref|NW_002073159.1|HmaUn_WGA10854_1	729	793	-	65
GCAACGGGTGACGGAGAATTAGGGTTCGATTCCGGAGAGGGAGCCTGAGAAACGGCTACCACATC
>UCE_HM_181	gi|205296006|ref|NW_002074620.1|HmaUn_WGA109865_1	762	816	+	55
GCGCCGGCGATGTTTCATTCAAATTTCTGCCCTATCAACTGTCGATGGTAAGGTA
>UCE_HM_182	gi|205296006|ref|NW_002074620.1|HmaUn_WGA109865_1	833	914	+	82
GCAACGGGTGACGGAGAATTAGGGTTCGATTCCGGAGAGGGAGCCTGAGAAACGGCTACCACATCTAAGGAAGGCAGCAGGC
>UCE_HM_183	gi|205296006|ref|NW_002074620.1|HmaUn_WGA109865_1	1063	1126	+	64
AATTCCAGCTCCAATAGCGTATATTAAAGTTGTTGCAGTTAAAAAGCTCGTAGTTGGATTTCGG
>UCE_HM_184	gi|205296006|ref|NW_002074620.1|HmaUn_WGA109865_1	833	897	-	65
GATGTGGTAGCCGTTTCTCAGGCTCCCTCTCCGGAATCGAACCCTAATTCTCCGTCACCCGTTGC
>UCE_HM_185	gi|204752934|ref|NW_002151758.1|HmaUn_WGA59716_1	52070	52135	+	66
CGAATTTGCGTGTCATCCTTGCGCAGGGGCCATGCTAATCTTCTCTGTATCGTTCCAATTTTAATA
>UCE_HM_186	gi|204752934|ref|NW_002151758.1|HmaUn_WGA59716_1	52070	52132	-	63
TAAAATTGGAACGATACAGAGAAGATTAGCATGGCCCCTGCGCAAGGATGACACGCAAATTCG
>UCE_HM_187	gi|204891510|ref|NW_002183035.1|HmaUn_WGA87866_1	1	51	+	51
AAGTCGTAACAAGGTTTCCGTAGGTGAACCTGCGGAAGGATCATTACCGAT
>UCE_HM_188	gi|205294689|ref|NW_002073157.1|HmaUn_WGA108548_1	947	1018	+	72
AACCAAAGTCAGGAAGGCAATAACAGGTCTGTGATGCCCTTAGATGTTCTGGGCCGCACGCGCGCTACACTG
>UCE_HM_189	gi|205294689|ref|NW_002073157.1|HmaUn_WGA108548_1	794	885	+	92
CTTTCTTGATTCTATGGGTGGTGGTGCATGGCCGTTCTTAGTTGGTGGAGTGATTTGTCTGGTTAATTCCGTTAACGAACGAGACCTTAACC
>UCE_HM_190	gi|205294689|ref|NW_002073157.1|HmaUn_WGA108548_1	671	756	+	86
AAGCTGAAACTTAAAGGAATTGACGGAAGGGCACCACCAGGAGTGGAGCCTGCGGCTTAATTTGACTCAACACGGGAAAACTCACC
>UCE_HM_191	gi|205294689|ref|NW_002073157.1|HmaUn_WGA108548_1	1112	1220	+	109
TGAACGAGGAATTCCTAGTAAGCGCGAGTCATCAGCTCGCGTTGATTACGTCCCTGCCCTTTGTACACACCGCCCGTCGCTACTACCGATTGAATGGTTTAGTGAGATC
>UCE_HM_192	gi|205294689|ref|NW_002073157.1|HmaUn_WGA108548_1	284	360	+	77
TGTTTTCATTAATCAAGAACGAAAGTTAGAGGATCGAAGACGATCAGATACCGTCCTAGTTCTAACCATAAACGATG
>UCE_HM_193	gi|205294689|ref|NW_002073157.1|HmaUn_WGA108548_1	794	857	-	64
AACCAGACAAATCACTCCACCAACTAAGAACGGCCATGCACCACCACCCATAGAATCAAGAAAG
>UCE_HM_194	gi|205294689|ref|NW_002073157.1|HmaUn_WGA108548_1	673	746	-	74
CCCGTGTTGAGTCAAATTAAGCCGCAGGCTCCACTCCTGGTGGTGCCCTTCCGTCAATTCCTTTAAGTTTCAGC
>UCE_HM_195	gi|205294689|ref|NW_002073157.1|HmaUn_WGA108548_1	961	1018	-	58
CAGTGTAGCGCGCGTGCGGCCCAGAACATCTAAGGGCATCACAGACCTGTTATTGCCT
>UCE_HM_196	gi|204816628|ref|NW_002163166.1|HmaUn_WGA69984_1	84628	84705	+	78
AAATTGCCGTGACCAGGATTCGAACCTGGGTTATTGCGGCCACAACGCAATGTACTAACCACTATACGATCACGGCGT
>UCE_HM_197	gi|204816628|ref|NW_002163166.1|HmaUn_WGA69984_1	79858	79931	+	74
TGCCGTGACCAGGATTCGAACCTGGGTTATTGCGGCCACAACGCAATGTACTAACCACTATACGATCACGGCGT
>UCE_HM_198	gi|204743847|ref|NW_002149259.1|HmaUn_WGA57467_1	75976	76050	+	75
ACGCCGTGATCGTATAGTGGTTAGTACATTGCGTTGTGGCCGCAATAACCCAGGTTCGAATCCTGGTCACGGCAA
>UCE_HM_199	gi|204743847|ref|NW_002149259.1|HmaUn_WGA57467_1	81712	81785	+	74
ACGCCGTGATCGTATAGTGGTTAGTACATTGCGTTGTGGCCGCAATAACCCAGGTTCGAATCCTGGTCACGGCA
>UCE_HM_200	gi|204828035|ref|NW_002164521.1|HmaUn_WGA71201_1	624	713	+	90
GATCTCACTAAACCATTCAATCGGTAGTAGCGACGGGCGGTGTGTACAAAGGGCAGGGACGTAATCAACGCGAGCTGATGACTCGCGCTT
>UCE_HM_201	gi|205298748|ref|NW_002077653.1|HmaUn_WGA112594_1	595	666	+	72
AACCAAAGTCAGGAAGGCAATAACAGGTCTGTGATGCCCTTAGATGTTCTGGGCCGCACGCGCGCTACACTG
>UCE_HM_202	gi|205298748|ref|NW_002077653.1|HmaUn_WGA112594_1	927	981	+	55
TTGATCATTTAGAGGAAGTAAAAGTCGTAACAAGGTTTCCGTAGGTGAACCTGCG
>UCE_HM_203	gi|205298748|ref|NW_002077653.1|HmaUn_WGA112594_1	609	666	-	58
CAGTGTAGCGCGCGTGCGGCCCAGAACATCTAAGGGCATCACAGACCTGTTATTGCCT
>UCE_HM_204	gi|204530358|ref|NW_002169940.1|HmaUn_WGA7607_1	214	321	+	108
AGTAAGGTACAATCAAATAAACGATAACTGATTTAATGAGCCATTCGCAGTTTCACAGTACAAGTGCTTATACTTAGACATGCATGGCTTAATCTTTGAGACAAGCAT
>UCE_HM_205	gi|204848744|ref|NW_002168856.1|HmaUn_WGA75103_1	890	998	+	109
GATCTCACTAAACCATTCAATCGGTAGTAGCGACGGGCGGTGTGTACAAAGGGCAGGGACGTAATCAACGCGAGCTGATGACTCGCGCTTACTAGGAATTCCTCGTTCA
>UCE_HM_206	gi|204848744|ref|NW_002168856.1|HmaUn_WGA75103_1	758	835	+	78
ATCGGTAATGATCCTTCCGCAGGTTCACCTACGGAAACCTTGTTACGACTTTTACTTCCTCTAAATGATCAAGTTTGA
>UCE_HM_207	gi|204848744|ref|NW_002168856.1|HmaUn_WGA75103_1	760	826	-	67
ATCATTTAGAGGAAGTAAAAGTCGTAACAAGGTTTCCGTAGGTGAACCTGCGGAAGGATCATTACCG
>UCE_HM_208	gi|205300503|ref|NW_002079603.1|HmaUn_WGA114349_1	494	593	+	100
CAATTGGAGGGCAAGTCTGGTGCCAGCAGCCGCGGTAATTCCAGCTCCAATAGCGTATATTAAAGTTGTTGCAGTTAAAAAGCTCGTAGTTGGATTTCGG
>UCE_HM_209	gi|205300503|ref|NW_002079603.1|HmaUn_WGA114349_1	1	82	+	82
CATGTCTAAGTATAAGCACTTGTACTGTGAAACTGCGAATGGCTCATTAAATCAGTTATCGTTTATTTGATTGTACCTTACT
>UCE_HM_210	gi|205300503|ref|NW_002079603.1|HmaUn_WGA114349_1	230	284	+	55
GCGCCGGCGATGTTTCATTCAAATTTCTGCCCTATCAACTGTCGATGGTAAGGTA
>UCE_HM_211	gi|205300503|ref|NW_002079603.1|HmaUn_WGA114349_1	301	382	+	82
GCAACGGGTGACGGAGAATTAGGGTTCGATTCCGGAGAGGGAGCCTGAGAAACGGCTACCACATCTAAGGAAGGCAGCAGGC
>UCE_HM_212	gi|205300503|ref|NW_002079603.1|HmaUn_WGA114349_1	907	983	+	77
TGTTTTCATTAATCAAGAACGAAAGTTAGAGGATCGAAGACGATCAGATACCGTCCTAGTTCTAACCATAAACGATG
>UCE_HM_213	gi|205300503|ref|NW_002079603.1|HmaUn_WGA114349_1	301	365	-	65
GATGTGGTAGCCGTTTCTCAGGCTCCCTCTCCGGAATCGAACCCTAATTCTCCGTCACCCGTTGC
>UCE_HM_214	gi|205300503|ref|NW_002079603.1|HmaUn_WGA114349_1	494	546	-	53
CTATTGGAGCTGGAATTACCGCGGCTGCTGGCACCAGACTTGCCCTCCAATTG
>UCE_HM_215	gi|204673853|ref|NW_002130655.1|HmaUn_WGA40722_1	1056	1133	+	78
ATCGGTAATGATCCTTCCGCAGGTTCACCTACGGAAACCTTGTTACGACTTTTACTTCCTCTAAATGATCAAGTTTGA
>UCE_HM_216	gi|204673853|ref|NW_002130655.1|HmaUn_WGA40722_1	1058	1124	-	67
ATCATTTAGAGGAAGTAAAAGTCGTAACAAGGTTTCCGTAGGTGAACCTGCGGAAGGATCATTACCG
>UCE_HM_217	gi|204536917|ref|NW_002185641.1|HmaUn_WGA9020_1	937	1014	+	78
ATCGGTAATGATCCTTCCGCAGGTTCACCTACGGAAACCTTGTTACGACTTTTACTTCCTCTAAATGATCAAGTTTGA
>UCE_HM_218	gi|204536917|ref|NW_002185641.1|HmaUn_WGA9020_1	1069	1177	+	109
GATCTCACTAAACCATTCAATCGGTAGTAGCGACGGGCGGTGTGTACAAAGGGCAGGGACGTAATCAACGCGAGCTGATGACTCGCGCTTACTAGGAATTCCTCGTTCA
>UCE_HM_219	gi|204536917|ref|NW_002185641.1|HmaUn_WGA9020_1	1404	1495	+	92
GGTTAAGGTCTCGTTCGTTAACGGAATTAACCAGACAAATCACTCCACCAACTAAGAACGGCCATGCACCACCACCCATAGAATCAAGAAAG
>UCE_HM_220	gi|204536917|ref|NW_002185641.1|HmaUn_WGA9020_1	1271	1342	+	72
CAGTGTAGCGCGCGTGCGGCCCAGAACATCTAAGGGCATCACAGACCTGTTATTGCCTTCCTGACTTTGGTT
>UCE_HM_221	gi|204536917|ref|NW_002185641.1|HmaUn_WGA9020_1	1432	1495	-	64
CTTTCTTGATTCTATGGGTGGTGGTGCATGGCCGTTCTTAGTTGGTGGAGTGATTTGTCTGGTT
>UCE_HM_222	gi|204536917|ref|NW_002185641.1|HmaUn_WGA9020_1	1271	1328	-	58
AGGCAATAACAGGTCTGTGATGCCCTTAGATGTTCTGGGCCGCACGCGCGCTACACTG
>UCE_HM_223	gi|204536917|ref|NW_002185641.1|HmaUn_WGA9020_1	939	1005	-	67
ATCATTTAGAGGAAGTAAAAGTCGTAACAAGGTTTCCGTAGGTGAACCTGCGGAAGGATCATTACCG
>UCE_HM_224	gi|204712245|ref|NW_002139976.1|HmaUn_WGA49111_1	869	977	+	109
TGAACGAGGAATTCCTAGTAAGCGCGAGTCATCAGCTCGCGTTGATTACGTCCCTGCCCTTTGTACACACCGCCCGTCGCTACTACCGATTGAATGGTTTAGTGAGATC
>UCE_HM_225	gi|204712245|ref|NW_002139976.1|HmaUn_WGA49111_1	260	336	+	77
TGTTTTCATTAATCAAGAACGAAAGTTAGAGGATCGAAGACGATCAGATACCGTCCTAGTTCTAACCATAAACGATG
>UCE_HM_226	gi|204712245|ref|NW_002139976.1|HmaUn_WGA49111_1	551	642	+	92
CTTTCTTGATTCTATGGGTGGTGGTGCATGGCCGTTCTTAGTTGGTGGAGTGATTTGTCTGGTTAATTCCGTTAACGAACGAGACCTTAACC
>UCE_HM_227	gi|204712245|ref|NW_002139976.1|HmaUn_WGA49111_1	704	775	+	72
AACCAAAGTCAGGAAGGCAATAACAGGTCTGTGATGCCCTTAGATGTTCTGGGCCGCACGCGCGCTACACTG
>UCE_HM_228	gi|204712245|ref|NW_002139976.1|HmaUn_WGA49111_1	416	513	+	98
AGTATGGTTGCAAAGCTGAAACTTAAAGGAATTGACGGAAGGGCACCACCAGGAGTGGAGCCTGCGGCTTAATTTGACTCAACACGGGAAAACTCACC
>UCE_HM_229	gi|204712245|ref|NW_002139976.1|HmaUn_WGA49111_1	430	503	-	74
CCCGTGTTGAGTCAAATTAAGCCGCAGGCTCCACTCCTGGTGGTGCCCTTCCGTCAATTCCTTTAAGTTTCAGC
>UCE_HM_230	gi|204712245|ref|NW_002139976.1|HmaUn_WGA49111_1	551	614	-	64
AACCAGACAAATCACTCCACCAACTAAGAACGGCCATGCACCACCACCCATAGAATCAAGAAAG
>UCE_HM_231	gi|204712245|ref|NW_002139976.1|HmaUn_WGA49111_1	718	775	-	58
CAGTGTAGCGCGCGTGCGGCCCAGAACATCTAAGGGCATCACAGACCTGTTATTGCCT
>UCE_HM_232	gi|204901796|ref|NW_002185411.1|HmaUn_WGA90002_1	998	1048	+	51
TACCTTACCATCGACAGTTGATAGGGCAGAAATTTGAATGAAACATCGCCG
>UCE_HM_233	gi|204901796|ref|NW_002185411.1|HmaUn_WGA90002_1	900	981	+	82
GCCTGCTGCCTTCCTTAGATGTGGTAGCCGTTTCTCAGGCTCCCTCTCCGGAATCGAACCCTAATTCTCCGTCACCCGTTGC
>UCE_HM_234	gi|204901796|ref|NW_002185411.1|HmaUn_WGA90002_1	689	788	+	100
CCGAAATCCAACTACGAGCTTTTTAACTGCAACAACTTTAATATACGCTATTGGAGCTGGAATTACCGCGGCTGCTGGCACCAGACTTGCCCTCCAATTG
>UCE_HM_235	gi|204901796|ref|NW_002185411.1|HmaUn_WGA90002_1	299	375	+	77
CATCGTTTATGGTTAGAACTAGGACGGTATCTGATCGTCTTCGATCCTCTAACTTTCGTTCTTGATTAATGAAAACA
>UCE_HM_236	gi|204901796|ref|NW_002185411.1|HmaUn_WGA90002_1	736	788	-	53
CAATTGGAGGGCAAGTCTGGTGCCAGCAGCCGCGGTAATTCCAGCTCCAATAG
>UCE_HM_237	gi|204901796|ref|NW_002185411.1|HmaUn_WGA90002_1	917	981	-	65
GCAACGGGTGACGGAGAATTAGGGTTCGATTCCGGAGAGGGAGCCTGAGAAACGGCTACCACATC
>UCE_HM_238	gi|204901952|ref|NW_002185447.1|HmaUn_WGA90035_1	959	1050	+	92
GGTTAAGGTCTCGTTCGTTAACGGAATTAACCAGACAAATCACTCCACCAACTAAGAACGGCCATGCACCACCACCCATAGAATCAAGAAAG
>UCE_HM_239	gi|204901952|ref|NW_002185447.1|HmaUn_WGA90035_1	492	569	+	78
ATCGGTAATGATCCTTCCGCAGGTTCACCTACGGAAACCTTGTTACGACTTTTACTTCCTCTAAATGATCAAGTTTGA
>UCE_HM_240	gi|204901952|ref|NW_002185447.1|HmaUn_WGA90035_1	826	897	+	72
CAGTGTAGCGCGCGTGCGGCCCAGAACATCTAAGGGCATCACAGACCTGTTATTGCCTTCCTGACTTTGGTT
>UCE_HM_241	gi|204901952|ref|NW_002185447.1|HmaUn_WGA90035_1	624	732	+	109
GATCTCACTAAACCATTCAATCGGTAGTAGCGACGGGCGGTGTGTACAAAGGGCAGGGACGTAATCAACGCGAGCTGATGACTCGCGCTTACTAGGAATTCCTCGTTCA
>UCE_HM_242	gi|204901952|ref|NW_002185447.1|HmaUn_WGA90035_1	987	1050	-	64
CTTTCTTGATTCTATGGGTGGTGGTGCATGGCCGTTCTTAGTTGGTGGAGTGATTTGTCTGGTT
>UCE_HM_243	gi|204901952|ref|NW_002185447.1|HmaUn_WGA90035_1	826	883	-	58
AGGCAATAACAGGTCTGTGATGCCCTTAGATGTTCTGGGCCGCACGCGCGCTACACTG
>UCE_HM_244	gi|204901952|ref|NW_002185447.1|HmaUn_WGA90035_1	494	560	-	67
ATCATTTAGAGGAAGTAAAAGTCGTAACAAGGTTTCCGTAGGTGAACCTGCGGAAGGATCATTACCG
>UCE_HM_245	gi|204567901|ref|NW_002102238.1|HmaUn_WGA15147_1	736	796	+	61
TATGGTGTAATGGTTAGCACTCTGGACTTTGAATCCAGCGATCCGAGTTCAAATCTCGGTA
>UCE_HM_246	gi|204567901|ref|NW_002102238.1|HmaUn_WGA15147_1	730	797	-	68
CTACCGAGATTTGAACTCGGATCGCTGGATTCAAAGTCCAGAGTGCTAACCATTACACCATAGAACCG
>UCE_HM_247	gi|204789543|ref|NW_002158693.1|HmaUn_WGA65958_1	18514	18591	+	78
AATTGCCGTGACCAGGATTCGAACCTGGGTTATTGCGGCCACAACGCAATGTACTAACCACTATACGATCACGGCGAT
>UCE_HM_248	gi|204655009|ref|NW_002125219.1|HmaUn_WGA35830_1	519	577	+	59
TGAACGAGGAATTCCTAGTAAGCGCGAGTCATCAGCTCGCGTTGATTACGTCCCTGCCC
>UCE_HM_249	gi|204655009|ref|NW_002125219.1|HmaUn_WGA35830_1	95	163	+	69
AATTGACGGAAGGGCACCACCAGGAGTGGAGCCTGCGGCTTAATTTGACTCAACACGGGAAAACTCACC
>UCE_HM_250	gi|204655009|ref|NW_002125219.1|HmaUn_WGA35830_1	201	292	+	92
CTTTCTTGATTCTATGGGTGGTGGTGCATGGCCGTTCTTAGTTGGTGGAGTGATTTGTCTGGTTAATTCCGTTAACGAACGAGACCTTAACC
>UCE_HM_251	gi|204655009|ref|NW_002125219.1|HmaUn_WGA35830_1	682	759	+	78
TCAAACTTGATCATTTAGAGGAAGTAAAAGTCGTAACAAGGTTTCCGTAGGTGAACCTGCGGAAGGATCATTACCGAT
>UCE_HM_252	gi|204655009|ref|NW_002125219.1|HmaUn_WGA35830_1	354	425	+	72
AACCAAAGTCAGGAAGGCAATAACAGGTCTGTGATGCCCTTAGATGTTCTGGGCCGCACGCGCGCTACACTG
>UCE_HM_253	gi|204655009|ref|NW_002125219.1|HmaUn_WGA35830_1	368	425	-	58
CAGTGTAGCGCGCGTGCGGCCCAGAACATCTAAGGGCATCACAGACCTGTTATTGCCT
>UCE_HM_254	gi|204655009|ref|NW_002125219.1|HmaUn_WGA35830_1	95	153	-	59
CCCGTGTTGAGTCAAATTAAGCCGCAGGCTCCACTCCTGGTGGTGCCCTTCCGTCAATT
>UCE_HM_255	gi|204655009|ref|NW_002125219.1|HmaUn_WGA35830_1	201	264	-	64
AACCAGACAAATCACTCCACCAACTAAGAACGGCCATGCACCACCACCCATAGAATCAAGAAAG
>UCE_HM_256	gi|204883347|ref|NW_002180764.1|HmaUn_WGA85821_1	1187	1272	+	86
AAGCTGAAACTTAAAGGAATTGACGGAAGGGCACCACCAGGAGTGGAGCCTGCGGCTTAATTTGACTCAACACGGGAAAACTCACC
>UCE_HM_257	gi|204883347|ref|NW_002180764.1|HmaUn_WGA85821_1	1463	1534	+	72
AACCAAAGTCAGGAAGGCAATAACAGGTCTGTGATGCCCTTAGATGTTCTGGGCCGCACGCGCGCTACACTG
>UCE_HM_258	gi|204883347|ref|NW_002180764.1|HmaUn_WGA85821_1	97	196	+	100
CAATTGGAGGGCAAGTCTGGTGCCAGCAGCCGCGGTAATTCCAGCTCCAATAGCGTATATTAAAGTTGTTGCAGTTAAAAAGCTCGTAGTTGGATTTCGG
>UCE_HM_259	gi|204883347|ref|NW_002180764.1|HmaUn_WGA85821_1	1310	1401	+	92
CTTTCTTGATTCTATGGGTGGTGGTGCATGGCCGTTCTTAGTTGGTGGAGTGATTTGTCTGGTTAATTCCGTTAACGAACGAGACCTTAACC
>UCE_HM_260	gi|204883347|ref|NW_002180764.1|HmaUn_WGA85821_1	510	586	+	77
TGTTTTCATTAATCAAGAACGAAAGTTAGAGGATCGAAGACGATCAGATACCGTCCTAGTTCTAACCATAAACGATG
>UCE_HM_261	gi|204883347|ref|NW_002180764.1|HmaUn_WGA85821_1	1477	1534	-	58
CAGTGTAGCGCGCGTGCGGCCCAGAACATCTAAGGGCATCACAGACCTGTTATTGCCT
>UCE_HM_262	gi|204883347|ref|NW_002180764.1|HmaUn_WGA85821_1	97	149	-	53
CTATTGGAGCTGGAATTACCGCGGCTGCTGGCACCAGACTTGCCCTCCAATTG
>UCE_HM_263	gi|204883347|ref|NW_002180764.1|HmaUn_WGA85821_1	1310	1373	-	64
AACCAGACAAATCACTCCACCAACTAAGAACGGCCATGCACCACCACCCATAGAATCAAGAAAG
>UCE_HM_264	gi|204883347|ref|NW_002180764.1|HmaUn_WGA85821_1	1189	1262	-	74
CCCGTGTTGAGTCAAATTAAGCCGCAGGCTCCACTCCTGGTGGTGCCCTTCCGTCAATTCCTTTAAGTTTCAGC
>UCE_HM_265	gi|204805091|ref|NW_002161404.1|HmaUn_WGA68398_1	11351	11412	+	62
ATTCGAACCTGGGTTATTGCGGCCACAACGCAATGTACTAACCACTATACGATCACGGCGAT
>UCE_HM_266	gi|204620893|ref|NW_002116439.1|HmaUn_WGA27929_1	16783	16837	+	55
TGACGGAAGGGCACCACCAGGAGTGGAGCCTGCGGCTTAATTTGACTCAACACGG
>UCE_HM_267	gi|204620893|ref|NW_002116439.1|HmaUn_WGA27929_1	16783	16837	-	55
CCGTGTTGAGTCAAATTAAGCCGCAGGCTCCACTCCTGGTGGTGCCCTTCCGTCA
>UCE_HM_268	gi|204828813|ref|NW_002164612.1|HmaUn_WGA71284_1	58082	58136	+	55
AGAGTAGACTGCGACCTGAACGCAGCGCCTTAGACCACTCGGCCATCCTGACACA
>UCE_HM_269	gi|204828813|ref|NW_002164612.1|HmaUn_WGA71284_1	56065	56117	+	53
AGAGTAGACTGCGACCTGAACGCAGCGCCTTAGACCACTCGGCCATCCTGACT
>UCE_HM_270	gi|204828813|ref|NW_002164612.1|HmaUn_WGA71284_1	58082	58135	-	54
GTGTCAGGATGGCCGAGTGGTCTAAGGCGCTGCGTTCAGGTCGCAGTCTACTCT
>UCE_HM_271	gi|204828813|ref|NW_002164612.1|HmaUn_WGA71284_1	56065	56118	-	54
AAGTCAGGATGGCCGAGTGGTCTAAGGCGCTGCGTTCAGGTCGCAGTCTACTCT
>UCE_HM_272	gi|204728102|ref|NW_002145092.1|HmaUn_WGA53716_1	1763	1839	+	77
CATCGTTTATGGTTAGAACTAGGACGGTATCTGATCGTCTTCGATCCTCTAACTTTCGTTCTTGATTAATGAAAACA
>UCE_HM_273	gi|204728102|ref|NW_002145092.1|HmaUn_WGA53716_1	1323	1394	+	72
CAGTGTAGCGCGCGTGCGGCCCAGAACATCTAAGGGCATCACAGACCTGTTATTGCCTTCCTGACTTTGGTT
>UCE_HM_274	gi|204728102|ref|NW_002145092.1|HmaUn_WGA53716_1	1121	1229	+	109
GATCTCACTAAACCATTCAATCGGTAGTAGCGACGGGCGGTGTGTACAAAGGGCAGGGACGTAATCAACGCGAGCTGATGACTCGCGCTTACTAGGAATTCCTCGTTCA
>UCE_HM_275	gi|204728102|ref|NW_002145092.1|HmaUn_WGA53716_1	1586	1683	+	98
GGTGAGTTTTCCCGTGTTGAGTCAAATTAAGCCGCAGGCTCCACTCCTGGTGGTGCCCTTCCGTCAATTCCTTTAAGTTTCAGCTTTGCAACCATACT
>UCE_HM_276	gi|204728102|ref|NW_002145092.1|HmaUn_WGA53716_1	1456	1542	+	87
GGTTAAGGTCTCGTTCGTTAACGGAATTAACCAGACAAATCACTCCACCAACTAAGAACGGCCATGCACCACCACCCATAGAATCAA
>UCE_HM_277	gi|204728102|ref|NW_002145092.1|HmaUn_WGA53716_1	989	1066	+	78
ATCGGTAATGATCCTTCCGCAGGTTCACCTACGGAAACCTTGTTACGACTTTTACTTCCTCTAAATGATCAAGTTTGA
>UCE_HM_278	gi|204728102|ref|NW_002145092.1|HmaUn_WGA53716_1	1484	1542	-	59
TTGATTCTATGGGTGGTGGTGCATGGCCGTTCTTAGTTGGTGGAGTGATTTGTCTGGTT
>UCE_HM_279	gi|204728102|ref|NW_002145092.1|HmaUn_WGA53716_1	1323	1380	-	58
AGGCAATAACAGGTCTGTGATGCCCTTAGATGTTCTGGGCCGCACGCGCGCTACACTG
>UCE_HM_280	gi|204728102|ref|NW_002145092.1|HmaUn_WGA53716_1	991	1057	-	67
ATCATTTAGAGGAAGTAAAAGTCGTAACAAGGTTTCCGTAGGTGAACCTGCGGAAGGATCATTACCG
>UCE_HM_281	gi|204728102|ref|NW_002145092.1|HmaUn_WGA53716_1	1596	1669	-	74
GCTGAAACTTAAAGGAATTGACGGAAGGGCACCACCAGGAGTGGAGCCTGCGGCTTAATTTGACTCAACACGGG
>UCE_HM_282	gi|204705040|ref|NW_002138605.1|HmaUn_WGA47879_1	899	962	+	64
TCCGTGGCGCAATTGGTTAGCGCGTTCGGCTGTTAACCGAAAGGTTGGTGGTTCAAGCCCACCC
>UCE_HM_283	gi|204705040|ref|NW_002138605.1|HmaUn_WGA47879_1	899	952	-	54
GAACCACCAACCTTTCGGTTAACAGCCGAACGCGCTAACCAATTGCGCCACGGA
>UCE_HM_284	gi|205308867|ref|NW_002088897.1|HmaUn_WGA122713_1	822	929	+	108
ATGCTTGTCTCAAAGATTAAGCCATGCATGTCTAAGTATAAGCACTTGTACTGTGAAACTGCGAATGGCTCATTAAATCAGTTATCGTTTATTTGATTGTACCTTACT
>UCE_HM_285	gi|204904887|ref|NW_002186788.1|HmaUn_WGA91242_1	639	730	+	92
GGTTAAGGTCTCGTTCGTTAACGGAATTAACCAGACAAATCACTCCACCAACTAAGAACGGCCATGCACCACCACCCATAGAATCAAGAAAG
>UCE_HM_286	gi|204904887|ref|NW_002186788.1|HmaUn_WGA91242_1	172	249	+	78
ATCGGTAATGATCCTTCCGCAGGTTCACCTACGGAAACCTTGTTACGACTTTTACTTCCTCTAAATGATCAAGTTTGA
>UCE_HM_287	gi|204904887|ref|NW_002186788.1|HmaUn_WGA91242_1	506	577	+	72
CAGTGTAGCGCGCGTGCGGCCCAGAACATCTAAGGGCATCACAGACCTGTTATTGCCTTCCTGACTTTGGTT
>UCE_HM_288	gi|204904887|ref|NW_002186788.1|HmaUn_WGA91242_1	945	1021	+	77
CATCGTTTATGGTTAGAACTAGGACGGTATCTGATCGTCTTCGATCCTCTAACTTTCGTTCTTGATTAATGAAAACA
>UCE_HM_289	gi|204904887|ref|NW_002186788.1|HmaUn_WGA91242_1	304	412	+	109
GATCTCACTAAACCATTCAATCGGTAGTAGCGACGGGCGGTGTGTACAAAGGGCAGGGACGTAATCAACGCGAGCTGATGACTCGCGCTTACTAGGAATTCCTCGTTCA
>UCE_HM_290	gi|204904887|ref|NW_002186788.1|HmaUn_WGA91242_1	768	865	+	98
GGTGAGTTTTCCCGTGTTGAGTCAAATTAAGCCGCAGGCTCCACTCCTGGTGGTGCCCTTCCGTCAATTCCTTTAAGTTTCAGCTTTGCAACCATACT
>UCE_HM_291	gi|204904887|ref|NW_002186788.1|HmaUn_WGA91242_1	667	730	-	64
CTTTCTTGATTCTATGGGTGGTGGTGCATGGCCGTTCTTAGTTGGTGGAGTGATTTGTCTGGTT
>UCE_HM_292	gi|204904887|ref|NW_002186788.1|HmaUn_WGA91242_1	778	851	-	74
GCTGAAACTTAAAGGAATTGACGGAAGGGCACCACCAGGAGTGGAGCCTGCGGCTTAATTTGACTCAACACGGG
>UCE_HM_293	gi|204904887|ref|NW_002186788.1|HmaUn_WGA91242_1	174	240	-	67
ATCATTTAGAGGAAGTAAAAGTCGTAACAAGGTTTCCGTAGGTGAACCTGCGGAAGGATCATTACCG
>UCE_HM_294	gi|204904887|ref|NW_002186788.1|HmaUn_WGA91242_1	506	563	-	58
AGGCAATAACAGGTCTGTGATGCCCTTAGATGTTCTGGGCCGCACGCGCGCTACACTG
>UCE_HM_295	gi|204891265|ref|NW_002182764.1|HmaUn_WGA87621_1	18	95	+	78
TCAAACTTGATCATTTAGAGGAAGTAAAAGTCGTAACAAGGTTTCCGTAGGTGAACCTGCGGAAGGATCATTACCGAT
>UCE_HM_296	gi|204752836|ref|NW_002151666.1|HmaUn_WGA59633_1	26972	27026	+	55
GCGCCGGCGATGTTTCATTCAAATTTCTGCCCTATCAACTGTCGATGGTAAGGTA
>UCE_HM_297	gi|204752836|ref|NW_002151666.1|HmaUn_WGA59633_1	27043	27124	+	82
GCAACGGGTGACGGAGAATTAGGGTTCGATTCCGGAGAGGGAGCCTGAGAAACGGCTACCACATCTAAGGAAGGCAGCAGGC
>UCE_HM_298	gi|204752836|ref|NW_002151666.1|HmaUn_WGA59633_1	26717	26824	+	108
ATGCTTGTCTCAAAGATTAAGCCATGCATGTCTAAGTATAAGCACTTGTACTGTGAAACTGCGAATGGCTCATTAAATCAGTTATCGTTTATTTGATTGTACCTTACT
>UCE_HM_299	gi|204752836|ref|NW_002151666.1|HmaUn_WGA59633_1	27277	27335	+	59
CAGCTCCAATAGCGTATATTAAAGTTGTTGCAGTTAAAAAGCTCGTAGTTGGATTTCGG
>UCE_HM_300	gi|204752836|ref|NW_002151666.1|HmaUn_WGA59633_1	27649	27720	+	72
TGTTTTCATTAATCAAGAACGAAAGTTAGAGGATCGAAGACGATCAGATACCGTCCTAGTTCTAACCATAAA
>UCE_HM_301	gi|204752836|ref|NW_002151666.1|HmaUn_WGA59633_1	27908	27959	+	52
TAAAGGAATTGACGGAAGGGCACCACCAGGAGTGGAGCCTGCGGCTTAATTT
>UCE_HM_302	gi|204752836|ref|NW_002151666.1|HmaUn_WGA59633_1	27908	27959	-	52
AAATTAAGCCGCAGGCTCCACTCCTGGTGGTGCCCTTCCGTCAATTCCTTTA
>UCE_HM_303	gi|204752836|ref|NW_002151666.1|HmaUn_WGA59633_1	27043	27107	-	65
GATGTGGTAGCCGTTTCTCAGGCTCCCTCTCCGGAATCGAACCCTAATTCTCCGTCACCCGTTGC
>UCE_HM_304	gi|204507122|ref|NW_002124118.1|HmaUn_WGA3483_1	1474	1551	+	78
ATCGGTAATGATCCTTCCGCAGGTTCACCTACGGAAACCTTGTTACGACTTTTACTTCCTCTAAATGATCAAGTTTGA
>UCE_HM_305	gi|204507122|ref|NW_002124118.1|HmaUn_WGA3483_1	1808	1879	+	72
CAGTGTAGCGCGCGTGCGGCCCAGAACATCTAAGGGCATCACAGACCTGTTATTGCCTTCCTGACTTTGGTT
>UCE_HM_306	gi|204507122|ref|NW_002124118.1|HmaUn_WGA3483_1	1606	1714	+	109
GATCTCACTAAACCATTCAATCGGTAGTAGCGACGGGCGGTGTGTACAAAGGGCAGGGACGTAATCAACGCGAGCTGATGACTCGCGCTTACTAGGAATTCCTCGTTCA
>UCE_HM_307	gi|204507122|ref|NW_002124118.1|HmaUn_WGA3483_1	1808	1865	-	58
AGGCAATAACAGGTCTGTGATGCCCTTAGATGTTCTGGGCCGCACGCGCGCTACACTG
>UCE_HM_308	gi|204507122|ref|NW_002124118.1|HmaUn_WGA3483_1	1476	1542	-	67
ATCATTTAGAGGAAGTAAAAGTCGTAACAAGGTTTCCGTAGGTGAACCTGCGGAAGGATCATTACCG
>UCE_HM_309	gi|204647194|ref|NW_002123258.1|HmaUn_WGA34065_1	1420	1527	+	108
ATGCTTGTCTCAAAGATTAAGCCATGCATGTCTAAGTATAAGCACTTGTACTGTGAAACTGCGAATGGCTCATTAAATCAGTTATCGTTTATTTGATTGTACCTTACT
>UCE_HM_310	gi|204845147|ref|NW_002167591.1|HmaUn_WGA73966_1	951	1002	+	52
ACGGCGATGTTTCATTCAAATTTCTGCCCTATCAACTGTCGATGGTAAGGTA
>UCE_HM_311	gi|204845147|ref|NW_002167591.1|HmaUn_WGA73966_1	692	799	+	108
ATGCTTGTCTCAAAGATTAAGCCATGCATGTCTAAGTATAAGCACTTGTACTGTGAAACTGCGAATGGCTCATTAAATCAGTTATCGTTTATTTGATTGTACCTTACT
>UCE_HM_312	gi|204770875|ref|NW_002154916.1|HmaUn_WGA62558_1	911	1007	+	97
CCATTCAATCGGTAGTAGCGACGGGCGGTGTGTACAAAGGGCAGGGACGTAATCAACGCGAGCTGATGACTCGCGCTTACTAGGAATTCCTCGTTCA
>UCE_HM_313	gi|204838626|ref|NW_002166099.1|HmaUn_WGA72622_1	112941	113010	+	70
ATACAGAGAAGATTAGCATGGCCCCTGCGCAAGGATGACACGCAAATTCGTGAAGCGTTCCAAATTTTTT
>UCE_HM_314	gi|204513575|ref|NW_002131851.1|HmaUn_WGA4179_1	11012	11085	+	74
AAGCCGTGATCGTATAGTGGTTAGTACATTGCGTTGTGGCCGCAATAACCCAGGTTCGAATCCTGGTCACGGCA
>UCE_HM_315	gi|204713085|ref|NW_002140908.1|HmaUn_WGA49951_1	62	169	+	108
ATGCTTGTCTCAAAGATTAAGCCATGCATGTCTAAGTATAAGCACTTGTACTGTGAAACTGCGAATGGCTCATTAAATCAGTTATCGTTTATTTGATTGTACCTTACT
>UCE_HM_316	gi|204713085|ref|NW_002140908.1|HmaUn_WGA49951_1	581	680	+	100
CAATTGGAGGGCAAGTCTGGTGCCAGCAGCCGCGGTAATTCCAGCTCCAATAGCGTATATTAAAGTTGTTGCAGTTAAAAAGCTCGTAGTTGGATTTCGG
>UCE_HM_317	gi|204713085|ref|NW_002140908.1|HmaUn_WGA49951_1	388	469	+	82
GCAACGGGTGACGGAGAATTAGGGTTCGATTCCGGAGAGGGAGCCTGAGAAACGGCTACCACATCTAAGGAAGGCAGCAGGC
>UCE_HM_318	gi|204713085|ref|NW_002140908.1|HmaUn_WGA49951_1	1150	1247	+	98
AGTATGGTTGCAAAGCTGAAACTTAAAGGAATTGACGGAAGGGCACCACCAGGAGTGGAGCCTGCGGCTTAATTTGACTCAACACGGGAAAACTCACC
>UCE_HM_319	gi|204713085|ref|NW_002140908.1|HmaUn_WGA49951_1	1438	1509	+	72
AACCAAAGTCAGGAAGGCAATAACAGGTCTGTGATGCCCTTAGATGTTCTGGGCCGCACGCGCGCTACACTG
>UCE_HM_320	gi|204713085|ref|NW_002140908.1|HmaUn_WGA49951_1	994	1070	+	77
TGTTTTCATTAATCAAGAACGAAAGTTAGAGGATCGAAGACGATCAGATACCGTCCTAGTTCTAACCATAAACGATG
>UCE_HM_321	gi|204713085|ref|NW_002140908.1|HmaUn_WGA49951_1	317	371	+	55
GCGCCGGCGATGTTTCATTCAAATTTCTGCCCTATCAACTGTCGATGGTAAGGTA
>UCE_HM_322	gi|204713085|ref|NW_002140908.1|HmaUn_WGA49951_1	1285	1376	+	92
CTTTCTTGATTCTATGGGTGGTGGTGCATGGCCGTTCTTAGTTGGTGGAGTGATTTGTCTGGTTAATTCCGTTAACGAACGAGACCTTAACC
>UCE_HM_323	gi|204713085|ref|NW_002140908.1|HmaUn_WGA49951_1	1164	1237	-	74
CCCGTGTTGAGTCAAATTAAGCCGCAGGCTCCACTCCTGGTGGTGCCCTTCCGTCAATTCCTTTAAGTTTCAGC
>UCE_HM_324	gi|204713085|ref|NW_002140908.1|HmaUn_WGA49951_1	388	452	-	65
GATGTGGTAGCCGTTTCTCAGGCTCCCTCTCCGGAATCGAACCCTAATTCTCCGTCACCCGTTGC
>UCE_HM_325	gi|204713085|ref|NW_002140908.1|HmaUn_WGA49951_1	1452	1509	-	58
CAGTGTAGCGCGCGTGCGGCCCAGAACATCTAAGGGCATCACAGACCTGTTATTGCCT
>UCE_HM_326	gi|204713085|ref|NW_002140908.1|HmaUn_WGA49951_1	581	633	-	53
CTATTGGAGCTGGAATTACCGCGGCTGCTGGCACCAGACTTGCCCTCCAATTG
>UCE_HM_327	gi|204713085|ref|NW_002140908.1|HmaUn_WGA49951_1	1285	1348	-	64
AACCAGACAAATCACTCCACCAACTAAGAACGGCCATGCACCACCACCCATAGAATCAAGAAAG
>UCE_HM_328	gi|204698352|ref|NW_002136463.1|HmaUn_WGA45950_1	1395	1466	+	72
CAGTGTAGCGCGCGTGCGGCCCAGAACATCTAAGGGCATCACAGACCTGTTATTGCCTTCCTGACTTTGGTT
>UCE_HM_329	gi|204698352|ref|NW_002136463.1|HmaUn_WGA45950_1	1193	1301	+	109
GATCTCACTAAACCATTCAATCGGTAGTAGCGACGGGCGGTGTGTACAAAGGGCAGGGACGTAATCAACGCGAGCTGATGACTCGCGCTTACTAGGAATTCCTCGTTCA
>UCE_HM_330	gi|204698352|ref|NW_002136463.1|HmaUn_WGA45950_1	1528	1619	+	92
GGTTAAGGTCTCGTTCGTTAACGGAATTAACCAGACAAATCACTCCACCAACTAAGAACGGCCATGCACCACCACCCATAGAATCAAGAAAG
>UCE_HM_331	gi|204698352|ref|NW_002136463.1|HmaUn_WGA45950_1	1061	1138	+	78
ATCGGTAATGATCCTTCCGCAGGTTCACCTACGGAAACCTTGTTACGACTTTTACTTCCTCTAAATGATCAAGTTTGA
>UCE_HM_332	gi|204698352|ref|NW_002136463.1|HmaUn_WGA45950_1	1556	1619	-	64
CTTTCTTGATTCTATGGGTGGTGGTGCATGGCCGTTCTTAGTTGGTGGAGTGATTTGTCTGGTT
>UCE_HM_333	gi|204698352|ref|NW_002136463.1|HmaUn_WGA45950_1	1395	1452	-	58
AGGCAATAACAGGTCTGTGATGCCCTTAGATGTTCTGGGCCGCACGCGCGCTACACTG
>UCE_HM_334	gi|204698352|ref|NW_002136463.1|HmaUn_WGA45950_1	1063	1129	-	67
ATCATTTAGAGGAAGTAAAAGTCGTAACAAGGTTTCCGTAGGTGAACCTGCGGAAGGATCATTACCG
>UCE_HM_335	gi|204652351|ref|NW_002124540.1|HmaUn_WGA35219_1	49	117	+	69
CTTAGATGTGGTAGCCGTTTCTCAGGCTCCCTCTCCGGAATCGAACCCTAATTCTCCGTCACCCGTTGC
>UCE_HM_336	gi|204652351|ref|NW_002124540.1|HmaUn_WGA35219_1	134	188	+	55
TACCTTACCATCGACAGTTGATAGGGCAGAAATTTGAATGAAACATCGCCGGCGC
>UCE_HM_337	gi|204652351|ref|NW_002124540.1|HmaUn_WGA35219_1	336	443	+	108
AGTAAGGTACAATCAAATAAACGATAACTGATTTAATGAGCCATTCGCAGTTTCACAGTACAAGTGCTTATACTTAGACATGCATGGCTTAATCTTTGAGACAAGCAT
>UCE_HM_338	gi|204652351|ref|NW_002124540.1|HmaUn_WGA35219_1	53	117	-	65
GCAACGGGTGACGGAGAATTAGGGTTCGATTCCGGAGAGGGAGCCTGAGAAACGGCTACCACATC
>UCE_HM_339	gi|204530237|ref|NW_002168595.1|HmaUn_WGA7486_1	150	226	+	77
CATCGTTTATGGTTAGAACTAGGACGGTATCTGATCGTCTTCGATCCTCTAACTTTCGTTCTTGATTAATGAAAACA
>UCE_HM_340	gi|204530237|ref|NW_002168595.1|HmaUn_WGA7486_1	750	831	+	82
GCCTGCTGCCTTCCTTAGATGTGGTAGCCGTTTCTCAGGCTCCCTCTCCGGAATCGAACCCTAATTCTCCGTCACCCGTTGC
>UCE_HM_341	gi|204530237|ref|NW_002168595.1|HmaUn_WGA7486_1	848	902	+	55
TACCTTACCATCGACAGTTGATAGGGCAGAAATTTGAATGAAACATCGCCGGCGC
>UCE_HM_342	gi|204530237|ref|NW_002168595.1|HmaUn_WGA7486_1	1	70	+	70
AAGCCGCAGGCTCCACTCCTGGTGGTGCCCTTCCGTCAATTCCTTTAAGTTTCAGCTTTGCAACCATACT
>UCE_HM_343	gi|204530237|ref|NW_002168595.1|HmaUn_WGA7486_1	576	638	+	63
TTAATATACGCTATTGGAGCTGGAATTACCGCGGCTGCTGGCACCAGACTTGCCCTCCAATTG
>UCE_HM_344	gi|204530237|ref|NW_002168595.1|HmaUn_WGA7486_1	1050	1157	+	108
AGTAAGGTACAATCAAATAAACGATAACTGATTTAATGAGCCATTCGCAGTTTCACAGTACAAGTGCTTATACTTAGACATGCATGGCTTAATCTTTGAGACAAGCAT
>UCE_HM_345	gi|204530237|ref|NW_002168595.1|HmaUn_WGA7486_1	1	56	-	56
GCTGAAACTTAAAGGAATTGACGGAAGGGCACCACCAGGAGTGGAGCCTGCGGCTT
>UCE_HM_346	gi|204530237|ref|NW_002168595.1|HmaUn_WGA7486_1	586	638	-	53
CAATTGGAGGGCAAGTCTGGTGCCAGCAGCCGCGGTAATTCCAGCTCCAATAG
>UCE_HM_347	gi|204530237|ref|NW_002168595.1|HmaUn_WGA7486_1	767	831	-	65
GCAACGGGTGACGGAGAATTAGGGTTCGATTCCGGAGAGGGAGCCTGAGAAACGGCTACCACATC
>UCE_HM_348	gi|204892020|ref|NW_002183602.1|HmaUn_WGA88376_1	269	360	+	92
GGTTAAGGTCTCGTTCGTTAACGGAATTAACCAGACAAATCACTCCACCAACTAAGAACGGCCATGCACCACCACCCATAGAATCAAGAAAG
>UCE_HM_349	gi|204892020|ref|NW_002183602.1|HmaUn_WGA88376_1	136	207	+	72
CAGTGTAGCGCGCGTGCGGCCCAGAACATCTAAGGGCATCACAGACCTGTTATTGCCTTCCTGACTTTGGTT
>UCE_HM_350	gi|204892020|ref|NW_002183602.1|HmaUn_WGA88376_1	398	483	+	86
GGTGAGTTTTCCCGTGTTGAGTCAAATTAAGCCGCAGGCTCCACTCCTGGTGGTGCCCTTCCGTCAATTCCTTTAAGTTTCAGCTT
>UCE_HM_351	gi|204892020|ref|NW_002183602.1|HmaUn_WGA88376_1	408	481	-	74
GCTGAAACTTAAAGGAATTGACGGAAGGGCACCACCAGGAGTGGAGCCTGCGGCTTAATTTGACTCAACACGGG
>UCE_HM_352	gi|204892020|ref|NW_002183602.1|HmaUn_WGA88376_1	136	193	-	58
AGGCAATAACAGGTCTGTGATGCCCTTAGATGTTCTGGGCCGCACGCGCGCTACACTG
>UCE_HM_353	gi|204892020|ref|NW_002183602.1|HmaUn_WGA88376_1	297	360	-	64
CTTTCTTGATTCTATGGGTGGTGGTGCATGGCCGTTCTTAGTTGGTGGAGTGATTTGTCTGGTT
>UCE_HM_354	gi|204864018|ref|NW_002174714.1|HmaUn_WGA80376_1	292	383	+	92
GGTTAAGGTCTCGTTCGTTAACGGAATTAACCAGACAAATCACTCCACCAACTAAGAACGGCCATGCACCACCACCCATAGAATCAAGAAAG
>UCE_HM_355	gi|204864018|ref|NW_002174714.1|HmaUn_WGA80376_1	159	230	+	72
CAGTGTAGCGCGCGTGCGGCCCAGAACATCTAAGGGCATCACAGACCTGTTATTGCCTTCCTGACTTTGGTT
>UCE_HM_356	gi|204864018|ref|NW_002174714.1|HmaUn_WGA80376_1	598	674	+	77
CATCGTTTATGGTTAGAACTAGGACGGTATCTGATCGTCTTCGATCCTCTAACTTTCGTTCTTGATTAATGAAAACA
>UCE_HM_357	gi|204864018|ref|NW_002174714.1|HmaUn_WGA80376_1	421	515	+	95
GGTGAGTTTTCCCGTGTTGAGTCAAATTAAGCCGCAGGCTCCACTCCTGGTGGTGCCCTTCCGTCAATTCCTTTAAGTTTCAGCTTTGCAACCAT
>UCE_HM_358	gi|204864018|ref|NW_002174714.1|HmaUn_WGA80376_1	988	1087	+	100
CCGAAATCCAACTACGAGCTTTTTAACTGCAACAACTTTAATATACGCTATTGGAGCTGGAATTACCGCGGCTGCTGGCACCAGACTTGCCCTCCAATTG
>UCE_HM_359	gi|204864018|ref|NW_002174714.1|HmaUn_WGA80376_1	1	65	+	65
TACAAAGGGCAGGGACGTAATCAACGCGAGCTGATGACTCGCGCTTACTAGGAATTCCTCGTTCA
>UCE_HM_360	gi|204864018|ref|NW_002174714.1|HmaUn_WGA80376_1	1035	1087	-	53
CAATTGGAGGGCAAGTCTGGTGCCAGCAGCCGCGGTAATTCCAGCTCCAATAG
>UCE_HM_361	gi|204864018|ref|NW_002174714.1|HmaUn_WGA80376_1	320	383	-	64
CTTTCTTGATTCTATGGGTGGTGGTGCATGGCCGTTCTTAGTTGGTGGAGTGATTTGTCTGGTT
>UCE_HM_362	gi|204864018|ref|NW_002174714.1|HmaUn_WGA80376_1	431	504	-	74
GCTGAAACTTAAAGGAATTGACGGAAGGGCACCACCAGGAGTGGAGCCTGCGGCTTAATTTGACTCAACACGGG
>UCE_HM_363	gi|204864018|ref|NW_002174714.1|HmaUn_WGA80376_1	159	216	-	58
AGGCAATAACAGGTCTGTGATGCCCTTAGATGTTCTGGGCCGCACGCGCGCTACACTG
>UCE_HM_364	gi|204835643|ref|NW_002165412.1|HmaUn_WGA72003_1	28169	28218	+	50
TATCAGACGAGGTGGCCGAGTGGTTAAGGCGATGGACTGCTAATCCATTG
>UCE_HM_365	gi|204651648|ref|NW_002124348.1|HmaUn_WGA35046_1	116	223	+	108
AGTAAGGTACAATCAAATAAACGATAACTGATTTAATGAGCCATTCGCAGTTTCACAGTACAAGTGCTTATACTTAGACATGCATGGCTTAATCTTTGAGACAAGCAT
>UCE_HM_366	gi|205316449|ref|NW_002097320.1|HmaUn_WGA130294_1	12	82	+	71
AGTGTAGCGCGCGTGCGGCCCAGAACATCTAAGGGCATCACAGACCTGTTATTGCCTTCCTGACTTTGGTT
>UCE_HM_367	gi|205316449|ref|NW_002097320.1|HmaUn_WGA130294_1	144	235	+	92
GGTTAAGGTCTCGTTCGTTAACGGAATTAACCAGACAAATCACTCCACCAACTAAGAACGGCCATGCACCACCACCCATAGAATCAAGAAAG
>UCE_HM_368	gi|205316449|ref|NW_002097320.1|HmaUn_WGA130294_1	273	370	+	98
GGTGAGTTTTCCCGTGTTGAGTCAAATTAAGCCGCAGGCTCCACTCCTGGTGGTGCCCTTCCGTCAATTCCTTTAAGTTTCAGCTTTGCAACCATACT
>UCE_HM_369	gi|205316449|ref|NW_002097320.1|HmaUn_WGA130294_1	450	526	+	77
CATCGTTTATGGTTAGAACTAGGACGGTATCTGATCGTCTTCGATCCTCTAACTTTCGTTCTTGATTAATGAAAACA
>UCE_HM_370	gi|205316449|ref|NW_002097320.1|HmaUn_WGA130294_1	840	939	+	100
CCGAAATCCAACTACGAGCTTTTTAACTGCAACAACTTTAATATACGCTATTGGAGCTGGAATTACCGCGGCTGCTGGCACCAGACTTGCCCTCCAATTG
>UCE_HM_371	gi|205316449|ref|NW_002097320.1|HmaUn_WGA130294_1	172	235	-	64
CTTTCTTGATTCTATGGGTGGTGGTGCATGGCCGTTCTTAGTTGGTGGAGTGATTTGTCTGGTT
>UCE_HM_372	gi|205316449|ref|NW_002097320.1|HmaUn_WGA130294_1	283	356	-	74
GCTGAAACTTAAAGGAATTGACGGAAGGGCACCACCAGGAGTGGAGCCTGCGGCTTAATTTGACTCAACACGGG
>UCE_HM_373	gi|205316449|ref|NW_002097320.1|HmaUn_WGA130294_1	12	68	-	57
AGGCAATAACAGGTCTGTGATGCCCTTAGATGTTCTGGGCCGCACGCGCGCTACACT
>UCE_HM_374	gi|205316449|ref|NW_002097320.1|HmaUn_WGA130294_1	887	939	-	53
CAATTGGAGGGCAAGTCTGGTGCCAGCAGCCGCGGTAATTCCAGCTCCAATAG
>UCE_HM_375	gi|204891407|ref|NW_002182921.1|HmaUn_WGA87763_1	137	245	+	109
GATCTCACTAAACCATTCAATCGGTAGTAGCGACGGGCGGTGTGTACAAAGGGCAGGGACGTAATCAACGCGAGCTGATGACTCGCGCTTACTAGGAATTCCTCGTTCA
>UCE_HM_376	gi|204891407|ref|NW_002182921.1|HmaUn_WGA87763_1	602	699	+	98
GGTGAGTTTTCCCGTGTTGAGTCAAATTAAGCCGCAGGCTCCACTCCTGGTGGTGCCCTTCCGTCAATTCCTTTAAGTTTCAGCTTTGCAACCATACT
>UCE_HM_377	gi|204891407|ref|NW_002182921.1|HmaUn_WGA87763_1	5	82	+	78
ATCGGTAATGATCCTTCCGCAGGTTCACCTACGGAAACCTTGTTACGACTTTTACTTCCTCTAAATGATCAAGTTTGA
>UCE_HM_378	gi|204891407|ref|NW_002182921.1|HmaUn_WGA87763_1	473	564	+	92
GGTTAAGGTCTCGTTCGTTAACGGAATTAACCAGACAAATCACTCCACCAACTAAGAACGGCCATGCACCACCACCCATAGAATCAAGAAAG
>UCE_HM_379	gi|204891407|ref|NW_002182921.1|HmaUn_WGA87763_1	1169	1268	+	100
CCGAAATCCAACTACGAGCTTTTTAACTGCAACAACTTTAATATACGCTATTGGAGCTGGAATTACCGCGGCTGCTGGCACCAGACTTGCCCTCCAATTG
>UCE_HM_380	gi|204891407|ref|NW_002182921.1|HmaUn_WGA87763_1	779	855	+	77
CATCGTTTATGGTTAGAACTAGGACGGTATCTGATCGTCTTCGATCCTCTAACTTTCGTTCTTGATTAATGAAAACA
>UCE_HM_381	gi|204891407|ref|NW_002182921.1|HmaUn_WGA87763_1	1216	1268	-	53
CAATTGGAGGGCAAGTCTGGTGCCAGCAGCCGCGGTAATTCCAGCTCCAATAG
>UCE_HM_382	gi|204891407|ref|NW_002182921.1|HmaUn_WGA87763_1	7	73	-	67
ATCATTTAGAGGAAGTAAAAGTCGTAACAAGGTTTCCGTAGGTGAACCTGCGGAAGGATCATTACCG
>UCE_HM_383	gi|204891407|ref|NW_002182921.1|HmaUn_WGA87763_1	612	685	-	74
GCTGAAACTTAAAGGAATTGACGGAAGGGCACCACCAGGAGTGGAGCCTGCGGCTTAATTTGACTCAACACGGG
>UCE_HM_384	gi|204891407|ref|NW_002182921.1|HmaUn_WGA87763_1	501	564	-	64
CTTTCTTGATTCTATGGGTGGTGGTGCATGGCCGTTCTTAGTTGGTGGAGTGATTTGTCTGGTT
>UCE_HM_385	gi|204712645|ref|NW_002140420.1|HmaUn_WGA49511_1	32900	32984	+	85
TATTAAAATTGGAACGATACAGAGAAGATTAGCATGGCCCCTGCGCAAGGATGACACGCAAATTCGTGAAGCGTTCCAAATTTTT
>UCE_HM_386	gi|204581016|ref|NW_002105698.1|HmaUn_WGA18261_1	851	922	+	72
AACCAAAGTCAGGAAGGCAATAACAGGTCTGTGATGCCCTTAGATGTTCTGGGCCGCACGCGCGCTACACTG
>UCE_HM_387	gi|204581016|ref|NW_002105698.1|HmaUn_WGA18261_1	698	789	+	92
CTTTCTTGATTCTATGGGTGGTGGTGCATGGCCGTTCTTAGTTGGTGGAGTGATTTGTCTGGTTAATTCCGTTAACGAACGAGACCTTAACC
>UCE_HM_388	gi|204581016|ref|NW_002105698.1|HmaUn_WGA18261_1	1023	1112	+	90
GGAATTCCTAGTAAGCGCGAGTCATCAGCTCGCGTTGATTACGTCCCTGCCCTTTGTACACACCGCCCGTCGCTACTACCGATTGAATGG
>UCE_HM_389	gi|204581016|ref|NW_002105698.1|HmaUn_WGA18261_1	563	660	+	98
AGTATGGTTGCAAAGCTGAAACTTAAAGGAATTGACGGAAGGGCACCACCAGGAGTGGAGCCTGCGGCTTAATTTGACTCAACACGGGAAAACTCACC
>UCE_HM_390	gi|204581016|ref|NW_002105698.1|HmaUn_WGA18261_1	1	93	+	93
AGGGCAAGTCTGGTGCCAGCAGCCGCGGTAATTCCAGCTCCAATAGCGTATATTAAAGTTGTTGCAGTTAAAAAGCTCGTAGTTGGATTTCGG
>UCE_HM_391	gi|204581016|ref|NW_002105698.1|HmaUn_WGA18261_1	407	483	+	77
TGTTTTCATTAATCAAGAACGAAAGTTAGAGGATCGAAGACGATCAGATACCGTCCTAGTTCTAACCATAAACGATG
>UCE_HM_392	gi|204581016|ref|NW_002105698.1|HmaUn_WGA18261_1	698	761	-	64
AACCAGACAAATCACTCCACCAACTAAGAACGGCCATGCACCACCACCCATAGAATCAAGAAAG
>UCE_HM_393	gi|204581016|ref|NW_002105698.1|HmaUn_WGA18261_1	577	650	-	74
CCCGTGTTGAGTCAAATTAAGCCGCAGGCTCCACTCCTGGTGGTGCCCTTCCGTCAATTCCTTTAAGTTTCAGC
>UCE_HM_394	gi|204581016|ref|NW_002105698.1|HmaUn_WGA18261_1	865	922	-	58
CAGTGTAGCGCGCGTGCGGCCCAGAACATCTAAGGGCATCACAGACCTGTTATTGCCT
>UCE_HM_395	gi|204738862|ref|NW_002147325.1|HmaUn_WGA55726_1	144	196	+	53
CAGTACAAGTGCTTATACTTAGACATGCATGGCTTAATCTTTGAGACAAGCAT
>UCE_HM_396	gi|204907640|ref|NW_002187732.1|HmaUn_WGA92092_1	915	1014	+	100
CCGAAATCCAACTACGAGCTTTTTAACTGCAACAACTTTAATATACGCTATTGGAGCTGGAATTACCGCGGCTGCTGGCACCAGACTTGCCCTCCAATTG
>UCE_HM_397	gi|204907640|ref|NW_002187732.1|HmaUn_WGA92092_1	348	445	+	98
GGTGAGTTTTCCCGTGTTGAGTCAAATTAAGCCGCAGGCTCCACTCCTGGTGGTGCCCTTCCGTCAATTCCTTTAAGTTTCAGCTTTGCAACCATACT
>UCE_HM_398	gi|204907640|ref|NW_002187732.1|HmaUn_WGA92092_1	86	157	+	72
CAGTGTAGCGCGCGTGCGGCCCAGAACATCTAAGGGCATCACAGACCTGTTATTGCCTTCCTGACTTTGGTT
>UCE_HM_399	gi|204907640|ref|NW_002187732.1|HmaUn_WGA92092_1	219	310	+	92
GGTTAAGGTCTCGTTCGTTAACGGAATTAACCAGACAAATCACTCCACCAACTAAGAACGGCCATGCACCACCACCCATAGAATCAAGAAAG
>UCE_HM_400	gi|204907640|ref|NW_002187732.1|HmaUn_WGA92092_1	86	143	-	58
AGGCAATAACAGGTCTGTGATGCCCTTAGATGTTCTGGGCCGCACGCGCGCTACACTG
>UCE_HM_401	gi|204907640|ref|NW_002187732.1|HmaUn_WGA92092_1	358	431	-	74
GCTGAAACTTAAAGGAATTGACGGAAGGGCACCACCAGGAGTGGAGCCTGCGGCTTAATTTGACTCAACACGGG
>UCE_HM_402	gi|204907640|ref|NW_002187732.1|HmaUn_WGA92092_1	962	1014	-	53
CAATTGGAGGGCAAGTCTGGTGCCAGCAGCCGCGGTAATTCCAGCTCCAATAG
>UCE_HM_403	gi|204907640|ref|NW_002187732.1|HmaUn_WGA92092_1	247	310	-	64
CTTTCTTGATTCTATGGGTGGTGGTGCATGGCCGTTCTTAGTTGGTGGAGTGATTTGTCTGGTT
>UCE_HM_404	gi|204835874|ref|NW_002165668.1|HmaUn_WGA72234_1	35517	35598	+	82
AGTTTTCCCGTGTTGAGTCAAATTAAGCCGCAGGCTCCACTCCTGGTGGTGCCCTTCCGTCAATTCCTTTAAGTTTCAGCTT
>UCE_HM_405	gi|204835874|ref|NW_002165668.1|HmaUn_WGA72234_1	35523	35596	-	74
GCTGAAACTTAAAGGAATTGACGGAAGGGCACCACCAGGAGTGGAGCCTGCGGCTTAATTTGACTCAACACGGG
>UCE_HM_406	gi|204872824|ref|NW_002177305.1|HmaUn_WGA82708_1	124	223	+	100
CAATTGGAGGGCAAGTCTGGTGCCAGCAGCCGCGGTAATTCCAGCTCCAATAGCGTATATTAAAGTTGTTGCAGTTAAAAAGCTCGTAGTTGGATTTCGG
>UCE_HM_407	gi|204872824|ref|NW_002177305.1|HmaUn_WGA82708_1	828	919	+	92
CTTTCTTGATTCTATGGGTGGTGGTGCATGGCCGTTCTTAGTTGGTGGAGTGATTTGTCTGGTTAATTCCGTTAACGAACGAGACCTTAACC
>UCE_HM_408	gi|204872824|ref|NW_002177305.1|HmaUn_WGA82708_1	693	790	+	98
AGTATGGTTGCAAAGCTGAAACTTAAAGGAATTGACGGAAGGGCACCACCAGGAGTGGAGCCTGCGGCTTAATTTGACTCAACACGGGAAAACTCACC
>UCE_HM_409	gi|204872824|ref|NW_002177305.1|HmaUn_WGA82708_1	981	1052	+	72
AACCAAAGTCAGGAAGGCAATAACAGGTCTGTGATGCCCTTAGATGTTCTGGGCCGCACGCGCGCTACACTG
>UCE_HM_410	gi|204872824|ref|NW_002177305.1|HmaUn_WGA82708_1	537	613	+	77
TGTTTTCATTAATCAAGAACGAAAGTTAGAGGATCGAAGACGATCAGATACCGTCCTAGTTCTAACCATAAACGATG
>UCE_HM_411	gi|204872824|ref|NW_002177305.1|HmaUn_WGA82708_1	1146	1254	+	109
TGAACGAGGAATTCCTAGTAAGCGCGAGTCATCAGCTCGCGTTGATTACGTCCCTGCCCTTTGTACACACCGCCCGTCGCTACTACCGATTGAATGGTTTAGTGAGATC
>UCE_HM_412	gi|204872824|ref|NW_002177305.1|HmaUn_WGA82708_1	828	891	-	64
AACCAGACAAATCACTCCACCAACTAAGAACGGCCATGCACCACCACCCATAGAATCAAGAAAG
>UCE_HM_413	gi|204872824|ref|NW_002177305.1|HmaUn_WGA82708_1	995	1052	-	58
CAGTGTAGCGCGCGTGCGGCCCAGAACATCTAAGGGCATCACAGACCTGTTATTGCCT
>UCE_HM_414	gi|204872824|ref|NW_002177305.1|HmaUn_WGA82708_1	124	176	-	53
CTATTGGAGCTGGAATTACCGCGGCTGCTGGCACCAGACTTGCCCTCCAATTG
>UCE_HM_415	gi|204872824|ref|NW_002177305.1|HmaUn_WGA82708_1	707	780	-	74
CCCGTGTTGAGTCAAATTAAGCCGCAGGCTCCACTCCTGGTGGTGCCCTTCCGTCAATTCCTTTAAGTTTCAGC
>UCE_HM_416	gi|204801139|ref|NW_002160410.1|HmaUn_WGA67502_1	76291	76361	+	71
CGGAATTAACCAGACAAATCACTCCACCAACTAAGAACGGCCATGCACCACCACCCATAGAATCAAGAAAG
>UCE_HM_417	gi|204801139|ref|NW_002160410.1|HmaUn_WGA67502_1	76157	76208	+	52
CCAGAACATCTAAGGGCATCACAGACCTGTTATTGCCTTCCTGACTTTGGTT
>UCE_HM_418	gi|204801139|ref|NW_002160410.1|HmaUn_WGA67502_1	75974	76043	+	70
GTGTGTACAAAGGGCAGGGACGTAATCAACGCGAGCTGATGACTCGCGCTTACTAGGAATTCCTCGTTCA
>UCE_HM_419	gi|204801139|ref|NW_002160410.1|HmaUn_WGA67502_1	76298	76361	-	64
CTTTCTTGATTCTATGGGTGGTGGTGCATGGCCGTTCTTAGTTGGTGGAGTGATTTGTCTGGTT
>UCE_HM_420	gi|204877389|ref|NW_002178458.1|HmaUn_WGA83746_1	10	64	+	55
TACCTTACCATCGACAGTTGATAGGGCAGAAATTTGAATGAAACATCGCCGGCGC
>UCE_HM_421	gi|204877389|ref|NW_002178458.1|HmaUn_WGA83746_1	212	319	+	108
AGTAAGGTACAATCAAATAAACGATAACTGATTTAATGAGCCATTCGCAGTTTCACAGTACAAGTGCTTATACTTAGACATGCATGGCTTAATCTTTGAGACAAGCAT
>UCE_HM_422	gi|204749219|ref|NW_002150471.1|HmaUn_WGA58558_1	1509	1608	+	100
CCGAAATCCAACTACGAGCTTTTTAACTGCAACAACTTTAATATACGCTATTGGAGCTGGAATTACCGCGGCTGCTGGCACCAGACTTGCCCTCCAATTG
>UCE_HM_423	gi|204749219|ref|NW_002150471.1|HmaUn_WGA58558_1	682	753	+	72
CAGTGTAGCGCGCGTGCGGCCCAGAACATCTAAGGGCATCACAGACCTGTTATTGCCTTCCTGACTTTGGTT
>UCE_HM_424	gi|204749219|ref|NW_002150471.1|HmaUn_WGA58558_1	944	1016	+	73
GGTGAGTTTTCCCGTGTTGAGTCAAATTAAGCCGCAGGCTCCACTCCTGGTGGTGCCCTTCCGTCAATTCCTT
>UCE_HM_425	gi|204749219|ref|NW_002150471.1|HmaUn_WGA58558_1	480	588	+	109
GATCTCACTAAACCATTCAATCGGTAGTAGCGACGGGCGGTGTGTACAAAGGGCAGGGACGTAATCAACGCGAGCTGATGACTCGCGCTTACTAGGAATTCCTCGTTCA
>UCE_HM_426	gi|204749219|ref|NW_002150471.1|HmaUn_WGA58558_1	815	906	+	92
GGTTAAGGTCTCGTTCGTTAACGGAATTAACCAGACAAATCACTCCACCAACTAAGAACGGCCATGCACCACCACCCATAGAATCAAGAAAG
>UCE_HM_427	gi|204749219|ref|NW_002150471.1|HmaUn_WGA58558_1	1119	1195	+	77
CATCGTTTATGGTTAGAACTAGGACGGTATCTGATCGTCTTCGATCCTCTAACTTTCGTTCTTGATTAATGAAAACA
>UCE_HM_428	gi|204749219|ref|NW_002150471.1|HmaUn_WGA58558_1	348	425	+	78
ATCGGTAATGATCCTTCCGCAGGTTCACCTACGGAAACCTTGTTACGACTTTTACTTCCTCTAAATGATCAAGTTTGA
>UCE_HM_429	gi|204749219|ref|NW_002150471.1|HmaUn_WGA58558_1	843	906	-	64
CTTTCTTGATTCTATGGGTGGTGGTGCATGGCCGTTCTTAGTTGGTGGAGTGATTTGTCTGGTT
>UCE_HM_430	gi|204749219|ref|NW_002150471.1|HmaUn_WGA58558_1	682	739	-	58
AGGCAATAACAGGTCTGTGATGCCCTTAGATGTTCTGGGCCGCACGCGCGCTACACTG
>UCE_HM_431	gi|204749219|ref|NW_002150471.1|HmaUn_WGA58558_1	1556	1608	-	53
CAATTGGAGGGCAAGTCTGGTGCCAGCAGCCGCGGTAATTCCAGCTCCAATAG
>UCE_HM_432	gi|204749219|ref|NW_002150471.1|HmaUn_WGA58558_1	350	416	-	67
ATCATTTAGAGGAAGTAAAAGTCGTAACAAGGTTTCCGTAGGTGAACCTGCGGAAGGATCATTACCG
>UCE_HM_433	gi|204749219|ref|NW_002150471.1|HmaUn_WGA58558_1	954	1016	-	63
AAGGAATTGACGGAAGGGCACCACCAGGAGTGGAGCCTGCGGCTTAATTTGACTCAACACGGG
>UCE_HM_434	gi|204546380|ref|NW_002074971.1|HmaUn_WGA11017_1	680	787	+	108
ATGCTTGTCTCAAAGATTAAGCCATGCATGTCTAAGTATAAGCACTTGTACTGTGAAACTGCGAATGGCTCATTAAATCAGTTATCGTTTATTTGATTGTACCTTACT
>UCE_HM_435	gi|204546380|ref|NW_002074971.1|HmaUn_WGA11017_1	1006	1087	+	82
GCAACGGGTGACGGAGAATTAGGGTTCGATTCCGGAGAGGGAGCCTGAGAAACGGCTACCACATCTAAGGAAGGCAGCAGGC
>UCE_HM_436	gi|204546380|ref|NW_002074971.1|HmaUn_WGA11017_1	1199	1298	+	100
CAATTGGAGGGCAAGTCTGGTGCCAGCAGCCGCGGTAATTCCAGCTCCAATAGCGTATATTAAAGTTGTTGCAGTTAAAAAGCTCGTAGTTGGATTTCGG
>UCE_HM_437	gi|204546380|ref|NW_002074971.1|HmaUn_WGA11017_1	935	989	+	55
GCGCCGGCGATGTTTCATTCAAATTTCTGCCCTATCAACTGTCGATGGTAAGGTA
>UCE_HM_438	gi|204546380|ref|NW_002074971.1|HmaUn_WGA11017_1	1006	1070	-	65
GATGTGGTAGCCGTTTCTCAGGCTCCCTCTCCGGAATCGAACCCTAATTCTCCGTCACCCGTTGC
>UCE_HM_439	gi|204546380|ref|NW_002074971.1|HmaUn_WGA11017_1	1199	1251	-	53
CTATTGGAGCTGGAATTACCGCGGCTGCTGGCACCAGACTTGCCCTCCAATTG
>UCE_HM_440	gi|204812873|ref|NW_002162335.1|HmaUn_WGA69235_1	43314	43380	+	67
CTACCGAGATTTGAACTCGGATCGCTGGATTCAAAGTCCAGAGTGCTAACCATTACACCATAGAACC
>UCE_HM_441	gi|204812873|ref|NW_002162335.1|HmaUn_WGA69235_1	34758	34818	+	61
TATGGTGTAATGGTTAGCACTCTGGACTTTGAATCCAGCGATCCGAGTTCAAATCTCGGTA
>UCE_HM_442	gi|204812873|ref|NW_002162335.1|HmaUn_WGA69235_1	10832	10892	+	61
TATGGTGTAATGGTTAGCACTCTGGACTTTGAATCCAGCGATCCGAGTTCAAATCTCGGTA
>UCE_HM_443	gi|204812873|ref|NW_002162335.1|HmaUn_WGA69235_1	11391	11457	+	67
CTACCGAGATTTGAACTCGGATCGCTGGATTCAAAGTCCAGAGTGCTAACCATTACACCATAGAACC
>UCE_HM_444	gi|204812873|ref|NW_002162335.1|HmaUn_WGA69235_1	34749	34819	-	71
CTACCGAGATTTGAACTCGGATCGCTGGATTCAAAGTCCAGAGTGCTAACCATTACACCATAGAACCGCGT
>UCE_HM_445	gi|204812873|ref|NW_002162335.1|HmaUn_WGA69235_1	10826	10893	-	68
CTACCGAGATTTGAACTCGGATCGCTGGATTCAAAGTCCAGAGTGCTAACCATTACACCATAGAACCG
>UCE_HM_446	gi|204902869|ref|NW_002185703.1|HmaUn_WGA90266_1	1181	1257	+	77
ATCGGTAATGATCCTTCCGCAGGTTCACCTACGGAAACCTTGTTACGACTTTTACTTCCTCTAAATGATCAAGTTGA
>UCE_HM_447	gi|204902869|ref|NW_002185703.1|HmaUn_WGA90266_1	1183	1249	-	67
ATCATTTAGAGGAAGTAAAAGTCGTAACAAGGTTTCCGTAGGTGAACCTGCGGAAGGATCATTACCG
>UCE_HM_448	gi|205281384|ref|NW_002191511.1|HmaUn_WGA95494_1	62	116	+	55
TACCTTACCATCGACAGTTGATAGGGCAGAAATTTGAATGAAACATCGCCGGCGC
>UCE_HM_449	gi|205281384|ref|NW_002191511.1|HmaUn_WGA95494_1	264	371	+	108
AGTAAGGTACAATCAAATAAACGATAACTGATTTAATGAGCCATTCGCAGTTTCACAGTACAAGTGCTTATACTTAGACATGCATGGCTTAATCTTTGAGACAAGCAT
>UCE_HM_450	gi|204713755|ref|NW_002140976.1|HmaUn_WGA50010_1	4255	4315	+	61
TATGGTGTAATGGTTAGCACTCTGGACTTTGAATCCAGCGATCCGAGTTCAAATCTCGGTA
>UCE_HM_451	gi|204713755|ref|NW_002140976.1|HmaUn_WGA50010_1	5760	5827	+	68
CTACCGAGATTTGAACTCGGATCGCTGGATTCAAAGTCCAGAGTGCTAACCATTACACCATAGAACCG
>UCE_HM_452	gi|204713755|ref|NW_002140976.1|HmaUn_WGA50010_1	4249	4316	-	68
CTACCGAGATTTGAACTCGGATCGCTGGATTCAAAGTCCAGAGTGCTAACCATTACACCATAGAACCG
>UCE_HM_453	gi|204534285|ref|NW_002183172.1|HmaUn_WGA8798_1	594	670	+	77
TCAAATTAAGCCGCAGGCTCCACTCCTGGTGGTGCCCTTCCGTCAATTCCTTTAAGTTTCAGCTTTGCAACCATACT
>UCE_HM_454	gi|204534285|ref|NW_002183172.1|HmaUn_WGA8798_1	1	54	+	54
TCACCTACGGAAACCTTGTTACGACTTTTACTTCCTCTAAATGATCAAGTTTGA
>UCE_HM_455	gi|204534285|ref|NW_002183172.1|HmaUn_WGA8798_1	109	217	+	109
GATCTCACTAAACCATTCAATCGGTAGTAGCGACGGGCGGTGTGTACAAAGGGCAGGGACGTAATCAACGCGAGCTGATGACTCGCGCTTACTAGGAATTCCTCGTTCA
>UCE_HM_456	gi|204534285|ref|NW_002183172.1|HmaUn_WGA8798_1	444	535	+	92
GGTTAAGGTCTCGTTCGTTAACGGAATTAACCAGACAAATCACTCCACCAACTAAGAACGGCCATGCACCACCACCCATAGAATCAAGAAAG
>UCE_HM_457	gi|204534285|ref|NW_002183172.1|HmaUn_WGA8798_1	311	382	+	72
CAGTGTAGCGCGCGTGCGGCCCAGAACATCTAAGGGCATCACAGACCTGTTATTGCCTTCCTGACTTTGGTT
>UCE_HM_458	gi|204534285|ref|NW_002183172.1|HmaUn_WGA8798_1	750	826	+	77
CATCGTTTATGGTTAGAACTAGGACGGTATCTGATCGTCTTCGATCCTCTAACTTTCGTTCTTGATTAATGAAAACA
>UCE_HM_459	gi|204534285|ref|NW_002183172.1|HmaUn_WGA8798_1	1140	1239	+	100
CCGAAATCCAACTACGAGCTTTTTAACTGCAACAACTTTAATATACGCTATTGGAGCTGGAATTACCGCGGCTGCTGGCACCAGACTTGCCCTCCAATTG
>UCE_HM_460	gi|204534285|ref|NW_002183172.1|HmaUn_WGA8798_1	1187	1239	-	53
CAATTGGAGGGCAAGTCTGGTGCCAGCAGCCGCGGTAATTCCAGCTCCAATAG
>UCE_HM_461	gi|204534285|ref|NW_002183172.1|HmaUn_WGA8798_1	472	535	-	64
CTTTCTTGATTCTATGGGTGGTGGTGCATGGCCGTTCTTAGTTGGTGGAGTGATTTGTCTGGTT
>UCE_HM_462	gi|204534285|ref|NW_002183172.1|HmaUn_WGA8798_1	311	368	-	58
AGGCAATAACAGGTCTGTGATGCCCTTAGATGTTCTGGGCCGCACGCGCGCTACACTG
>UCE_HM_463	gi|204534285|ref|NW_002183172.1|HmaUn_WGA8798_1	594	656	-	63
GCTGAAACTTAAAGGAATTGACGGAAGGGCACCACCAGGAGTGGAGCCTGCGGCTTAATTTGA
>UCE_HM_464	gi|204553896|ref|NW_002088048.1|HmaUn_WGA12194_1	1630	1714	+	85
AAAAATTTGGAACGCTTCACGAATTTGCGTGTCATCCTTGCGCAGGGGCCATGCTAATCTTCTCTGTATCGTTCCAATTTTAATA
>UCE_HM_465	gi|204553896|ref|NW_002088048.1|HmaUn_WGA12194_1	1630	1711	-	82
TAAAATTGGAACGATACAGAGAAGATTAGCATGGCCCCTGCGCAAGGATGACACGCAAATTCGTGAAGCGTTCCAAATTTTT
>UCE_HM_466	gi|204517978|ref|NW_002143507.1|HmaUn_WGA5228_1	2550	2604	+	55
GCGCCGGCGATGTTTCATTCAAATTTCTGCCCTATCAACTGTCGATGGTAAGGTA
>UCE_HM_467	gi|204517978|ref|NW_002143507.1|HmaUn_WGA5228_1	2621	2702	+	82
GCAACGGGTGACGGAGAATTAGGGTTCGATTCCGGAGAGGGAGCCTGAGAAACGGCTACCACATCTAAGGAAGGCAGCAGGC
>UCE_HM_468	gi|204517978|ref|NW_002143507.1|HmaUn_WGA5228_1	3227	3303	+	77
TGTTTTCATTAATCAAGAACGAAAGTTAGAGGATCGAAGACGATCAGATACCGTCCTAGTTCTAACCATAAACGATG
>UCE_HM_469	gi|204517978|ref|NW_002143507.1|HmaUn_WGA5228_1	2295	2402	+	108
ATGCTTGTCTCAAAGATTAAGCCATGCATGTCTAAGTATAAGCACTTGTACTGTGAAACTGCGAATGGCTCATTAAATCAGTTATCGTTTATTTGATTGTACCTTACT
>UCE_HM_470	gi|204517978|ref|NW_002143507.1|HmaUn_WGA5228_1	2814	2913	+	100
CAATTGGAGGGCAAGTCTGGTGCCAGCAGCCGCGGTAATTCCAGCTCCAATAGCGTATATTAAAGTTGTTGCAGTTAAAAAGCTCGTAGTTGGATTTCGG
>UCE_HM_471	gi|204517978|ref|NW_002143507.1|HmaUn_WGA5228_1	2621	2685	-	65
GATGTGGTAGCCGTTTCTCAGGCTCCCTCTCCGGAATCGAACCCTAATTCTCCGTCACCCGTTGC
>UCE_HM_472	gi|204517978|ref|NW_002143507.1|HmaUn_WGA5228_1	2814	2866	-	53
CTATTGGAGCTGGAATTACCGCGGCTGCTGGCACCAGACTTGCCCTCCAATTG
>UCE_HM_473	gi|204905336|ref|NW_002187286.1|HmaUn_WGA91691_1	1	53	+	53
CCTTACCATCGACAGTTGATAGGGCAGAAATTTGAATGAAACATCGCCGGCGC
>UCE_HM_474	gi|204905336|ref|NW_002187286.1|HmaUn_WGA91691_1	201	299	+	99
AGTAAGGTACAATCAAATAAACGATAACTGATTTAATGAGCCATTCGCAGTTTCACAGTACAAGTGCTTATACTTAGACATGCATGGCTTAATCTTTGA
>UCE_HM_475	gi|204567801|ref|NW_002102127.1|HmaUn_WGA15047_1	730	821	+	92
CTTTCTTGATTCTATGGGTGGTGGTGCATGGCCGTTCTTAGTTGGTGGAGTGATTTGTCTGGTTAATTCCGTTAACGAACGAGACCTTAACC
>UCE_HM_476	gi|204567801|ref|NW_002102127.1|HmaUn_WGA15047_1	1049	1157	+	109
TGAACGAGGAATTCCTAGTAAGCGCGAGTCATCAGCTCGCGTTGATTACGTCCCTGCCCTTTGTACACACCGCCCGTCGCTACTACCGATTGAATGGTTTAGTGAGATC
>UCE_HM_477	gi|204567801|ref|NW_002102127.1|HmaUn_WGA15047_1	595	692	+	98
AGTATGGTTGCAAAGCTGAAACTTAAAGGAATTGACGGAAGGGCACCACCAGGAGTGGAGCCTGCGGCTTAATTTGACTCAACACGGGAAAACTCACC
>UCE_HM_478	gi|204567801|ref|NW_002102127.1|HmaUn_WGA15047_1	26	125	+	100
CAATTGGAGGGCAAGTCTGGTGCCAGCAGCCGCGGTAATTCCAGCTCCAATAGCGTATATTAAAGTTGTTGCAGTTAAAAAGCTCGTAGTTGGATTTCGG
>UCE_HM_479	gi|204567801|ref|NW_002102127.1|HmaUn_WGA15047_1	439	515	+	77
TGTTTTCATTAATCAAGAACGAAAGTTAGAGGATCGAAGACGATCAGATACCGTCCTAGTTCTAACCATAAACGATG
>UCE_HM_480	gi|204567801|ref|NW_002102127.1|HmaUn_WGA15047_1	1212	1289	+	78
TCAAACTTGATCATTTAGAGGAAGTAAAAGTCGTAACAAGGTTTCCGTAGGTGAACCTGCGGAAGGATCATTACCGAT
>UCE_HM_481	gi|204567801|ref|NW_002102127.1|HmaUn_WGA15047_1	730	793	-	64
AACCAGACAAATCACTCCACCAACTAAGAACGGCCATGCACCACCACCCATAGAATCAAGAAAG
>UCE_HM_482	gi|204567801|ref|NW_002102127.1|HmaUn_WGA15047_1	26	78	-	53
CTATTGGAGCTGGAATTACCGCGGCTGCTGGCACCAGACTTGCCCTCCAATTG
>UCE_HM_483	gi|204567801|ref|NW_002102127.1|HmaUn_WGA15047_1	609	682	-	74
CCCGTGTTGAGTCAAATTAAGCCGCAGGCTCCACTCCTGGTGGTGCCCTTCCGTCAATTCCTTTAAGTTTCAGC
>UCE_HM_484	gi|204859393|ref|NW_002172222.1|HmaUn_WGA78133_1	967	1066	+	100
CCGAAATCCAACTACGAGCTTTTTAACTGCAACAACTTTAATATACGCTATTGGAGCTGGAATTACCGCGGCTGCTGGCACCAGACTTGCCCTCCAATTG
>UCE_HM_485	gi|204859393|ref|NW_002172222.1|HmaUn_WGA78133_1	577	653	+	77
CATCGTTTATGGTTAGAACTAGGACGGTATCTGATCGTCTTCGATCCTCTAACTTTCGTTCTTGATTAATGAAAACA
>UCE_HM_486	gi|204859393|ref|NW_002172222.1|HmaUn_WGA78133_1	1014	1066	-	53
CAATTGGAGGGCAAGTCTGGTGCCAGCAGCCGCGGTAATTCCAGCTCCAATAG
>UCE_HM_487	gi|204622438|ref|NW_002116888.1|HmaUn_WGA28332_1	153	261	+	109
TGAACGAGGAATTCCTAGTAAGCGCGAGTCATCAGCTCGCGTTGATTACGTCCCTGCCCTTTGTACACACCGCCCGTCGCTACTACCGATTGAATGGTTTAGTGAGATC
>UCE_HM_488	gi|204622438|ref|NW_002116888.1|HmaUn_WGA28332_1	316	393	+	78
TCAAACTTGATCATTTAGAGGAAGTAAAAGTCGTAACAAGGTTTCCGTAGGTGAACCTGCGGAAGGATCATTACCGAT
>UCE_HM_489	gi|204622438|ref|NW_002116888.1|HmaUn_WGA28332_1	1	59	+	59
AAGGCAATAACAGGTCTGTGATGCCCTTAGATGTTCTGGGCCGCACGCGCGCTACACTG
>UCE_HM_490	gi|204622438|ref|NW_002116888.1|HmaUn_WGA28332_1	2	59	-	58
CAGTGTAGCGCGCGTGCGGCCCAGAACATCTAAGGGCATCACAGACCTGTTATTGCCT
>UCE_HM_491	gi|204835877|ref|NW_002165671.1|HmaUn_WGA72237_1	16309	16390	+	82
GCCTGCTGCCTTCCTTAGATGTGGTAGCCGTTTCTCAGGCTCCCTCTCCGGAATCGAACCCTAATTCTCCGTCACCCGTTGC
>UCE_HM_492	gi|204835877|ref|NW_002165671.1|HmaUn_WGA72237_1	16098	16197	+	100
CCGAAATCCAACTACGAGCTTTTTAACTGCAACAACTTTAATATACGCTATTGGAGCTGGAATTACCGCGGCTGCTGGCACCAGACTTGCCCTCCAATTG
>UCE_HM_493	gi|204835877|ref|NW_002165671.1|HmaUn_WGA72237_1	16407	16461	+	55
TACCTTACCATCGACAGTTGATAGGGCAGAAATTTGAATGAAACATCGCCGGCGC
>UCE_HM_494	gi|204835877|ref|NW_002165671.1|HmaUn_WGA72237_1	16326	16390	-	65
GCAACGGGTGACGGAGAATTAGGGTTCGATTCCGGAGAGGGAGCCTGAGAAACGGCTACCACATC
>UCE_HM_495	gi|204835877|ref|NW_002165671.1|HmaUn_WGA72237_1	16145	16197	-	53
CAATTGGAGGGCAAGTCTGGTGCCAGCAGCCGCGGTAATTCCAGCTCCAATAG
>UCE_HM_496	gi|204646904|ref|NW_002122935.1|HmaUn_WGA33775_1	4619	4669	+	51
AACGATACAGAGAAGATTAGCATGGCCCCTGCGCAAGGATGACACGCAAAT
>UCE_HM_497	gi|204820816|ref|NW_002163381.1|HmaUn_WGA70176_1	526068	526126	+	59
GAGAAGAAAACCACCTGGCGCCTGCGCGACTGGGGCGTGAGCCGCCAGCGCTACTGGGG
>UCE_HM_498	gi|204885480|ref|NW_002181066.1|HmaUn_WGA86093_1	271	342	+	72
CAGTGTAGCGCGCGTGCGGCCCAGAACATCTAAGGGCATCACAGACCTGTTATTGCCTTCCTGACTTTGGTT
>UCE_HM_499	gi|204885480|ref|NW_002181066.1|HmaUn_WGA86093_1	69	177	+	109
GATCTCACTAAACCATTCAATCGGTAGTAGCGACGGGCGGTGTGTACAAAGGGCAGGGACGTAATCAACGCGAGCTGATGACTCGCGCTTACTAGGAATTCCTCGTTCA
>UCE_HM_500	gi|204885480|ref|NW_002181066.1|HmaUn_WGA86093_1	271	328	-	58
AGGCAATAACAGGTCTGTGATGCCCTTAGATGTTCTGGGCCGCACGCGCGCTACACTG
>UCE_HM_501	gi|204911294|ref|NW_002188665.1|HmaUn_WGA92932_1	257	354	+	98
GGTGAGTTTTCCCGTGTTGAGTCAAATTAAGCCGCAGGCTCCACTCCTGGTGGTGCCCTTCCGTCAATTCCTTTAAGTTTCAGCTTTGCAACCATACT
>UCE_HM_502	gi|204911294|ref|NW_002188665.1|HmaUn_WGA92932_1	434	510	+	77
CATCGTTTATGGTTAGAACTAGGACGGTATCTGATCGTCTTCGATCCTCTAACTTTCGTTCTTGATTAATGAAAACA
>UCE_HM_503	gi|204911294|ref|NW_002188665.1|HmaUn_WGA92932_1	824	923	+	100
CCGAAATCCAACTACGAGCTTTTTAACTGCAACAACTTTAATATACGCTATTGGAGCTGGAATTACCGCGGCTGCTGGCACCAGACTTGCCCTCCAATTG
>UCE_HM_504	gi|204911294|ref|NW_002188665.1|HmaUn_WGA92932_1	128	219	+	92
GGTTAAGGTCTCGTTCGTTAACGGAATTAACCAGACAAATCACTCCACCAACTAAGAACGGCCATGCACCACCACCCATAGAATCAAGAAAG
>UCE_HM_505	gi|204911294|ref|NW_002188665.1|HmaUn_WGA92932_1	156	219	-	64
CTTTCTTGATTCTATGGGTGGTGGTGCATGGCCGTTCTTAGTTGGTGGAGTGATTTGTCTGGTT
>UCE_HM_506	gi|204911294|ref|NW_002188665.1|HmaUn_WGA92932_1	267	340	-	74
GCTGAAACTTAAAGGAATTGACGGAAGGGCACCACCAGGAGTGGAGCCTGCGGCTTAATTTGACTCAACACGGG
>UCE_HM_507	gi|204911294|ref|NW_002188665.1|HmaUn_WGA92932_1	871	923	-	53
CAATTGGAGGGCAAGTCTGGTGCCAGCAGCCGCGGTAATTCCAGCTCCAATAG
>UCE_HM_508	gi|204890181|ref|NW_002182223.1|HmaUn_WGA87134_1	1338	1392	+	55
TACCTTACCATCGACAGTTGATAGGGCAGAAATTTGAATGAAACATCGCCGGCGC
>UCE_HM_509	gi|204890181|ref|NW_002182223.1|HmaUn_WGA87134_1	1029	1128	+	100
CCGAAATCCAACTACGAGCTTTTTAACTGCAACAACTTTAATATACGCTATTGGAGCTGGAATTACCGCGGCTGCTGGCACCAGACTTGCCCTCCAATTG
>UCE_HM_510	gi|204890181|ref|NW_002182223.1|HmaUn_WGA87134_1	639	715	+	77
CATCGTTTATGGTTAGAACTAGGACGGTATCTGATCGTCTTCGATCCTCTAACTTTCGTTCTTGATTAATGAAAACA
>UCE_HM_511	gi|204890181|ref|NW_002182223.1|HmaUn_WGA87134_1	1240	1321	+	82
GCCTGCTGCCTTCCTTAGATGTGGTAGCCGTTTCTCAGGCTCCCTCTCCGGAATCGAACCCTAATTCTCCGTCACCCGTTGC
>UCE_HM_512	gi|204890181|ref|NW_002182223.1|HmaUn_WGA87134_1	1076	1128	-	53
CAATTGGAGGGCAAGTCTGGTGCCAGCAGCCGCGGTAATTCCAGCTCCAATAG
>UCE_HM_513	gi|204890181|ref|NW_002182223.1|HmaUn_WGA87134_1	1257	1321	-	65
GCAACGGGTGACGGAGAATTAGGGTTCGATTCCGGAGAGGGAGCCTGAGAAACGGCTACCACATC
>UCE_HM_514	gi|205311551|ref|NW_002091877.1|HmaUn_WGA125396_1	633	732	+	100
CCGAAATCCAACTACGAGCTTTTTAACTGCAACAACTTTAATATACGCTATTGGAGCTGGAATTACCGCGGCTGCTGGCACCAGACTTGCCCTCCAATTG
>UCE_HM_515	gi|205311551|ref|NW_002091877.1|HmaUn_WGA125396_1	66	163	+	98
GGTGAGTTTTCCCGTGTTGAGTCAAATTAAGCCGCAGGCTCCACTCCTGGTGGTGCCCTTCCGTCAATTCCTTTAAGTTTCAGCTTTGCAACCATACT
>UCE_HM_516	gi|205311551|ref|NW_002091877.1|HmaUn_WGA125396_1	844	925	+	82
GCCTGCTGCCTTCCTTAGATGTGGTAGCCGTTTCTCAGGCTCCCTCTCCGGAATCGAACCCTAATTCTCCGTCACCCGTTGC
>UCE_HM_517	gi|205311551|ref|NW_002091877.1|HmaUn_WGA125396_1	243	319	+	77
CATCGTTTATGGTTAGAACTAGGACGGTATCTGATCGTCTTCGATCCTCTAACTTTCGTTCTTGATTAATGAAAACA
>UCE_HM_518	gi|205311551|ref|NW_002091877.1|HmaUn_WGA125396_1	942	996	+	55
TACCTTACCATCGACAGTTGATAGGGCAGAAATTTGAATGAAACATCGCCGGCGC
>UCE_HM_519	gi|205311551|ref|NW_002091877.1|HmaUn_WGA125396_1	680	732	-	53
CAATTGGAGGGCAAGTCTGGTGCCAGCAGCCGCGGTAATTCCAGCTCCAATAG
>UCE_HM_520	gi|205311551|ref|NW_002091877.1|HmaUn_WGA125396_1	861	925	-	65
GCAACGGGTGACGGAGAATTAGGGTTCGATTCCGGAGAGGGAGCCTGAGAAACGGCTACCACATC
>UCE_HM_521	gi|205311551|ref|NW_002091877.1|HmaUn_WGA125396_1	76	149	-	74
GCTGAAACTTAAAGGAATTGACGGAAGGGCACCACCAGGAGTGGAGCCTGCGGCTTAATTTGACTCAACACGGG
>UCE_HM_522	gi|204568680|ref|NW_002103103.1|HmaUn_WGA15926_1	14100	14170	+	71
CTACCGAGATTTGAACTCGGATCGCTGGATTCAAAGTCCAGAGTGCTAACCATTACACCATAGAACCGCGT
>UCE_HM_523	gi|204815638|ref|NW_002163082.1|HmaUn_WGA69908_1	11729	11800	+	72
AACCAAAGTCAGGAAGGCAATAACAGGTCTGTGATGCCCTTAGATGTTCTGGGCCGCACGCGCGCTACACTG
>UCE_HM_524	gi|204815638|ref|NW_002163082.1|HmaUn_WGA69908_1	11894	12002	+	109
TGAACGAGGAATTCCTAGTAAGCGCGAGTCATCAGCTCGCGTTGATTACGTCCCTGCCCTTTGTACACACCGCCCGTCGCTACTACCGATTGAATGGTTTAGTGAGATC
>UCE_HM_525	gi|204815638|ref|NW_002163082.1|HmaUn_WGA69908_1	10091	10145	+	55
TACCTTACCATCGACAGTTGATAGGGCAGAAATTTGAATGAAACATCGCCGGCGC
>UCE_HM_526	gi|204815638|ref|NW_002163082.1|HmaUn_WGA69908_1	9782	9881	+	100
CCGAAATCCAACTACGAGCTTTTTAACTGCAACAACTTTAATATACGCTATTGGAGCTGGAATTACCGCGGCTGCTGGCACCAGACTTGCCCTCCAATTG
>UCE_HM_527	gi|204815638|ref|NW_002163082.1|HmaUn_WGA69908_1	12057	12134	+	78
TCAAACTTGATCATTTAGAGGAAGTAAAAGTCGTAACAAGGTTTCCGTAGGTGAACCTGCGGAAGGATCATTACCGAT
>UCE_HM_528	gi|204815638|ref|NW_002163082.1|HmaUn_WGA69908_1	9993	10074	+	82
GCCTGCTGCCTTCCTTAGATGTGGTAGCCGTTTCTCAGGCTCCCTCTCCGGAATCGAACCCTAATTCTCCGTCACCCGTTGC
>UCE_HM_529	gi|204815638|ref|NW_002163082.1|HmaUn_WGA69908_1	10293	10400	+	108
AGTAAGGTACAATCAAATAAACGATAACTGATTTAATGAGCCATTCGCAGTTTCACAGTACAAGTGCTTATACTTAGACATGCATGGCTTAATCTTTGAGACAAGCAT
>UCE_HM_530	gi|204815638|ref|NW_002163082.1|HmaUn_WGA69908_1	9392	9468	+	77
CATCGTTTATGGTTAGAACTAGGACGGTATCTGATCGTCTTCGATCCTCTAACTTTCGTTCTTGATTAATGAAAACA
>UCE_HM_531	gi|204815638|ref|NW_002163082.1|HmaUn_WGA69908_1	9829	9881	-	53
CAATTGGAGGGCAAGTCTGGTGCCAGCAGCCGCGGTAATTCCAGCTCCAATAG
>UCE_HM_532	gi|204815638|ref|NW_002163082.1|HmaUn_WGA69908_1	11743	11800	-	58
CAGTGTAGCGCGCGTGCGGCCCAGAACATCTAAGGGCATCACAGACCTGTTATTGCCT
>UCE_HM_533	gi|204815638|ref|NW_002163082.1|HmaUn_WGA69908_1	10010	10074	-	65
GCAACGGGTGACGGAGAATTAGGGTTCGATTCCGGAGAGGGAGCCTGAGAAACGGCTACCACATC
>UCE_HM_534	gi|204530428|ref|NW_002170717.1|HmaUn_WGA7677_1	86	193	+	108
AGTAAGGTACAATCAAATAAACGATAACTGATTTAATGAGCCATTCGCAGTTTCACAGTACAAGTGCTTATACTTAGACATGCATGGCTTAATCTTTGAGACAAGCAT
>UCE_HM_535	gi|204824264|ref|NW_002163880.1|HmaUn_WGA70625_1	15662	15722	+	61
TATGGTGTAATGGTTAGCACTCTGGACTTTGAATCCAGCGATCCGAGTTCAAATCTCGGTA
>UCE_HM_536	gi|204824264|ref|NW_002163880.1|HmaUn_WGA70625_1	15656	15723	-	68
CTACCGAGATTTGAACTCGGATCGCTGGATTCAAAGTCCAGAGTGCTAACCATTACACCATAGAACCG
>UCE_HM_537	gi|204777826|ref|NW_002157209.1|HmaUn_WGA64621_1	178452	178502	+	51
CCCGTGTTGAGTCAAATTAAACCGCAGGCTCCACTCCTGGTGGTGCCCTTC
>UCE_HM_538	gi|204602249|ref|NW_002111512.1|HmaUn_WGA23494_1	65777	65830	+	54
GCCTGCTGCCTTCCTTAGATGTGGTAGCCGTTTCTCAGGCTCCCTCTCCGGAAT
>UCE_HM_539	gi|204687200|ref|NW_002134372.1|HmaUn_WGA44068_1	175	283	+	109
GATCTCACTAAACCATTCAATCGGTAGTAGCGACGGGCGGTGTGTACAAAGGGCAGGGACGTAATCAACGCGAGCTGATGACTCGCGCTTACTAGGAATTCCTCGTTCA
>UCE_HM_540	gi|204687200|ref|NW_002134372.1|HmaUn_WGA44068_1	1361	1452	+	92
GGTTAAGGTCTCGTTCGTTAACGGAATTAACCAGACAAATCACTCCACCAACTAAGAACGGCCATGCACCACCACCCATAGAATCAAGAAAG
>UCE_HM_541	gi|204687200|ref|NW_002134372.1|HmaUn_WGA44068_1	894	971	+	78
ATCGGTAATGATCCTTCCGCAGGTTCACCTACGGAAACCTTGTTACGACTTTTACTTCCTCTAAATGATCAAGTTTGA
>UCE_HM_542	gi|204687200|ref|NW_002134372.1|HmaUn_WGA44068_1	639	706	+	68
GGTGAGTTTTCCCGTGTTGAGTCAAATTAAGCCGCAGGCTCCACTCCTGGTGGTGCCCTTCCGTCAAT
>UCE_HM_543	gi|204687200|ref|NW_002134372.1|HmaUn_WGA44068_1	71	120	+	50
CTACGGAAACCTTGTTACGACTTTTACTTCCTCTAAATGATCAAGTTTGA
>UCE_HM_544	gi|204687200|ref|NW_002134372.1|HmaUn_WGA44068_1	510	601	+	92
GGTTAAGGTCTCGTTCGTTAACGGAATTAACCAGACAAATCACTCCACCAACTAAGAACGGCCATGCACCACCACCCATAGAATCAAGAAAG
>UCE_HM_545	gi|204687200|ref|NW_002134372.1|HmaUn_WGA44068_1	1026	1134	+	109
GATCTCACTAAACCATTCAATCGGTAGTAGCGACGGGCGGTGTGTACAAAGGGCAGGGACGTAATCAACGCGAGCTGATGACTCGCGCTTACTAGGAATTCCTCGTTCA
>UCE_HM_546	gi|204687200|ref|NW_002134372.1|HmaUn_WGA44068_1	377	448	+	72
CAGTGTAGCGCGCGTGCGGCCCAGAACATCTAAGGGCATCACAGACCTGTTATTGCCTTCCTGACTTTGGTT
>UCE_HM_547	gi|204687200|ref|NW_002134372.1|HmaUn_WGA44068_1	1228	1299	+	72
CAGTGTAGCGCGCGTGCGGCCCAGAACATCTAAGGGCATCACAGACCTGTTATTGCCTTCCTGACTTTGGTT
>UCE_HM_548	gi|204687200|ref|NW_002134372.1|HmaUn_WGA44068_1	1389	1452	-	64
CTTTCTTGATTCTATGGGTGGTGGTGCATGGCCGTTCTTAGTTGGTGGAGTGATTTGTCTGGTT
>UCE_HM_549	gi|204687200|ref|NW_002134372.1|HmaUn_WGA44068_1	377	434	-	58
AGGCAATAACAGGTCTGTGATGCCCTTAGATGTTCTGGGCCGCACGCGCGCTACACTG
>UCE_HM_550	gi|204687200|ref|NW_002134372.1|HmaUn_WGA44068_1	538	601	-	64
CTTTCTTGATTCTATGGGTGGTGGTGCATGGCCGTTCTTAGTTGGTGGAGTGATTTGTCTGGTT
>UCE_HM_551	gi|204687200|ref|NW_002134372.1|HmaUn_WGA44068_1	896	962	-	67
ATCATTTAGAGGAAGTAAAAGTCGTAACAAGGTTTCCGTAGGTGAACCTGCGGAAGGATCATTACCG
>UCE_HM_552	gi|204687200|ref|NW_002134372.1|HmaUn_WGA44068_1	1228	1285	-	58
AGGCAATAACAGGTCTGTGATGCCCTTAGATGTTCTGGGCCGCACGCGCGCTACACTG
>UCE_HM_553	gi|204687200|ref|NW_002134372.1|HmaUn_WGA44068_1	649	706	-	58
ATTGACGGAAGGGCACCACCAGGAGTGGAGCCTGCGGCTTAATTTGACTCAACACGGG
>UCE_HM_554	gi|205294952|ref|NW_002073450.1|HmaUn_WGA108811_1	1009	1063	+	55
AGAGTAGACTGCGACCTGAACGCAGCGCCTTAGACCACTCGGCCATCCTGACACA
>UCE_HM_555	gi|205294952|ref|NW_002073450.1|HmaUn_WGA108811_1	1009	1062	-	54
GTGTCAGGATGGCCGAGTGGTCTAAGGCGCTGCGTTCAGGTCGCAGTCTACTCT
>UCE_HM_556	gi|204676759|ref|NW_002131544.1|HmaUn_WGA41522_1	1337	1432	+	96
ATGCTTGTCTCAAAGATTAAGCCATGCATGTCTAAGTATAAGCACTTGTACTGTGAAACTGCGAATGGCTCATTAAATCAGTTATCGTTTATTTGA
>UCE_HM_557	gi|204820453|ref|NW_002163334.1|HmaUn_WGA70133_1	39727	39811	+	85
TATTAAAATTGGAACGATACAGAGAAGATTAGCATGGCCCCTGCGCAAGGATGACACGCAAATTCGTGAAGCGTTCCAAATTTTT
>UCE_HM_558	gi|204756134|ref|NW_002152154.1|HmaUn_WGA60071_1	29289	29342	+	54
AGAGTAGACTGCGACCTGAACGCAGCGCCTTAGACCACTCGGCCATCCTGACTA
>UCE_HM_559	gi|204756134|ref|NW_002152154.1|HmaUn_WGA60071_1	29289	29341	-	53
AGTCAGGATGGCCGAGTGGTCTAAGGCGCTGCGTTCAGGTCGCAGTCTACTCT
>UCE_HM_560	gi|205279227|ref|NW_002189115.1|HmaUn_WGA93337_1	2	54	+	53
CAGTACAAGTGCTTATACTTAGACATGCATGGCTTAATCTTTGAGACAAGCAT
>UCE_HM_561	gi|204701305|ref|NW_002137923.1|HmaUn_WGA47264_1	198	297	+	100
CCGAAATCCAACTACGAGCTTTTTAACTGCAACAACTTTAATATACGCTATTGGAGCTGGAATTACCGCGGCTGCTGGCACCAGACTTGCCCTCCAATTG
>UCE_HM_562	gi|204701305|ref|NW_002137923.1|HmaUn_WGA47264_1	507	561	+	55
TACCTTACCATCGACAGTTGATAGGGCAGAAATTTGAATGAAACATCGCCGGCGC
>UCE_HM_563	gi|204701305|ref|NW_002137923.1|HmaUn_WGA47264_1	409	490	+	82
GCCTGCTGCCTTCCTTAGATGTGGTAGCCGTTTCTCAGGCTCCCTCTCCGGAATCGAACCCTAATTCTCCGTCACCCGTTGC
>UCE_HM_564	gi|204701305|ref|NW_002137923.1|HmaUn_WGA47264_1	709	798	+	90
AGTAAGGTACAATCAAATAAACGATAACTGATTTAATGAGCCATTCGCAGTTTCACAGTACAAGTGCTTATACTTAGACATGCATGGCTT
>UCE_HM_565	gi|204701305|ref|NW_002137923.1|HmaUn_WGA47264_1	245	297	-	53
CAATTGGAGGGCAAGTCTGGTGCCAGCAGCCGCGGTAATTCCAGCTCCAATAG
>UCE_HM_566	gi|204701305|ref|NW_002137923.1|HmaUn_WGA47264_1	426	490	-	65
GCAACGGGTGACGGAGAATTAGGGTTCGATTCCGGAGAGGGAGCCTGAGAAACGGCTACCACATC
>UCE_HM_567	gi|204542694|ref|NW_002195884.1|HmaUn_WGA9942_1	1660	1759	+	100
CCGAAATCCAACTACGAGCTTTTTAACTGCAACAACTTTAATATACGCTATTGGAGCTGGAATTACCGCGGCTGCTGGCACCAGACTTGCCCTCCAATTG
>UCE_HM_568	gi|204542694|ref|NW_002195884.1|HmaUn_WGA9942_1	159	230	+	72
CAGTGTAGCGCGCGTGCGGCCCAGAACATCTAAGGGCATCACAGACCTGTTATTGCCTTCCTGACTTTGGTT
>UCE_HM_569	gi|204542694|ref|NW_002195884.1|HmaUn_WGA9942_1	1270	1346	+	77
CATCGTTTATGGTTAGAACTAGGACGGTATCTGATCGTCTTCGATCCTCTAACTTTCGTTCTTGATTAATGAAAACA
>UCE_HM_570	gi|204542694|ref|NW_002195884.1|HmaUn_WGA9942_1	421	495	+	75
GGTGAGTTTTCCCGTGTTGAGTCAAATTAAGCCGCAGGCTCCACTCCTGGTGGTGCCCTTCCGTCAATTCCTTTA
>UCE_HM_571	gi|204542694|ref|NW_002195884.1|HmaUn_WGA9942_1	292	383	+	92
GGTTAAGGTCTCGTTCGTTAACGGAATTAACCAGACAAATCACTCCACCAACTAAGAACGGCCATGCACCACCACCCATAGAATCAAGAAAG
>UCE_HM_572	gi|204542694|ref|NW_002195884.1|HmaUn_WGA9942_1	1	65	+	65
TACAAAGGGCAGGGACGTAATCAACGCGAGCTGATGACTCGCGCTTACTAGGAATTCCTCGTTCA
>UCE_HM_573	gi|204542694|ref|NW_002195884.1|HmaUn_WGA9942_1	1707	1759	-	53
CAATTGGAGGGCAAGTCTGGTGCCAGCAGCCGCGGTAATTCCAGCTCCAATAG
>UCE_HM_574	gi|204542694|ref|NW_002195884.1|HmaUn_WGA9942_1	320	383	-	64
CTTTCTTGATTCTATGGGTGGTGGTGCATGGCCGTTCTTAGTTGGTGGAGTGATTTGTCTGGTT
>UCE_HM_575	gi|204542694|ref|NW_002195884.1|HmaUn_WGA9942_1	159	216	-	58
AGGCAATAACAGGTCTGTGATGCCCTTAGATGTTCTGGGCCGCACGCGCGCTACACTG
>UCE_HM_576	gi|204542694|ref|NW_002195884.1|HmaUn_WGA9942_1	431	495	-	65
TAAAGGAATTGACGGAAGGGCACCACCAGGAGTGGAGCCTGCGGCTTAATTTGACTCAACACGGG
>UCE_HM_577	gi|204835795|ref|NW_002165580.1|HmaUn_WGA72155_1	507	591	+	85
AAAAATTTGGAACGCTTCACGAATTTGCGTGTCATCCTTGCGCAGGGGCCATGCTAATCTTCTCTGTATCGTTCCAATTTTAATA
>UCE_HM_578	gi|204835795|ref|NW_002165580.1|HmaUn_WGA72155_1	507	588	-	82
TAAAATTGGAACGATACAGAGAAGATTAGCATGGCCCCTGCGCAAGGATGACACGCAAATTCGTGAAGCGTTCCAAATTTTT
>UCE_HM_579	gi|204801214|ref|NW_002160492.1|HmaUn_WGA67577_1	29834	29900	+	67
AGTCAAATTAAGCCGCAGGCTCCACTCCTGGTGGTGCCCTTCCGTCAATTCCTTTAAGTTTCAGCTT
>UCE_HM_580	gi|204801214|ref|NW_002160492.1|HmaUn_WGA67577_1	29834	29898	-	65
GCTGAAACTTAAAGGAATTGACGGAAGGGCACCACCAGGAGTGGAGCCTGCGGCTTAATTTGACT
>UCE_HM_581	gi|205296974|ref|NW_002075697.1|HmaUn_WGA110833_1	57	165	+	109
TGAACGAGGAATTCCTAGTAAGCGCGAGTCATCAGCTCGCGTTGATTACGTCCCTGCCCTTTGTACACACCGCCCGTCGCTACTACCGATTGAATGGTTTAGTGAGATC
>UCE_HM_582	gi|205296974|ref|NW_002075697.1|HmaUn_WGA110833_1	220	297	+	78
TCAAACTTGATCATTTAGAGGAAGTAAAAGTCGTAACAAGGTTTCCGTAGGTGAACCTGCGGAAGGATCATTACCGAT
>UCE_HM_583	gi|204517823|ref|NW_002141785.1|HmaUn_WGA5073_1	1128	1225	+	98
GGTGAGTTTTCCCGTGTTGAGTCAAATTAAGCCGCAGGCTCCACTCCTGGTGGTGCCCTTCCGTCAATTCCTTTAAGTTTCAGCTTTGCAACCATACT
>UCE_HM_584	gi|204517823|ref|NW_002141785.1|HmaUn_WGA5073_1	866	937	+	72
CAGTGTAGCGCGCGTGCGGCCCAGAACATCTAAGGGCATCACAGACCTGTTATTGCCTTCCTGACTTTGGTT
>UCE_HM_585	gi|204517823|ref|NW_002141785.1|HmaUn_WGA5073_1	550	609	+	60
CGCAGGTTCCCTACGGAAACCTTGTTACGACTTTTACTTCCTCTAAATGATCAAGTTTGA
>UCE_HM_586	gi|204517823|ref|NW_002141785.1|HmaUn_WGA5073_1	1305	1381	+	77
CATCGTTTATGGTTAGAACTAGGACGGTATCTGATCGTCTTCGATCCTCTAACTTTCGTTCTTGATTAATGAAAACA
>UCE_HM_587	gi|204517823|ref|NW_002141785.1|HmaUn_WGA5073_1	664	772	+	109
GATCTCACTAAACCATTCAATCGGTAGTAGCGACGGGCGGTGTGTACAAAGGGCAGGGACGTAATCAACGCGAGCTGATGACTCGCGCTTACTAGGAATTCCTCGTTCA
>UCE_HM_588	gi|204517823|ref|NW_002141785.1|HmaUn_WGA5073_1	999	1090	+	92
GGTTAAGGTCTCGTTCGTTAACGGAATTAACCAGACAAATCACTCCACCAACTAAGAACGGCCATGCACCACCACCCATAGAATCAAGAAAG
>UCE_HM_589	gi|204517823|ref|NW_002141785.1|HmaUn_WGA5073_1	1027	1090	-	64
CTTTCTTGATTCTATGGGTGGTGGTGCATGGCCGTTCTTAGTTGGTGGAGTGATTTGTCTGGTT
>UCE_HM_590	gi|204517823|ref|NW_002141785.1|HmaUn_WGA5073_1	1138	1211	-	74
GCTGAAACTTAAAGGAATTGACGGAAGGGCACCACCAGGAGTGGAGCCTGCGGCTTAATTTGACTCAACACGGG
>UCE_HM_591	gi|204517823|ref|NW_002141785.1|HmaUn_WGA5073_1	866	923	-	58
AGGCAATAACAGGTCTGTGATGCCCTTAGATGTTCTGGGCCGCACGCGCGCTACACTG
>UCE_HM_592	gi|204804643|ref|NW_002161349.1|HmaUn_WGA68348_1	16341	16419	+	79
ATGCCGTGACCAGGATTCGAACCTGGGTTATTGCGGCCACAACGCAATGTACTAACCACTATACGATCACGGCGATATT
>UCE_HM_593	gi|204531015|ref|NW_002177240.1|HmaUn_WGA8264_1	145	216	+	72
CAGTGTAGCGCGCGTGCGGCCCAGAACATCTAAGGGCATCACAGACCTGTTATTGCCTTCCTGACTTTGGTT
>UCE_HM_594	gi|204531015|ref|NW_002177240.1|HmaUn_WGA8264_1	584	660	+	77
CATCGTTTATGGTTAGAACTAGGACGGTATCTGATCGTCTTCGATCCTCTAACTTTCGTTCTTGATTAATGAAAACA
>UCE_HM_595	gi|204531015|ref|NW_002177240.1|HmaUn_WGA8264_1	974	1073	+	100
CCGAAATCCAACTACGAGCTTTTTAACTGCAACAACTTTAATATACGCTATTGGAGCTGGAATTACCGCGGCTGCTGGCACCAGACTTGCCCTCCAATTG
>UCE_HM_596	gi|204531015|ref|NW_002177240.1|HmaUn_WGA8264_1	407	504	+	98
GGTGAGTTTTCCCGTGTTGAGTCAAATTAAGCCGCAGGCTCCACTCCTGGTGGTGCCCTTCCGTCAATTCCTTTAAGTTTCAGCTTTGCAACCATACT
>UCE_HM_597	gi|204531015|ref|NW_002177240.1|HmaUn_WGA8264_1	1185	1266	+	82
GCCTGCTGCCTTCCTTAGATGTGGTAGCCGTTTCTCAGGCTCCCTCTCCGGAATCGAACCCTAATTCTCCGTCACCCGTTGC
>UCE_HM_598	gi|204531015|ref|NW_002177240.1|HmaUn_WGA8264_1	1	51	+	51
ACGTAATCAACGCGAGCTGATGACTCGCGCTTACTAGGAATTCCTCGTTCA
>UCE_HM_599	gi|204531015|ref|NW_002177240.1|HmaUn_WGA8264_1	1485	1592	+	108
AGTAAGGTACAATCAAATAAACGATAACTGATTTAATGAGCCATTCGCAGTTTCACAGTACAAGTGCTTATACTTAGACATGCATGGCTTAATCTTTGAGACAAGCAT
>UCE_HM_600	gi|204531015|ref|NW_002177240.1|HmaUn_WGA8264_1	1283	1337	+	55
TACCTTACCATCGACAGTTGATAGGGCAGAAATTTGAATGAAACATCGCCGGCGC
>UCE_HM_601	gi|204531015|ref|NW_002177240.1|HmaUn_WGA8264_1	278	369	+	92
GGTTAAGGTCTCGTTCGTTAACGGAATTAACCAGACAAATCACTCCACCAACTAAGAACGGCCATGCACCACCACCCATAGAATCAAGAAAG
>UCE_HM_602	gi|204531015|ref|NW_002177240.1|HmaUn_WGA8264_1	1021	1073	-	53
CAATTGGAGGGCAAGTCTGGTGCCAGCAGCCGCGGTAATTCCAGCTCCAATAG
>UCE_HM_603	gi|204531015|ref|NW_002177240.1|HmaUn_WGA8264_1	306	369	-	64
CTTTCTTGATTCTATGGGTGGTGGTGCATGGCCGTTCTTAGTTGGTGGAGTGATTTGTCTGGTT
>UCE_HM_604	gi|204531015|ref|NW_002177240.1|HmaUn_WGA8264_1	145	202	-	58
AGGCAATAACAGGTCTGTGATGCCCTTAGATGTTCTGGGCCGCACGCGCGCTACACTG
>UCE_HM_605	gi|204531015|ref|NW_002177240.1|HmaUn_WGA8264_1	1202	1266	-	65
GCAACGGGTGACGGAGAATTAGGGTTCGATTCCGGAGAGGGAGCCTGAGAAACGGCTACCACATC
>UCE_HM_606	gi|204531015|ref|NW_002177240.1|HmaUn_WGA8264_1	417	490	-	74
GCTGAAACTTAAAGGAATTGACGGAAGGGCACCACCAGGAGTGGAGCCTGCGGCTTAATTTGACTCAACACGGG
>UCE_HM_607	gi|204785996|ref|NW_002157980.1|HmaUn_WGA65315_1	8854	8912	+	59
AGGGCACCACCAGGAGTGGAGCCTGCGGCTTAATTTGACTCAACACGGGAAAACTCACC
>UCE_HM_608	gi|204785996|ref|NW_002157980.1|HmaUn_WGA65315_1	8967	9041	+	75
GTGGTGGTGCATGGCCGTTCTTAGTTGGTGGAGTGATTTGTCTGGTTAATTCCGTTAACGAACGAGACCTTAACC
>UCE_HM_609	gi|204826859|ref|NW_002164393.1|HmaUn_WGA71087_1	971	1047	+	77
CATCGTTTATGGTTAGAACTAGGACGGTATCTGATCGTCTTCGATCCTCTAACTTTCGTTCTTGATTAATGAAAACA
>UCE_HM_610	gi|204751075|ref|NW_002150743.1|HmaUn_WGA58802_1	54907	54986	+	80
ACGCCGTGATCGTATAGTGGTTAGTACATTGCGTTGTGGCCGCAATAACCCAGGTTCGAATCCTGGTCACGGCAAATTTT
>UCE_HM_611	gi|204751075|ref|NW_002150743.1|HmaUn_WGA58802_1	56016	56086	+	71
CCGTGACCAGGATTCGAACCTGGGTTATTGCGGCCACAACGCAATGTACTAACCACTATACGATCACGGCG
>UCE_HM_612	gi|204493292|ref|NW_002145963.1|HmaUn_WGA544_1	1613	1689	+	77
CATCGTTTATGGTTAGAACTAGGACGGTATCTGATCGTCTTCGATCCTCTAACTTTCGTTCTTGATTAATGAAAACA
>UCE_HM_613	gi|204606908|ref|NW_002112222.1|HmaUn_WGA24132_1	1271	1370	+	100
CAATTGGAGGGCAAGTCTGGTGCCAGCAGCCGCGGTAATTCCAGCTCCAATAGCGTATATTAAAGTTGTTGCAGTTAAAAAGCTCGTAGTTGGATTTCGG
>UCE_HM_614	gi|204606908|ref|NW_002112222.1|HmaUn_WGA24132_1	797	859	+	63
TTGTACTGTGAAACTGCGAATGGCTCATTAAATCAGTTATCGTTTATTTGATTGTACCTTACT
>UCE_HM_615	gi|204606908|ref|NW_002112222.1|HmaUn_WGA24132_1	1078	1159	+	82
GCAACGGGTGACGGAGAATTAGGGTTCGATTCCGGAGAGGGAGCCTGAGAAACGGCTACCACATCTAAGGAAGGCAGCAGGC
>UCE_HM_616	gi|204606908|ref|NW_002112222.1|HmaUn_WGA24132_1	1007	1061	+	55
GCGCCGGCGATGTTTCATTCAAATTTCTGCCCTATCAACTGTCGATGGTAAGGTA
>UCE_HM_617	gi|204606908|ref|NW_002112222.1|HmaUn_WGA24132_1	1078	1142	-	65
GATGTGGTAGCCGTTTCTCAGGCTCCCTCTCCGGAATCGAACCCTAATTCTCCGTCACCCGTTGC
>UCE_HM_618	gi|204606908|ref|NW_002112222.1|HmaUn_WGA24132_1	1271	1323	-	53
CTATTGGAGCTGGAATTACCGCGGCTGCTGGCACCAGACTTGCCCTCCAATTG
>UCE_HM_619	gi|204654644|ref|NW_002125131.1|HmaUn_WGA35751_1	21010	21070	+	61
TATGGTGTAATGGTTAGCACTCTGGACTTTGAATCCAGCGATCCGAGTTCAAATCTCGGTA
>UCE_HM_620	gi|204654644|ref|NW_002125131.1|HmaUn_WGA35751_1	21568	21635	+	68
CTACCGAGATTTGAACTCGGATCGCTGGATTCAAAGTCCAGAGTGCTAACCATTACACCATAGAACCG
>UCE_HM_621	gi|204654644|ref|NW_002125131.1|HmaUn_WGA35751_1	21005	21071	-	67
CTACCGAGATTTGAACTCGGATCGCTGGATTCAAAGTCCAGAGTGCTAACCATTACACCATAGAACC
>UCE_HM_622	gi|204869014|ref|NW_002176313.1|HmaUn_WGA81815_1	1029	1126	+	98
GGTGAGTTTTCCCGTGTTGAGTCAAATTAAGCCGCAGGCTCCACTCCTGGTGGTGCCCTTCCGTCAATTCCTTTAAGTTTCAGCTTTGCAACCATACT
>UCE_HM_623	gi|204869014|ref|NW_002176313.1|HmaUn_WGA81815_1	1206	1280	+	75
CATCGTTTATGGTTAGAACTAGGACGGTATCTGATCGTCTTCGATCCTCTAACTTTCGTTCTTGATTAATGAAAA
>UCE_HM_624	gi|204869014|ref|NW_002176313.1|HmaUn_WGA81815_1	767	838	+	72
CAGTGTAGCGCGCGTGCGGCCCAGAACATCTAAGGGCATCACAGACCTGTTATTGCCTTCCTGACTTTGGTT
>UCE_HM_625	gi|204869014|ref|NW_002176313.1|HmaUn_WGA81815_1	433	510	+	78
ATCGGTAATGATCCTTCCGCAGGTTCACCTACGGAAACCTTGTTACGACTTTTACTTCCTCTAAATGATCAAGTTTGA
>UCE_HM_626	gi|204869014|ref|NW_002176313.1|HmaUn_WGA81815_1	565	673	+	109
GATCTCACTAAACCATTCAATCGGTAGTAGCGACGGGCGGTGTGTACAAAGGGCAGGGACGTAATCAACGCGAGCTGATGACTCGCGCTTACTAGGAATTCCTCGTTCA
>UCE_HM_627	gi|204869014|ref|NW_002176313.1|HmaUn_WGA81815_1	435	501	-	67
ATCATTTAGAGGAAGTAAAAGTCGTAACAAGGTTTCCGTAGGTGAACCTGCGGAAGGATCATTACCG
>UCE_HM_628	gi|204869014|ref|NW_002176313.1|HmaUn_WGA81815_1	1039	1112	-	74
GCTGAAACTTAAAGGAATTGACGGAAGGGCACCACCAGGAGTGGAGCCTGCGGCTTAATTTGACTCAACACGGG
>UCE_HM_629	gi|204869014|ref|NW_002176313.1|HmaUn_WGA81815_1	767	824	-	58
AGGCAATAACAGGTCTGTGATGCCCTTAGATGTTCTGGGCCGCACGCGCGCTACACTG
>UCE_HM_630	gi|205318573|ref|NW_002100155.1|HmaUn_WGA132846_1	230	301	+	72
AACCAAAGTCAGGAAGGCAATAACAGGTCTGTGATGCCCTTAGATGTTCTGGGCCGCACGCGCGCTACACTG
>UCE_HM_631	gi|205318573|ref|NW_002100155.1|HmaUn_WGA132846_1	77	168	+	92
CTTTCTTGATTCTATGGGTGGTGGTGCATGGCCGTTCTTAGTTGGTGGAGTGATTTGTCTGGTTAATTCCGTTAACGAACGAGACCTTAACC
>UCE_HM_632	gi|205318573|ref|NW_002100155.1|HmaUn_WGA132846_1	558	635	+	78
TCAAACTTGATCATTTAGAGGAAGTAAAAGTCGTAACAAGGTTTCCGTAGGTGAACCTGCGGAAGGATCATTACCGAT
>UCE_HM_633	gi|205318573|ref|NW_002100155.1|HmaUn_WGA132846_1	395	503	+	109
TGAACGAGGAATTCCTAGTAAGCGCGAGTCATCAGCTCGCGTTGATTACGTCCCTGCCCTTTGTACACACCGCCCGTCGCTACTACCGATTGAATGGTTTAGTGAGATC
>UCE_HM_634	gi|205318573|ref|NW_002100155.1|HmaUn_WGA132846_1	244	301	-	58
CAGTGTAGCGCGCGTGCGGCCCAGAACATCTAAGGGCATCACAGACCTGTTATTGCCT
>UCE_HM_635	gi|205318573|ref|NW_002100155.1|HmaUn_WGA132846_1	77	140	-	64
AACCAGACAAATCACTCCACCAACTAAGAACGGCCATGCACCACCACCCATAGAATCAAGAAAG
>UCE_HM_636	gi|204890557|ref|NW_002182328.1|HmaUn_WGA87229_1	848	902	+	55
GCGCCGGCGATGTTTCATTCAAATTTCTGCCCTATCAACTGTCGATGGTAAGGTA
>UCE_HM_637	gi|204890557|ref|NW_002182328.1|HmaUn_WGA87229_1	1112	1211	+	100
CAATTGGAGGGCAAGTCTGGTGCCAGCAGCCGCGGTAATTCCAGCTCCAATAGCGTATATTAAAGTTGTTGCAGTTAAAAAGCTCGTAGTTGGATTTCGG
>UCE_HM_638	gi|204890557|ref|NW_002182328.1|HmaUn_WGA87229_1	593	700	+	108
ATGCTTGTCTCAAAGATTAAGCCATGCATGTCTAAGTATAAGCACTTGTACTGTGAAACTGCGAATGGCTCATTAAATCAGTTATCGTTTATTTGATTGTACCTTACT
>UCE_HM_639	gi|204890557|ref|NW_002182328.1|HmaUn_WGA87229_1	919	1000	+	82
GCAACGGGTGACGGAGAATTAGGGTTCGATTCCGGAGAGGGAGCCTGAGAAACGGCTACCACATCTAAGGAAGGCAGCAGGC
>UCE_HM_640	gi|204890557|ref|NW_002182328.1|HmaUn_WGA87229_1	1112	1164	-	53
CTATTGGAGCTGGAATTACCGCGGCTGCTGGCACCAGACTTGCCCTCCAATTG
>UCE_HM_641	gi|204890557|ref|NW_002182328.1|HmaUn_WGA87229_1	919	983	-	65
GATGTGGTAGCCGTTTCTCAGGCTCCCTCTCCGGAATCGAACCCTAATTCTCCGTCACCCGTTGC
>UCE_HM_642	gi|205299403|ref|NW_002078381.1|HmaUn_WGA113249_1	1	53	+	53
CCTTACCATCGACAGTTGATAGGGCAGAAATTTGAATGAAACATCGCCGGCGC
>UCE_HM_643	gi|205299403|ref|NW_002078381.1|HmaUn_WGA113249_1	201	308	+	108
AGTAAGGTACAATCAAATAAACGATAACTGATTTAATGAGCCATTCGCAGTTTCACAGTACAAGTGCTTATACTTAGACATGCATGGCTTAATCTTTGAGACAAGCAT
>UCE_HM_644	gi|204786497|ref|NW_002158030.1|HmaUn_WGA65360_1	102156	102219	+	64
GGGTGGGCTTGAACCACCAACCTTTCGGTTAACAGCCGAACGCGCTAACCAATTGCGCCACGGA
>UCE_HM_645	gi|204786497|ref|NW_002158030.1|HmaUn_WGA65360_1	102166	102219	-	54
TCCGTGGCGCAATTGGTTAGCGCGTTCGGCTGTTAACCGAAAGGTTGGTGGTTC
>UCE_HM_646	gi|204764725|ref|NW_002153765.1|HmaUn_WGA61521_1	1712	1790	+	79
GCCAGCAGCCGCGGTAATTCCAGCTCCAATAGCGTATATTAAAGTTGTTGCAGTTAAAAAGCTCGTAGTTGGATTTCGG
>UCE_HM_647	gi|204493755|ref|NW_002064549.1|HmaUn_WGA1007_1	1198	1289	+	92
CTTTCTTGATTCTATGGGTGGTGGTGCATGGCCGTTCTTAGTTGGTGGAGTGATTTGTCTGGTTAATTCCGTTAACGAACGAGACCTTAACC
>UCE_HM_648	gi|204493755|ref|NW_002064549.1|HmaUn_WGA1007_1	1516	1624	+	109
TGAACGAGGAATTCCTAGTAAGCGCGAGTCATCAGCTCGCGTTGATTACGTCCCTGCCCTTTGTACACACCGCCCGTCGCTACTACCGATTGAATGGTTTAGTGAGATC
>UCE_HM_649	gi|204493755|ref|NW_002064549.1|HmaUn_WGA1007_1	1075	1160	+	86
AAGCTGAAACTTAAAGGAATTGACGGAAGGGCACCACCAGGAGTGGAGCCTGCGGCTTAATTTGACTCAACACGGGAAAACTCACC
>UCE_HM_650	gi|204493755|ref|NW_002064549.1|HmaUn_WGA1007_1	1679	1756	+	78
TCAAACTTGATCATTTAGAGGAAGTAAAAGTCGTAACAAGGTTTCCGTAGGTGAACCTGCGGAAGGATCATTACCGAT
>UCE_HM_651	gi|204493755|ref|NW_002064549.1|HmaUn_WGA1007_1	1351	1422	+	72
AACCAAAGTCAGGAAGGCAATAACAGGTCTGTGATGCCCTTAGATGTTCTGGGCCGCACGCGCGCTACACTG
>UCE_HM_652	gi|204493755|ref|NW_002064549.1|HmaUn_WGA1007_1	1365	1422	-	58
CAGTGTAGCGCGCGTGCGGCCCAGAACATCTAAGGGCATCACAGACCTGTTATTGCCT
>UCE_HM_653	gi|204493755|ref|NW_002064549.1|HmaUn_WGA1007_1	1198	1261	-	64
AACCAGACAAATCACTCCACCAACTAAGAACGGCCATGCACCACCACCCATAGAATCAAGAAAG
>UCE_HM_654	gi|204493755|ref|NW_002064549.1|HmaUn_WGA1007_1	1077	1150	-	74
CCCGTGTTGAGTCAAATTAAGCCGCAGGCTCCACTCCTGGTGGTGCCCTTCCGTCAATTCCTTTAAGTTTCAGC
>UCE_HM_655	gi|205309915|ref|NW_002090061.1|HmaUn_WGA123761_1	1230	1286	+	57
ATGCTTGTCTCAAAGATTAAGCCATGCATGTCTAAGTATAAGCACTTGTACTGTGAA
>UCE_HM_656	gi|204851052|ref|NW_002170075.1|HmaUn_WGA76200_1	276	373	+	98
AGTATGGTTGCAAAGCTGAAACTTAAAGGAATTGACGGAAGGGCACCACCAGGAGTGGAGCCTGCGGCTTAATTTGACTCAACACGGGAAAACTCACC
>UCE_HM_657	gi|204851052|ref|NW_002170075.1|HmaUn_WGA76200_1	729	837	+	109
TGAACGAGGAATTCCTAGTAAGCGCGAGTCATCAGCTCGCGTTGATTACGTCCCTGCCCTTTGTACACACCGCCCGTCGCTACTACCGATTGAATGGTTTAGTGAGATC
>UCE_HM_658	gi|204851052|ref|NW_002170075.1|HmaUn_WGA76200_1	120	196	+	77
TGTTTTCATTAATCAAGAACGAAAGTTAGAGGATCGAAGACGATCAGATACCGTCCTAGTTCTAACCATAAACGATG
>UCE_HM_659	gi|204851052|ref|NW_002170075.1|HmaUn_WGA76200_1	892	969	+	78
TCAAACTTGATCATTTAGAGGAAGTAAAAGTCGTAACAAGGTTTCCGTAGGTGAACCTGCGGAAGGATCATTACCGAT
>UCE_HM_660	gi|204851052|ref|NW_002170075.1|HmaUn_WGA76200_1	564	635	+	72
AACCAAAGTCAGGAAGGCAATAACAGGTCTGTGATGCCCTTAGATGTTCTGGGCCGCACGCGCGCTACACTG
>UCE_HM_661	gi|204851052|ref|NW_002170075.1|HmaUn_WGA76200_1	411	502	+	92
CTTTCTTGATTCTATGGGTGGTGGTGCATGGCCGTTCTTAGTTGGTGGAGTGATTTGTCTGGTTAATTCCGTTAACGAACGAGACCTTAACC
>UCE_HM_662	gi|204851052|ref|NW_002170075.1|HmaUn_WGA76200_1	411	474	-	64
AACCAGACAAATCACTCCACCAACTAAGAACGGCCATGCACCACCACCCATAGAATCAAGAAAG
>UCE_HM_663	gi|204851052|ref|NW_002170075.1|HmaUn_WGA76200_1	578	635	-	58
CAGTGTAGCGCGCGTGCGGCCCAGAACATCTAAGGGCATCACAGACCTGTTATTGCCT
>UCE_HM_664	gi|204851052|ref|NW_002170075.1|HmaUn_WGA76200_1	290	363	-	74
CCCGTGTTGAGTCAAATTAAGCCGCAGGCTCCACTCCTGGTGGTGCCCTTCCGTCAATTCCTTTAAGTTTCAGC
>UCE_HM_665	gi|204548437|ref|NW_002080426.1|HmaUn_WGA11508_1	64	127	+	64
TTCCGCAGGTTCACCTACGGAAACCTTGTTACGACTTTTACTTCCTCTAAATGATCAAGTTTGA
>UCE_HM_666	gi|204548437|ref|NW_002080426.1|HmaUn_WGA11508_1	182	290	+	109
GATCTCACTAAACCATTCAATCGGTAGTAGCGACGGGCGGTGTGTACAAAGGGCAGGGACGTAATCAACGCGAGCTGATGACTCGCGCTTACTAGGAATTCCTCGTTCA
>UCE_HM_667	gi|204548437|ref|NW_002080426.1|HmaUn_WGA11508_1	646	731	+	86
GGTGAGTTTTCCCGTGTTGAGTCAAATTAAGCCGCAGGCTCCACTCCTGGTGGTGCCCTTCCGTCAATTCCTTTAAGTTTCAGCTT
>UCE_HM_668	gi|204548437|ref|NW_002080426.1|HmaUn_WGA11508_1	517	608	+	92
GGTTAAGGTCTCGTTCGTTAACGGAATTAACCAGACAAATCACTCCACCAACTAAGAACGGCCATGCACCACCACCCATAGAATCAAGAAAG
>UCE_HM_669	gi|204548437|ref|NW_002080426.1|HmaUn_WGA11508_1	384	455	+	72
CAGTGTAGCGCGCGTGCGGCCCAGAACATCTAAGGGCATCACAGACCTGTTATTGCCTTCCTGACTTTGGTT
>UCE_HM_670	gi|204548437|ref|NW_002080426.1|HmaUn_WGA11508_1	656	729	-	74
GCTGAAACTTAAAGGAATTGACGGAAGGGCACCACCAGGAGTGGAGCCTGCGGCTTAATTTGACTCAACACGGG
>UCE_HM_671	gi|204548437|ref|NW_002080426.1|HmaUn_WGA11508_1	384	441	-	58
AGGCAATAACAGGTCTGTGATGCCCTTAGATGTTCTGGGCCGCACGCGCGCTACACTG
>UCE_HM_672	gi|204548437|ref|NW_002080426.1|HmaUn_WGA11508_1	545	608	-	64
CTTTCTTGATTCTATGGGTGGTGGTGCATGGCCGTTCTTAGTTGGTGGAGTGATTTGTCTGGTT
>UCE_HM_673	gi|204548437|ref|NW_002080426.1|HmaUn_WGA11508_1	64	118	-	55
ATCATTTAGAGGAAGTAAAAGTCGTAACAAGGTTTCCGTAGGTGAACCTGCGGAA
>UCE_HS_1	chr7	27194754	27194806	+	53
GTCAGGTAGCGGTTGAAGTGGAACTCCTTCTCCAGCTCCAGCGTCTGGTAGCG
>UCE_HS_2	chr7	79933220	79933282	-	63
TTACCAACCCTTGTCAGGAAGATCTTGAACTAGACTACCTCTTATAAGAAGTATTAGTACTTA
>UCE_HS_3	chr6	100812659	100812715	+	57
AGATGGAAAAAGGAAGCAATGCCTTGCAGACATACAAGTCTGCAAGCAATGCCTTAA
>UCE_HS_4	chr6	3154185	3154237	+	53
TCGTTCATGTTGCTCTCGGCCTCGGTGAACTCCATCTCGTCCATGCCCTCGCC
>UCE_HS_5	chr6	168616840	168617071	+	232
ATTAGCATATTGTATTAATCACCTCCAGTCTTTTCTCTTTGATCACATTTTTTCACTAATAACACATGTGACTTCAAGCACAGTTTAAATGAACTACCTAATTTGTAACAGAGTAAATGGGAATTCTTCAGGAATTCCTGACCCCAGGTGGTCACTGAGGGACCTCGCTTCTTTCGGAGCAGCATGGGAACCTCTTGTCGGCTCAGGGCTGTCTGCGTCCAGACCCCAAACA
>UCE_HS_6	chr6	100811607	100811656	+	50
TGGAAGATGTGGACTAATGGGAATAAAAAGTAATCCTGCCAAATAAAAAA
>UCE_HS_7	chr6	3225073	3225125	+	53
TCGTTCATGTTGCTCTCGGCCTCGGTGAACTCCATCTCGTCCATGCCCTCGCC
>UCE_HS_8	chr5	92924036	92924085	+	50
GTGGCCTTCATGGACCACATCCGCATCTTCCAGGAGCAGGTGGAGAAGCT
>UCE_HS_9	chr4	20826331	20826410	+	80
TTTTTGAGGTCCTTTTAAAGTCCTATAGTTGCATGGTATAATGACTTTGGAGATAGAATGTTTCAGAATAGGTAACATTA
>UCE_HS_10	chr4	113931824	113931956	-	133
ACATTTATATCTAGTGGGAAAGAGGACAGGTTAAAAACTGTGTACACCTGGCATTCTCTACCTAAAATACTCTGTTTGGGTATGGATTTATAAATCTCCTGAATTGGTTCCCATCTACCATGTCTAAAGAGGA
>UCE_HS_11	chr4	113931229	113931584	-	356
GGATGAATAAGTAAACAAATGAGGTTTTTAAAACATACATACATTAAAATATTTTTAATCCAATATTACATTTTGATAGGACTAGAGGTAACTCTTTTTTCATTTGGGCTTATCTCTATGTTTGAAATGTTCTTTGAGGGAAATATATTGGTTTTGTAGTAGAGAGAACAATTTTTAAGTGGATAGTGATTAAATTGATTGACATTACAGGAAACACTTCTCTCAGAGTACTTATATTTACCAAATTATACAATCTTACTGATATCAACAATTTCTTCAAATAAGAATCACACAATACAGTTCCTTCAAAAAGAGAAACCAGGCAAAATAAAAGCAAAAGGTAAAAGCCCCAGAAG
>UCE_HS_12	chr3	153945496	153945925	-	430
TTCTCAAAGACTCCCAATGGCATTGCTCTTTATTAATAATACAAGTTCAAATTTACCTGAGCAAATAAATGTGGGATAGCTAGGAGAGCAACACCATCTGTGAAGGGCAAAGTACGCTACTAAGTAGAAGAGCATATACCTTAATTCTGACTTTCAATAGTCTATATTTATTGAGTAGGTCTGTGCAAATTCAAGAACAAAAGTTGCACTGTACTGGTTTAAATACCTTTAATATTTTCATTAAGTCACCAAAGTCATCATAATCGAAATTACATTTATATTTAAAATTGGCTTGGTACTGTCAGTGTACATTTTACCATTTAAATCAAATTTTAGTTAAAGCTCTTGGTCTACTGAGACAGAACAAATATTTCAACAGCTGGAAGATGTTAAAAGTCA…
>UCE_HS_13	chr3	153944863	153945081	-	219
TTTTTACTTAGCTGCTAGAACTATTTAGACTACTCCAGGTAAGAGAAGTAATTTCTCCTTGGAGATATGGAAATAGAATTTTCCTAAGTATGAAAAATAATGATCAGCATTTTAATGTATGTATCATTGTCACATTATGGCTTCTCAGGGAAGACCATACTAACATTTCATTTCAGCTAGACAGCCACTCAGCTGAAATAATTCATAATATGGTCTGAT
>UCE_HS_14	chr2	132022150	132022199	+	50
TCGGTGGCTCCATCCTGGCCTCGCTGTCCACCTTCCAGCAGATGTGGATC
>UCE_HS_15	chr2	132384733	132384782	+	50
TCGGTGGCTCCATCCTGGCCTCGCTGTCCACCTTCCAGCAGATGTGGATC
>UCE_HS_16	chr2	176147784	176147835	+	52
CACTTTGATCTCTGTCCAGTACTTAAGTCTTAATTATCAGACTAATTGCACA
>UCE_HS_17	chr2	176191918	176191976	+	59
GCAATGAGTAATGTAACACTCATCTCAAATTAAACAGCCATCTCCATGATGTGATGCAG
>UCE_HS_18	chr2	70476123	70476193	+	71
TGCGCCGCCCGGGAATCGAACCCGGGTCGCAAGAATGGGAATCTTGCATGATACCACTACACCAGCGGCGC
>UCE_HS_19	chr2	131414576	131414628	+	53
TCTGGCACCACACCTTCTACAACGAGCTGCGTGTGGCCCCCGAGGAGCACCCC
>UCE_HS_20	chr2	176147919	176147990	+	72
TTAACCTTAAGGCTGCTGCTGTGTCTTGGGATTAACCCATACAGAGTTAATGTTTAATATCATTGTAAAAGC
>UCE_HS_21	chr2	131415344	131415393	+	50
TCGGTGGCTCCATCCTGGCCTCGCTGTCCACCTTCCAGCAGATGTGGATC
>UCE_HS_22	chr2	176185243	176185298	-	56
ATAATGGAAGATTAAACATTTTCTTAACTTCTATTCATCAAATTAAGTCTTTATAC
>UCE_HS_23	chr2	130831874	130831923	-	50
TCGGTGGCTCCATCCTGGCCTCGCTGTCCACCTTCCAGCAGATGTGGATC
>UCE_HS_24	chr2	70476129	70476188	-	60
GCTGGTGTAGTGGTATCATGCAAGATTCCCATTCTTGCGACCCGGGTTCGATTCCCGGGC
>UCE_HS_25	chr2	176240728	176240782	-	55
CTTAAAAGTACTAGCATTTTACAACTGTAAAAGGCTCCACCATAGTCTATATGAA
>UCE_HS_26	chr2	131220446	131220495	-	50
TCGGTGGCTCCATCCTGGCCTCGCTGTCCACCTTCCAGCAGATGTGGATC
>UCE_HS_27	chr9	43552393	43552464	+	72
ACAGGAAACTCCCCAAAAGCTTATCTTCAAGTTAGCTGCATCAAGTCCTGTGGTGCTTGAAAATCTCTCCAT
>UCE_HS_28	chr9	135866267	135866316	+	50
CCGCACAAGTGCCAGGTGTGCGGAAAGGCCTTCAGCCAGAGCTCCAACCT
>UCE_HS_29	chr9	41249101	41249172	+	72
ACAGGAAACTCCCCAAAAGCTTATCTTCAAGTTAGCTGCATCAAGTCCTGTGGTGCTTGAAAATCTCTCCAT
>UCE_HS_30	chr9	39507764	39507835	-	72
ACAGGAAACTCCCCAAAAGCTTATCTTCAAGTTAGCTGCATCAAGTCCTGTGGTGCTTGAAAATCTCTCCAT
>UCE_HS_31	chr9	41652779	41652850	-	72
ACAGGAAACTCCCCAAAAGCTTATCTTCAAGTTAGCTGCATCAAGTCCTGTGGTGCTTGAAAATCTCTCCAT
>UCE_HS_32	chr9	140137868	140137917	-	50
TTCATGTTGCTCTCGGCCTCGGTGAACTCCATCTCGTCCATGCCCTCGCC
>UCE_HS_33	chr9	40835291	40835362	-	72
ACAGGAAACTCCCCAAAAGCTTATCTTCAAGTTAGCTGCATCAAGTCCTGTGGTGCTTGAAAATCTCTCCAT
>UCE_HS_34	chr12	67472604	67472653	+	50
AAAGTGCCTGACACATATGTATTATGCATGTATGAGCATTTGTTTATATT
>UCE_HS_35	chr12	133052007	133052307	+	301
GCGGTGACCCCGCCCCTTCCTCCGCGGTAACCCCTTAGAAGCTCTAAATGGCGCTGATGTGTGTTCTTAGGAATATGTTCTCAACCTTCAAAGCTCAAAAGGCTCACGTGATGGTGTCTAAGCAACGTGTGCGCATCCGTGAGGACGTGGTATCTGCATCCGGGTGGCCGGCGTGTCCCTCTAGAAACGAACAGGCCCCTCCCGTCCTCCATGGCGATGTGGCCCAGGCACACCCTCATCAGCACTGCAGGCCCCGGCATCTGAGCAGCCATCCCTGCAGGAAGCCCCTGAGGCTTGGGGT
>UCE_HS_36	chr12	133050961	133051193	+	233
AGGCCTGGGCGGCCTCCCTCTCACCGCGCCTGGGTGGGTTTGCCCGTCCTCAGGGCTGTGGCCTGGCTGCGCTCCTGGAAGCCGGGGCCCCGTGTATCTCCCTGATTCCCCGGTGGGCGTCCAGCAGAGGCCGGTCAGGGCAAGAATGCCCGACCCTCAGGGTCCTCCTCAGAGTCGCTGCGGGATCACTTAGGCGCCTCCGGAAACAACACTGTCTTTGCACTGGAATTTTC
>UCE_HS_37	chr12	133052061	133052123	-	63
ACACCATCACGTGAGCCTTTTGAGCTTTGAAGGTTGAGAACATATTCCTAAGAACACACATCA
>UCE_HS_38	chr12	133050944	133051239	-	296
GGAGGGGAAGGGCACCGCGGAGGGAGGGGAAGGGCAGTCTTGTTTTGAAAATTCCAGTGCAAAGACAGTGTTGTTTCCGGAGGCGCCTAAGTGATCCCGCAGCGACTCTGAGGAGGACCCTGAGGGTCGGGCATTCTTGCCCTGACCGGCCTCTGCTGGACGCCCACCGGGGAATCAGGGAGATACACGGGGCCCCGGCTTCCAGGAGCGCAGCCAGGCCACAGCCCTGAGGACGGGCAAACCCACCCAGGCGCGGTGAGAGGGAGGCCGCCCAGGCCTGGGGCCTGGCGGCAGGG
>UCE_HS_39	chr10	90695037	90695093	-	57
GTCTGGATCGGTGGCTCCATCCTGGCCTCTCTGTCCACCTTCCAGCAGATGTGGATC
>UCE_HS_40	chr17	79478330	79478391	-	62
GTGCGCGACATCAAGGAGAAGCTGTGCTACGTCGCCCTGGACTTCGAGCAGGAGATGGCCAC
>UCE_HS_41	chr16	54966593	54966645	+	53
GAGAAGATCATGCTGGCCATCATCACCAAGATGACCCTCACCCAGGTGTCCAC
>UCE_HS_42	chr16	55361610	55361668	+	59
AAGGGTGAGAAGATCATGCTGGCCATCATCACCAAGATGACCCTCACCCAGGTGTCCAC
>UCE_HS_43	chr16	686735	686806	+	72
GTGCGCCGCCCGGGAATCGAACCCGGGTCGCAAGAATGGGAATCTTGCATGATACCACTACACCAGCGGCGC
>UCE_HS_44	chr16	77347372	77348167	-	796
ATATGAATTTTTGAAACTCTTAAGAAAACCTCTAGTCCCAGGAGATACTTGAGTTTGCAGCCTTGATCGTTGAGTTAACTCCCATCATCTTCCTAACTGGAGATACCCAGTCCCATCAGTCCATCTGTTTGGTGGACGTCCCTCAAAGATCTCATACCACCTACTCAAGAGAAGCTGTTATTAGGAAATGTTCTTCCAGCCCCCTCAGCATTTTTATTTGAGAGGAAGATACTAGCATTTCCCAATCAAAATAGACTATGGCCAGGATAGTTTGGAGCTCAACAGTGAATCCAGCCCCTGATATTATACTTTAATTAAACCTAAGGCATAGAAATTGAACTCTCTTATTAAAGATTTCTGGATTTTTTAAGTCCTTTTTTAGATACATTGTGTTACCTG…
>UCE_HS_45	chr16	90002057	90002109	-	53
TCGTTCATGTTGCTCTCGGCCTCGGTGAACTCCATCTCGTCCATGCCCTCGCC
>UCE_HS_46	chr16	54319266	54319318	-	53
GAGAAGATCATGCTGGCCATCATCACCAAGATGACCCTCACCCAGGTGTCCAC
>UCE_HS_47	chr14	19585819	19585868	+	50
TCGGTGGCTCCATCCTGGCCTCGCTGTCCACCTTCCAGCAGATGTGGATC
>UCE_HS_48	chr14	19987768	19987817	-	50
TCGGTGGCTCCATCCTGGCCTCGCTGTCCACCTTCCAGCAGATGTGGATC
>UCE_HS_49	chr22	16255406	16255455	-	50
TCGGTGGCTCCATCCTGGCCTCGCTGTCCACCTTCCAGCAGATGTGGATC
>UCE_HS_50	chr19	2772079	2772209	+	131
GGACCTTATTCTTAGTTGCACTCTGTGTGCCAAGACGCATGAGGCAAGGGGCAGGCCTGAGGCCTCAGGAGCTGGGGAACCACCGTGAGGAGAAGCACAGGTTTGAGATCAGACGCTCGGATTCAGGCTGG
>UCE_HS_51	chr19	6495263	6495312	+	50
TTCATGTTGCTCTCGGCCTCGGTGAACTCCATCTCGTCCATGCCCTCGCC
>UCE_HS_52	chr19	46613960	46614017	-	58
AAAATCACTTCTGGGTGTTTACTTCTTGTCAGAAGGTATCTCCACTATAAACTGTATT
>UCE_HS_53	chr19	15188937	15189013	-	77
TGAGCACACTCCCACGGTGCTGGAGAAGATGTCCAGACAGTAAAGACAGAAGTAGCGGGGCTTCCACCAGCATATGT
>UCE_HS_54	chr18	8317928	8318137	+	210
TGAGTGATGGTCTAAAGAGTTCTATTTAATATTGGTCATGGCTCTATAATTTGAGACCTACAGCAAGTCAATTGTATAAAAGAATGTGTTTGCTTTTGTTGTTCATTGTTTTCAACTTGTTTTTAAGGGCAAAATGATCTAACATGTGCATTTAAGTTATCTGAGAAATCTGAGTTTTCTCTTCAAGTTTCTTTTTTCTGTTTTCCAACC
>UCE_HS_55	chr18	41162228	41162454	+	227
CCAGTGGCCTCTGACACTATGCTATTGCCAAGTGCAGTATGGAAGCACAATGAAAAATAGCTTTTTGCCAAGTCAATTACTTTCAACTTGAAAACACTCTTCTGGTAGCTGACCTTAGGGTGACTAAAAACTGGGTTTTCCCAGAACACAGTGGTTCATGTCTGCTTTCCTGGCGTCTGATCCAGTCCTTCTCCACCTCAAAGTGCTCCCAAATTCAGGCATGCTGT
>UCE_HS_56	chr18	41162992	41163409	+	418
GTGTTTCAGTTTGAATCATAACTTCTGTGATTACCCTACCTAGCATATGCCAAAAGAATTTTTGTTGAATTGAAATGCTGTTTCTTTTTCAGTAGCACCCAAACAAAAGGCATAAAAATAAATGAATAGTGAAAACAGAAAAGGAAAGTAGAAAAAGGAAAATCTCTTTAATACATACACTAAAGTTACTAAACACTAAAACTACACCTTTCGGGGCCGCCAAAAATGCTTGTAATAGACAAATCATAGAAGAATTCCTAGGATTTTGTGACTGAAGTGGCTGCTTCTGCGACCCAATCAACTTCACTTAATTTATGGACTTACAAATGAATGTGACTGACTGCTCACAAGTAAATTATTTTCCTCTAATTGGTCTCTCTAAGTGATAATATAAACAAA…
>UCE_NV_1	scaffold_12685	374	426	+	53
AGAAACGGCTACCACATCCAAGGAAGGCAGCAGGCGCGCAAATTACCCAATCC
>UCE_NV_2	scaffold_12685	374	426	-	53
GGATTGGGTAATTTGCGCGCCTGCTGCCTTCCTTGGATGTGGTAGCCGTTTCT
>UCE_NV_3	scaffold_6600	705	803	+	99
GGATTGGGTAATTTGCGCGCCTGCTGCCTTCCTTGGATGTGGTAGCCGTTTCTCAGGCTCCCTCTCCGGAATCGAACCCTAATTCTCCGTCACCCGTTG
>UCE_NV_4	scaffold_6600	512	609	+	98
CCGAAATCCAACTACGAGCTTTTTAACTGCAACAACTTTAATATACGCTATTGGAGCTGGAATTACCGCGGCTGCTGGCACCAGACTTGCCCTCCAAT
>UCE_NV_5	scaffold_6600	122	221	+	100
CATCGTTTATGGTTAGAACTAGGACGGTATCTGATCGTCTTCGATCCTCTAACTTTCGTTCTTGATTAATGAAAACATTCTTGGCAAATGCTTTCGCAGT
>UCE_NV_6	scaffold_6600	512	609	-	98
ATTGGAGGGCAAGTCTGGTGCCAGCAGCCGCGGTAATTCCAGCTCCAATAGCGTATATTAAAGTTGTTGCAGTTAAAAAGCTCGTAGTTGGATTTCGG
>UCE_NV_7	scaffold_6600	705	803	-	99
CAACGGGTGACGGAGAATTAGGGTTCGATTCCGGAGAGGGAGCCTGAGAAACGGCTACCACATCCAAGGAAGGCAGCAGGCGCGCAAATTACCCAATCC
>UCE_NV_8	scaffold_6600	122	198	-	77
TGTTTTCATTAATCAAGAACGAAAGTTAGAGGATCGAAGACGATCAGATACCGTCCTAGTTCTAACCATAAACGATG
>UCE_NV_9	scaffold_263	275172	275250	+	79
TTTTTAACTGCAACAACTTTAATATACGCTATTGGAGCTGGAATTACCGCGGCTGCTGGCACCAGACTTGCCCTCCAAT
>UCE_NV_10	scaffold_263	329882	329979	+	98
ATTGGAGGGCAAGTCTGGTGCCAGCAGCCGCGGTAATTCCAGCTCCAATAGCGTATATTAAAGTTGTTGCAGTTAAAAAGCTCGTAGTTGGATTTCGG
>UCE_NV_11	scaffold_263	310364	310461	+	98
ATTGGAGGGCAAGTCTGGTGCCAGCAGCCGCGGTAATTCCAGCTCCAATAGCGTATATTAAAGTTGTTGCAGTTAAAAAGCTCGTAGTTGGATTTCGG
>UCE_NV_12	scaffold_263	329688	329786	+	99
CAACGGGTGACGGAGAATTAGGGTTCGATTCCGGAGAGGGAGCCTGAGAAACGGCTACCACATCCAAGGAAGGCAGCAGGCGCGCAAATTACCCAATCC
>UCE_NV_13	scaffold_263	310172	310268	+	97
ACGGGTGACGGAGAATTAGGGTTCGATTCCGGAGAGGGAGCCTGAGAAACGGCTACCACATCCAAGGAAGGCAGCAGGCGCGCAAATTACCCAATCC
>UCE_NV_14	scaffold_263	329616	329670	+	55
GCGCCGGCGATGTTTCATTCAAATTTCTGCCCTATCAACTGTCGATGGTAAGGTA
>UCE_NV_15	scaffold_263	310752	310851	+	100
ACTGCGAAAGCATTTGCCAAGAATGTTTTCATTAATCAAGAACGAAAGTTAGAGGATCGAAGACGATCAGATACCGTCCTAGTTCTAACCATAAACGATG
>UCE_NV_16	scaffold_263	330270	330364	+	95
ACTGCGAAAGCATTTGCCAAGAATGTTTTCATTAATCAAGAACGAAAGTTAGAGGATCGAAGACGATCAGATACCGTCCTAGTTCTAACCATAAA
>UCE_NV_17	scaffold_263	310775	310851	-	77
CATCGTTTATGGTTAGAACTAGGACGGTATCTGATCGTCTTCGATCCTCTAACTTTCGTTCTTGATTAATGAAAACA
>UCE_NV_18	scaffold_263	275172	275250	-	79
ATTGGAGGGCAAGTCTGGTGCCAGCAGCCGCGGTAATTCCAGCTCCAATAGCGTATATTAAAGTTGTTGCAGTTAAAAA
>UCE_NV_19	scaffold_263	329688	329786	-	99
GGATTGGGTAATTTGCGCGCCTGCTGCCTTCCTTGGATGTGGTAGCCGTTTCTCAGGCTCCCTCTCCGGAATCGAACCCTAATTCTCCGTCACCCGTTG
>UCE_NV_20	scaffold_263	330293	330364	-	72
TTTATGGTTAGAACTAGGACGGTATCTGATCGTCTTCGATCCTCTAACTTTCGTTCTTGATTAATGAAAACA
>UCE_NV_21	scaffold_263	310172	310268	-	97
GGATTGGGTAATTTGCGCGCCTGCTGCCTTCCTTGGATGTGGTAGCCGTTTCTCAGGCTCCCTCTCCGGAATCGAACCCTAATTCTCCGTCACCCGT
>UCE_NV_22	scaffold_263	329616	329670	-	55
TACCTTACCATCGACAGTTGATAGGGCAGAAATTTGAATGAAACATCGCCGGCGC
>UCE_NV_23	scaffold_263	310364	310461	-	98
CCGAAATCCAACTACGAGCTTTTTAACTGCAACAACTTTAATATACGCTATTGGAGCTGGAATTACCGCGGCTGCTGGCACCAGACTTGCCCTCCAAT
>UCE_NV_24	scaffold_263	329882	329979	-	98
CCGAAATCCAACTACGAGCTTTTTAACTGCAACAACTTTAATATACGCTATTGGAGCTGGAATTACCGCGGCTGCTGGCACCAGACTTGCCCTCCAAT
>UCE_NV_25	scaffold_14562	109	538	+	430
TTCTCAAAGACTCCCAATGGCATTGCTCTTTATTAATAATACAAGTTCAAATTTACCTGAGCAAATAAATGTGGGATAGCTAGGAGAGCAACACCATCTGTGAAGGGCAAAGTACGCTACTAAGTAGAAGAGCATATACCTTAATTCTGACTTTCAATAGTCTATATTTATTGAGTAGGTCTGTGCAAATTCAAGAACAAAAGTTGCACTGTACTGGTTTAAATACCTTTAATATTTTCATTAAGTCACCAAAGTCATCATAATCGAAATTACATTTATATTTAAAATTGGCTTGGTACTGTCAGTGTACATTTTACCATTTAAATCAAATTTTAGTTAAAGCTCTTGGTCTACTGAGACAGAACAAATATTTCAACAGCTGGAAGATGTTAAAAGTCA…
>UCE_NV_26	scaffold_14562	952	1170	+	219
TTTTTACTTAGCTGCTAGAACTATTTAGACTACTCCAGGTAAGAGAAGTAATTTCTCCTTGGAGATATGGAAATAGAATTTTCCTAAGTATGAAAAATAATGATCAGCATTTTAATGTATGTATCATTGTCACATTATGGCTTCTCAGGGAAGACCATACTAACATTTCATTTCAGCTAGACAGCCACTCAGCTGAAATAATTCATAATATGGTCTGAT
>UCE_NV_27	scaffold_6562	5958	6056	+	99
GGATTGGGTAATTTGCGCGCCTGCTGCCTTCCTTGGATGTGGTAGCCGTTTCTCAGGCTCCCTCTCCGGAATCGAACCCTAATTCTCCGTCACCCGTTG
>UCE_NV_28	scaffold_6562	6074	6128	+	55
TACCTTACCATCGACAGTTGATAGGGCAGAAATTTGAATGAAACATCGCCGGCGC
>UCE_NV_29	scaffold_6562	6278	6335	+	58
AAGGTACAATCAAATAAACGATAACTGATTTAATGAGCCATTCGCAGTTTCACAGTAC
>UCE_NV_30	scaffold_6562	5803	5862	+	60
TAATATACGCTATTGGAGCTGGAATTACCGCGGCTGCTGGCACCAGACTTGCCCTCCAAT
>UCE_NV_31	scaffold_6562	5803	5862	-	60
ATTGGAGGGCAAGTCTGGTGCCAGCAGCCGCGGTAATTCCAGCTCCAATAGCGTATATTA
>UCE_NV_32	scaffold_6562	5958	6056	-	99
CAACGGGTGACGGAGAATTAGGGTTCGATTCCGGAGAGGGAGCCTGAGAAACGGCTACCACATCCAAGGAAGGCAGCAGGCGCGCAAATTACCCAATCC
>UCE_NV_33	scaffold_6562	6074	6128	-	55
GCGCCGGCGATGTTTCATTCAAATTTCTGCCCTATCAACTGTCGATGGTAAGGTA
>UCE_NV_34	scaffold_6562	6278	6335	-	58
GTACTGTGAAACTGCGAATGGCTCATTAAATCAGTTATCGTTTATTTGATTGTACCTT
>UCE_NV_35	scaffold_142	176476	176525	+	50
GGTTAGCGCGTTCGGCTGTTAACCGAAAGGTTGGTGGTTCAAGCCCACCC
>UCE_NV_36	scaffold_142	204166	204215	+	50
GGTTAGCGCGTTCGGCTGTTAACCGAAAGGTTGGTGGTTCAAGCCCACCC
>UCE_NV_37	scaffold_142	227083	227132	+	50
GGTTAGCGCGTTCGGCTGTTAACCGAAAGGTTGGTGGTTCAAGCCCACCC
>UCE_NV_38	scaffold_142	226753	226802	+	50
GGTTAGCGCGTTCGGCTGTTAACCGAAAGGTTGGTGGTTCAAGCCCACCC
>UCE_NV_39	scaffold_142	211426	211475	+	50
GGTTAGCGCGTTCGGCTGTTAACCGAAAGGTTGGTGGTTCAAGCCCACCC
>UCE_NV_40	scaffold_142	184441	184490	+	50
GGTTAGCGCGTTCGGCTGTTAACCGAAAGGTTGGTGGTTCAAGCCCACCC
>UCE_NV_41	scaffold_142	224773	224822	+	50
GGTTAGCGCGTTCGGCTGTTAACCGAAAGGTTGGTGGTTCAAGCCCACCC
>UCE_NV_42	scaffold_142	204987	205036	+	50
GGTTAGCGCGTTCGGCTGTTAACCGAAAGGTTGGTGGTTCAAGCCCACCC
>UCE_NV_43	scaffold_142	215378	215427	+	50
GGTTAGCGCGTTCGGCTGTTAACCGAAAGGTTGGTGGTTCAAGCCCACCC
>UCE_NV_44	scaffold_142	183781	183830	+	50
GGTTAGCGCGTTCGGCTGTTAACCGAAAGGTTGGTGGTTCAAGCCCACCC
>UCE_NV_45	scaffold_142	225601	225650	+	50
GGTTAGCGCGTTCGGCTGTTAACCGAAAGGTTGGTGGTTCAAGCCCACCC
>UCE_NV_46	scaffold_142	223131	223180	+	50
GGTTAGCGCGTTCGGCTGTTAACCGAAAGGTTGGTGGTTCAAGCCCACCC
>UCE_NV_47	scaffold_142	228738	228787	+	50
GGTTAGCGCGTTCGGCTGTTAACCGAAAGGTTGGTGGTTCAAGCCCACCC
>UCE_NV_48	scaffold_142	201219	201279	+	61
GTGGCGCAATTGGTTAGCGCGTTCGGCTGTTAACCGAAAGGTTGGTGGTTCAAGCCCACCC
>UCE_NV_49	scaffold_142	183945	183994	+	50
GGTTAGCGCGTTCGGCTGTTAACCGAAAGGTTGGTGGTTCAAGCCCACCC
>UCE_NV_50	scaffold_142	186411	186460	+	50
GGTTAGCGCGTTCGGCTGTTAACCGAAAGGTTGGTGGTTCAAGCCCACCC
>UCE_NV_51	scaffold_142	222802	222851	+	50
GGTTAGCGCGTTCGGCTGTTAACCGAAAGGTTGGTGGTTCAAGCCCACCC
>UCE_NV_52	scaffold_142	171573	171622	+	50
GGTTAGCGCGTTCGGCTGTTAACCGAAAGGTTGGTGGTTCAAGCCCACCC
>UCE_NV_53	scaffold_142	204331	204380	+	50
GGTTAGCGCGTTCGGCTGTTAACCGAAAGGTTGGTGGTTCAAGCCCACCC
>UCE_NV_54	scaffold_142	226266	226315	+	50
GGTTAGCGCGTTCGGCTGTTAACCGAAAGGTTGGTGGTTCAAGCCCACCC
>UCE_NV_55	scaffold_142	227083	227132	-	50
GGGTGGGCTTGAACCACCAACCTTTCGGTTAACAGCCGAACGCGCTAACC
>UCE_NV_56	scaffold_142	228738	228787	-	50
GGGTGGGCTTGAACCACCAACCTTTCGGTTAACAGCCGAACGCGCTAACC
>UCE_NV_57	scaffold_142	201219	201279	-	61
GGGTGGGCTTGAACCACCAACCTTTCGGTTAACAGCCGAACGCGCTAACCAATTGCGCCAC
>UCE_NV_58	scaffold_142	204987	205036	-	50
GGGTGGGCTTGAACCACCAACCTTTCGGTTAACAGCCGAACGCGCTAACC
>UCE_NV_59	scaffold_142	183781	183830	-	50
GGGTGGGCTTGAACCACCAACCTTTCGGTTAACAGCCGAACGCGCTAACC
>UCE_NV_60	scaffold_142	171573	171622	-	50
GGGTGGGCTTGAACCACCAACCTTTCGGTTAACAGCCGAACGCGCTAACC
>UCE_NV_61	scaffold_142	226753	226802	-	50
GGGTGGGCTTGAACCACCAACCTTTCGGTTAACAGCCGAACGCGCTAACC
>UCE_NV_62	scaffold_142	215378	215427	-	50
GGGTGGGCTTGAACCACCAACCTTTCGGTTAACAGCCGAACGCGCTAACC
>UCE_NV_63	scaffold_142	184441	184490	-	50
GGGTGGGCTTGAACCACCAACCTTTCGGTTAACAGCCGAACGCGCTAACC
>UCE_NV_64	scaffold_142	223131	223180	-	50
GGGTGGGCTTGAACCACCAACCTTTCGGTTAACAGCCGAACGCGCTAACC
>UCE_NV_65	scaffold_142	222802	222851	-	50
GGGTGGGCTTGAACCACCAACCTTTCGGTTAACAGCCGAACGCGCTAACC
>UCE_NV_66	scaffold_142	224773	224822	-	50
GGGTGGGCTTGAACCACCAACCTTTCGGTTAACAGCCGAACGCGCTAACC
>UCE_NV_67	scaffold_142	211426	211475	-	50
GGGTGGGCTTGAACCACCAACCTTTCGGTTAACAGCCGAACGCGCTAACC
>UCE_NV_68	scaffold_142	204166	204215	-	50
GGGTGGGCTTGAACCACCAACCTTTCGGTTAACAGCCGAACGCGCTAACC
>UCE_NV_69	scaffold_142	225601	225650	-	50
GGGTGGGCTTGAACCACCAACCTTTCGGTTAACAGCCGAACGCGCTAACC
>UCE_NV_70	scaffold_142	176476	176525	-	50
GGGTGGGCTTGAACCACCAACCTTTCGGTTAACAGCCGAACGCGCTAACC
>UCE_NV_71	scaffold_142	226266	226315	-	50
GGGTGGGCTTGAACCACCAACCTTTCGGTTAACAGCCGAACGCGCTAACC
>UCE_NV_72	scaffold_142	186411	186460	-	50
GGGTGGGCTTGAACCACCAACCTTTCGGTTAACAGCCGAACGCGCTAACC
>UCE_NV_73	scaffold_142	204331	204380	-	50
GGGTGGGCTTGAACCACCAACCTTTCGGTTAACAGCCGAACGCGCTAACC
>UCE_NV_74	scaffold_142	183945	183994	-	50
GGGTGGGCTTGAACCACCAACCTTTCGGTTAACAGCCGAACGCGCTAACC
>UCE_NV_75	scaffold_105	152598	152668	+	71
GATACAGAGAAGATTAGCATGGCCCCTGCGCAAGGATGACACGCAAATTCGTGAAGCGTTCCAAATTTTTT
>UCE_NV_76	scaffold_105	152598	152667	-	70
AAAAATTTGGAACGCTTCACGAATTTGCGTGTCATCCTTGCGCAGGGGCCATGCTAATCTTCTCTGTATC
>UCE_NV_77	scaffold_9536	2194	2270	+	77
TGTTTTCATTAATCAAGAACGAAAGTTAGAGGATCGAAGACGATCAGATACCGTCCTAGTTCTAACCATAAACGATG
>UCE_NV_78	scaffold_9536	2334	2440	+	107
TTTGGGTTCCGGGGGAAGTATGGTTGCAAAGCTGAAACTTAAAGGAATTGACGGAAGGGCACCACCAGGAGTGGAGCCTGCGGCTTAATTTGACTCAACACGGGGAA
>UCE_NV_79	scaffold_9536	2638	2713	+	76
AACCAAAGTCAGGAAGGCAATAACAGGTCTGTGATGCCCTTAGATGTTCTGGGCCGCACGCGCGCTACACTGACGG
>UCE_NV_80	scaffold_9536	2478	2576	+	99
GAGAGCTCTTTCTTGATTCTATGGGTGGTGGTGCATGGCCGTTCTTAGTTGGTGGAGTGATTTGTCTGGTTAATTCCGTTAACGAACGAGACCTTAACC
>UCE_NV_81	scaffold_9536	2802	2907	+	106
TGAACGAGGAATTCCTAGTAAGCGCGAGTCATCAGCTCGCGTTGATTACGTCCCTGCCCTTTGTACACACCGCCCGTCGCTACTACCGATTGAATGGTTTAGTGAG
>UCE_NV_82	scaffold_9536	2478	2576	-	99
GGTTAAGGTCTCGTTCGTTAACGGAATTAACCAGACAAATCACTCCACCAACTAAGAACGGCCATGCACCACCACCCATAGAATCAAGAAAGAGCTCTC
>UCE_NV_83	scaffold_9536	2638	2713	-	76
CCGTCAGTGTAGCGCGCGTGCGGCCCAGAACATCTAAGGGCATCACAGACCTGTTATTGCCTTCCTGACTTTGGTT
>UCE_NV_84	scaffold_9536	2802	2907	-	106
CTCACTAAACCATTCAATCGGTAGTAGCGACGGGCGGTGTGTACAAAGGGCAGGGACGTAATCAACGCGAGCTGATGACTCGCGCTTACTAGGAATTCCTCGTTCA
>UCE_NV_85	scaffold_9536	2350	2461	-	112
CTATGTCTGGACCTGGTGAGTTTCCCCGTGTTGAGTCAAATTAAGCCGCAGGCTCCACTCCTGGTGGTGCCCTTCCGTCAATTCCTTTAAGTTTCAGCTTTGCAACCATACT
>UCE_NV_86	scaffold_9536	2194	2270	-	77
CATCGTTTATGGTTAGAACTAGGACGGTATCTGATCGTCTTCGATCCTCTAACTTTCGTTCTTGATTAATGAAAACA
>UCE_NV_87	scaffold_144	359758	359811	+	54
ACCTTACCATCGACAGTTGATAGGGCAGAAATTTGAATGAAACATCGCCGGCGC
>UCE_NV_88	scaffold_144	409705	409777	+	73
GAGGTCCCACCGAGACTTGAACTCGGATCGCTGGATTCAAAGTCCAGAGTGCTAACCATTACACCATGGGACC
>UCE_NV_89	scaffold_144	359961	360055	+	95
AAGGTACAATCAAATAAACGATAACTGATTTAATGAGCCATTCGCAGTTTCACAGTACAAGTGCTTATACTTAGACATGCATGGCTTAATCTTTG
>UCE_NV_90	scaffold_144	409721	409771	-	51
ATGGTGTAATGGTTAGCACTCTGGACTTTGAATCCAGCGATCCGAGTTCAA
>UCE_NV_91	scaffold_144	359758	359811	-	54
GCGCCGGCGATGTTTCATTCAAATTTCTGCCCTATCAACTGTCGATGGTAAGGT
>UCE_NV_92	scaffold_144	359961	360055	-	95
CAAAGATTAAGCCATGCATGTCTAAGTATAAGCACTTGTACTGTGAAACTGCGAATGGCTCATTAAATCAGTTATCGTTTATTTGATTGTACCTT
>UCE_NV_93	scaffold_303	277343	277424	+	82
AAAAATTTGGAACGCTTCACGAATTTGCGTGTCATCCTTGCGCAGGGGCCATGCTAATCTTCTCTGTATCGTTCCAATTTTA
>UCE_NV_94	scaffold_303	277342	277432	-	91
ACATATACTAAAATTGGAACGATACAGAGAAGATTAGCATGGCCCCTGCGCAAGGATGACACGCAAATTCGTGAAGCGTTCCAAATTTTTT
>UCE_NV_95	scaffold_498	53456	53542	+	87
AAAAAAAAATGCCGTGACCAGGATTCGAACCTGGGTTATTGCGGCCACAACGCAATGTACTAACCACTATACGATCACGGCGATATT
>UCE_NV_96	scaffold_498	53464	53540	-	77
TATCGCCGTGATCGTATAGTGGTTAGTACATTGCGTTGTGGCCGCAATAACCCAGGTTCGAATCCTGGTCACGGCAT
>UCE_NV_97	scaffold_650	34863	34916	+	54
TCAAACTTGATCATTTAGAGGAAGTAAAAGTCGTAACAAGGTTTCCGTAGGTGA
>UCE_NV_98	scaffold_650	2627	2725	+	99
GAGAGCTCTTTCTTGATTCTATGGGTGGTGGTGCATGGCCGTTCTTAGTTGGTGGAGTGATTTGTCTGGTTAATTCCGTTAACGAACGAGACCTTAACC
>UCE_NV_99	scaffold_650	34554	34611	+	58
AATAACAGGTCTGTGATGCCCTTAGATGTTCTGGGCCGCACGCGCGCTACACTGACGG
>UCE_NV_100	scaffold_650	2501	2602	+	102
TATGGTTGCAAAGCTGAAACTTAAAGGAATTGACGGAAGGGCACCACCAGGAGTGGAGCCTGCGGCTTAATTTGACTCAACACGGGGAACCTCACCAGGTCC
>UCE_NV_101	scaffold_650	2320	2419	+	100
ACTGCGAAAGCATTTGCCAAGAATGTTTTCATTAATCAAGAACGAAAGTTAGAGGATCGAAGACGATCAGATACCGTCCTAGTTCTAACCATAAACGATG
>UCE_NV_102	scaffold_650	70437	70536	+	100
ACTGCGAAAGCATTTGCCAAGAATGTTTTCATTAATCAAGAACGAAAGTTAGAGGATCGAAGACGATCAGATACCGTCCTAGTTCTAACCATAAACGATG
>UCE_NV_103	scaffold_650	9546	9623	+	78
TCAAACTTGATCATTTAGAGGAAGTAAAAGTCGTAACAAGGTTTCCGTAGGTGAACCTGCGGAAGGATCATTACCGTT
>UCE_NV_104	scaffold_650	70744	70842	+	99
GAGAGCTCTTTCTTGATTCTATGGGTGGTGGTGCATGGCCGTTCTTAGTTGGTGGAGTGATTTGTCTGGTTAATTCCGTTAACGAACGAGACCTTAACC
>UCE_NV_105	scaffold_650	3114	3191	+	78
TCAAACTTGATCATTTAGAGGAAGTAAAAGTCGTAACAAGGTTTCCGTAGGTGAACCTGCGGAAGGATCATTACCGTT
>UCE_NV_106	scaffold_650	9411	9488	+	78
TCATCAGCTCGCGTTGATTACGTCCCTGCCCTTTGTACACACCGCCCGTCGCTACTACCGATTGAATGGTTTAGTGAG
>UCE_NV_107	scaffold_650	783	907	+	125
TTGATCCTGCCAGTAGTCATATGCTTGTCTCAAAGATTAAGCCATGCATGTCAAAGTATAAGCACTTGTACTGTGAAACTGCGAATGGCTCATTAAATCAGTTATCGTTTATTTGATTGTACCTT
>UCE_NV_108	scaffold_650	34700	34805	+	106
TGAACGAGGAATTCCTAGTAAGCGCGAGTCATCAGCTCGCGTTGATTACGTCCCTGCCCTTTGTACACACCGCCCGTCGCTACTACCGATTGAATGGTTTAGTGAG
>UCE_NV_109	scaffold_650	2791	2862	+	72
AAAGTCAGGAAGGCAATAACAGGTCTGTGATGCCCTTAGATGTTCTGGGCCGCACGCGCGCTACACTGACGG
>UCE_NV_110	scaffold_650	2979	3056	+	78
TCATCAGCTCGCGTTGATTACGTCCCTGCCCTTTGTACACACCGCCCGTCGCTACTACCGATTGAATGGTTTAGTGAG
>UCE_NV_111	scaffold_650	70600	70665	+	66
TTTGGGTTCCGGGGGAAGTATGGTTGCAAAGCTGAAACTTAAAGGAATTGACGGAAGGGCACCACC
>UCE_NV_112	scaffold_650	70460	70536	-	77
CATCGTTTATGGTTAGAACTAGGACGGTATCTGATCGTCTTCGATCCTCTAACTTTCGTTCTTGATTAATGAAAACA
>UCE_NV_113	scaffold_650	2979	3056	-	78
CTCACTAAACCATTCAATCGGTAGTAGCGACGGGCGGTGTGTACAAAGGGCAGGGACGTAATCAACGCGAGCTGATGA
>UCE_NV_114	scaffold_650	836	907	-	72
AAGGTACAATCAAATAAACGATAACTGATTTAATGAGCCATTCGCAGTTTCACAGTACAAGTGCTTATACTT
>UCE_NV_115	scaffold_650	34554	34611	-	58
CCGTCAGTGTAGCGCGCGTGCGGCCCAGAACATCTAAGGGCATCACAGACCTGTTATT
>UCE_NV_116	scaffold_650	2501	2602	-	102
GGACCTGGTGAGGTTCCCCGTGTTGAGTCAAATTAAGCCGCAGGCTCCACTCCTGGTGGTGCCCTTCCGTCAATTCCTTTAAGTTTCAGCTTTGCAACCATA
>UCE_NV_117	scaffold_650	70744	70842	-	99
GGTTAAGGTCTCGTTCGTTAACGGAATTAACCAGACAAATCACTCCACCAACTAAGAACGGCCATGCACCACCACCCATAGAATCAAGAAAGAGCTCTC
>UCE_NV_118	scaffold_650	2791	2862	-	72
CCGTCAGTGTAGCGCGCGTGCGGCCCAGAACATCTAAGGGCATCACAGACCTGTTATTGCCTTCCTGACTTT
>UCE_NV_119	scaffold_650	34700	34805	-	106
CTCACTAAACCATTCAATCGGTAGTAGCGACGGGCGGTGTGTACAAAGGGCAGGGACGTAATCAACGCGAGCTGATGACTCGCGCTTACTAGGAATTCCTCGTTCA
>UCE_NV_120	scaffold_650	34863	34916	-	54
TCACCTACGGAAACCTTGTTACGACTTTTACTTCCTCTAAATGATCAAGTTTGA
>UCE_NV_121	scaffold_650	2343	2419	-	77
CATCGTTTATGGTTAGAACTAGGACGGTATCTGATCGTCTTCGATCCTCTAACTTTCGTTCTTGATTAATGAAAACA
>UCE_NV_122	scaffold_650	70616	70665	-	50
GGTGGTGCCCTTCCGTCAATTCCTTTAAGTTTCAGCTTTGCAACCATACT
>UCE_NV_123	scaffold_650	9411	9488	-	78
CTCACTAAACCATTCAATCGGTAGTAGCGACGGGCGGTGTGTACAAAGGGCAGGGACGTAATCAACGCGAGCTGATGA
>UCE_NV_124	scaffold_650	9546	9621	-	76
CGGTAATGATCCTTCCGCAGGTTCACCTACGGAAACCTTGTTACGACTTTTACTTCCTCTAAATGATCAAGTTTGA
>UCE_NV_125	scaffold_650	3114	3189	-	76
CGGTAATGATCCTTCCGCAGGTTCACCTACGGAAACCTTGTTACGACTTTTACTTCCTCTAAATGATCAAGTTTGA
>UCE_NV_126	scaffold_650	2627	2725	-	99
GGTTAAGGTCTCGTTCGTTAACGGAATTAACCAGACAAATCACTCCACCAACTAAGAACGGCCATGCACCACCACCCATAGAATCAAGAAAGAGCTCTC
>UCE_NV_127	scaffold_853	35875	35973	+	99
GGATTGGGTAATTTGCGCGCCTGCTGCCTTCCTTGGATGTGGTAGCCGTTTCTCAGGCTCCCTCTCCGGAATCGAACCCTAATTCTCCGTCACCCGTTG
>UCE_NV_128	scaffold_853	45214	45268	+	55
CCTCTAACTTTCGTTCTTGATTAATGAAAACATTCTTGGCAAATGCTTTCGCAGT
>UCE_NV_129	scaffold_853	45559	45656	+	98
CCGAAATCCAACTACGAGCTTTTTAACTGCAACAACTTTAATATACGCTATTGGAGCTGGAATTACCGCGGCTGCTGGCACCAGACTTGCCCTCCAAT
>UCE_NV_130	scaffold_853	36195	36299	+	105
AAGGTACAATCAAATAAACGATAACTGATTTAATGAGCCATTCGCAGTTTCACAGTACAAGTGCTTATACTTAGACATGCATGGCTTAATCTTTGAGACAAGCAT
>UCE_NV_131	scaffold_853	44978	45082	+	105
CTATGTCTGGACCTGGTGAGTTTCCCCGTGTTGAGTCAAATTAAGCCGCAGGCTCCACTCCTGGTGGTGCCCTTCCGTCAATTCCTTTAAGTTTCAGCTTTGCAA
>UCE_NV_132	scaffold_853	35992	36045	+	54
ACCTTACCATCGACAGTTGATAGGGCAGAAATTTGAATGAAACATCGCCGGCGC
>UCE_NV_133	scaffold_853	44863	44961	+	99
GGTTAAGGTCTCGTTCGTTAACGGAATTAACCAGACAAATCACTCCACCAACTAAGAACGGCCATGCACCACCACCCATAGAATCAAGAAAGAGCTCTC
>UCE_NV_134	scaffold_853	44733	44801	+	69
TGTAGCGCGCGTGCGGCCCAGAACATCTAAGGGCATCACAGACCTGTTATTGCCTTCCTGACTTTGGTT
>UCE_NV_135	scaffold_853	35716	35779	+	64
ACTTTAATATACGCTATTGGAGCTGGAATTACCGCGGCTGCTGGCACCAGACTTGCCCTCCAAT
>UCE_NV_136	scaffold_853	35992	36045	-	54
GCGCCGGCGATGTTTCATTCAAATTTCTGCCCTATCAACTGTCGATGGTAAGGT
>UCE_NV_137	scaffold_853	44863	44961	-	99
GAGAGCTCTTTCTTGATTCTATGGGTGGTGGTGCATGGCCGTTCTTAGTTGGTGGAGTGATTTGTCTGGTTAATTCCGTTAACGAACGAGACCTTAACC
>UCE_NV_138	scaffold_853	44999	45082	-	84
TTGCAAAGCTGAAACTTAAAGGAATTGACGGAAGGGCACCACCAGGAGTGGAGCCTGCGGCTTAATTTGACTCAACACGGGGAA
>UCE_NV_139	scaffold_853	35716	35779	-	64
ATTGGAGGGCAAGTCTGGTGCCAGCAGCCGCGGTAATTCCAGCTCCAATAGCGTATATTAAAGT
>UCE_NV_140	scaffold_853	36195	36299	-	105
ATGCTTGTCTCAAAGATTAAGCCATGCATGTCTAAGTATAAGCACTTGTACTGTGAAACTGCGAATGGCTCATTAAATCAGTTATCGTTTATTTGATTGTACCTT
>UCE_NV_141	scaffold_853	44733	44801	-	69
AACCAAAGTCAGGAAGGCAATAACAGGTCTGTGATGCCCTTAGATGTTCTGGGCCGCACGCGCGCTACA
>UCE_NV_142	scaffold_853	45559	45656	-	98
ATTGGAGGGCAAGTCTGGTGCCAGCAGCCGCGGTAATTCCAGCTCCAATAGCGTATATTAAAGTTGTTGCAGTTAAAAAGCTCGTAGTTGGATTTCGG
>UCE_NV_143	scaffold_853	35875	35973	-	99
CAACGGGTGACGGAGAATTAGGGTTCGATTCCGGAGAGGGAGCCTGAGAAACGGCTACCACATCCAAGGAAGGCAGCAGGCGCGCAAATTACCCAATCC
>UCE_NV_144	scaffold_4708	6502	6607	+	106
CTATGTCTGGACCTGGTGAGTTTCCCCGTGTTGAGTCAAATTAAGCCGCAGGCTCCACTCCTGGTGGTGCCCTTCCGTCAATTCCTTTAAGTTTCAGCTTTGCAAC
>UCE_NV_145	scaffold_4708	6430	6485	+	56
TCCACCAACTAAGAACGGCCATGCACCACCACCCATAGAATCAAGAAAGAGCTCTC
>UCE_NV_146	scaffold_4708	6523	6607	-	85
GTTGCAAAGCTGAAACTTAAAGGAATTGACGGAAGGGCACCACCAGGAGTGGAGCCTGCGGCTTAATTTGACTCAACACGGGGAA
>UCE_NV_147	scaffold_4708	6430	6485	-	56
GAGAGCTCTTTCTTGATTCTATGGGTGGTGGTGCATGGCCGTTCTTAGTTGGTGGA
>UCE_NV_148	scaffold_51	849274	849352	+	79
ATTGGAGGGCAAGTCTGGTGCCAGCAGCCGCGGTAATTCCAGCTCCAATAGCGTATATTAAAGTTGTTGCAGTTAAAAA
>UCE_NV_149	scaffold_51	713981	714065	+	85
TGAACGAGGAATTCCTAGTAAGCGCGAGTCATCAGCTCGCGTTGATTACGTCCCTGCCCTTTGTACACACCGCCCGTCGCTACTA
>UCE_NV_150	scaffold_51	842641	842719	+	79
ATTGGAGGGCAAGTCTGGTGCCAGCAGCCGCGGTAATTCCAGCTCCAATAGCGTATATTAAAGTTGTTGCAGTTAAAAA
>UCE_NV_151	scaffold_51	713981	714065	-	85
TAGTAGCGACGGGCGGTGTGTACAAAGGGCAGGGACGTAATCAACGCGAGCTGATGACTCGCGCTTACTAGGAATTCCTCGTTCA
>UCE_NV_152	scaffold_51	842641	842719	-	79
TTTTTAACTGCAACAACTTTAATATACGCTATTGGAGCTGGAATTACCGCGGCTGCTGGCACCAGACTTGCCCTCCAAT
>UCE_NV_153	scaffold_51	849274	849352	-	79
TTTTTAACTGCAACAACTTTAATATACGCTATTGGAGCTGGAATTACCGCGGCTGCTGGCACCAGACTTGCCCTCCAAT
>UCE_NV_154	scaffold_50	105592	105648	+	57
TAGCCGTTTCTCAGGCTCCCTCTCCGGAATCGAACCCTAATTCTCCGTCACCCGTTG
>UCE_NV_155	scaffold_50	105667	105720	+	54
ACCTTACCATCGACAGTTGATAGGGCAGAAATTTGAATGAAACATCGCCGGCGC
>UCE_NV_156	scaffold_50	105592	105648	-	57
CAACGGGTGACGGAGAATTAGGGTTCGATTCCGGAGAGGGAGCCTGAGAAACGGCTA
>UCE_NV_157	scaffold_50	105667	105720	-	54
GCGCCGGCGATGTTTCATTCAAATTTCTGCCCTATCAACTGTCGATGGTAAGGT
>UCE_NV_158	scaffold_53	489523	489576	-	54
CCGGTGTACCAATGCAAGAAAGCCTTGCGCCTGAACATAGCGGTGAACTGCTCG
>UCE_NV_159	scaffold_4177	2633	2699	+	67
ATTGGAGGGCAAGTCTGGTGCCAGCAGCCGCGGTAATTCCAGCTCCAATAGCGTATATTAAAGTTGT
>UCE_NV_160	scaffold_4177	2633	2699	-	67
ACAACTTTAATATACGCTATTGGAGCTGGAATTACCGCGGCTGCTGGCACCAGACTTGCCCTCCAAT
>UCE_NV_161	scaffold_9633	152	229	+	78
TCAAACTTGATCATTTAGAGGAAGTAAAAGTCGTAACAAGGTTTCCGTAGGTGAACCTGCGGAAGGATCATTACCGAT
>UCE_NV_162	scaffold_9633	1	94	+	94
TCCTAGTAAGCGCGAGTCATCAGCTCGCGTTGATTACGTCCCTGCCCTTTGTACACACCGCCCGTCGCTACTACCGATTGAATGGTTTAGTGAG
>UCE_NV_163	scaffold_9633	152	229	-	78
ATCGGTAATGATCCTTCCGCAGGTTCACCTACGGAAACCTTGTTACGACTTTTACTTCCTCTAAATGATCAAGTTTGA
>UCE_NV_164	scaffold_9633	1	94	-	94
CTCACTAAACCATTCAATCGGTAGTAGCGACGGGCGGTGTGTACAAAGGGCAGGGACGTAATCAACGCGAGCTGATGACTCGCGCTTACTAGGA
>UCE_NV_165	scaffold_66	762050	762119	+	70
GTTGAAAGTCCGAAGACTTTTCTCGTCCTTATCGAGGGAGATGCTAACCTTCTCTCGGCTCATACAACAC
>UCE_NV_166	scaffold_66	646294	646349	+	56
CCGTGATCGTATAGTGGTTAGTACATTGCGTTGTGGCCGCAATAACCCAGGTTCGA
>UCE_NV_167	scaffold_66	644916	644971	+	56
CCGTGATCGTATAGTGGTTAGTACATTGCGTTGTGGCCGCAATAACCCAGGTTCGA
>UCE_NV_168	scaffold_66	644712	644763	+	52
TGGTTAGTACATTGCGTTGTGGCCGCAATAACCCAGGTTCGAATCCTGGTCA
>UCE_NV_169	scaffold_66	753122	753191	+	70
GTTGAAAGTCCGAAGACTTTTCTCGTCCTTATCGAGGGAGATGCTAACCTTCTCTCGGCTCATACAACAC
>UCE_NV_170	scaffold_66	647423	647507	+	85
TCGCCGTGATCGTATAGTGGTTAGTACATTGCGTTGTGGCCGCAATAACCCAGGTTCGAATCCTGGTCACGGCATTTTTTTTCTT
>UCE_NV_171	scaffold_66	645142	645226	+	85
TCGCCGTGATCGTATAGTGGTTAGTACATTGCGTTGTGGCCGCAATAACCCAGGTTCGAATCCTGGTCACGGCATTTTTTTTCTT
>UCE_NV_172	scaffold_66	644712	644763	-	52
TGACCAGGATTCGAACCTGGGTTATTGCGGCCACAACGCAATGTACTAACCA
>UCE_NV_173	scaffold_66	646294	646349	-	56
TCGAACCTGGGTTATTGCGGCCACAACGCAATGTACTAACCACTATACGATCACGG
>UCE_NV_174	scaffold_66	645142	645216	-	75
ATGCCGTGACCAGGATTCGAACCTGGGTTATTGCGGCCACAACGCAATGTACTAACCACTATACGATCACGGCGA
>UCE_NV_175	scaffold_66	647423	647497	-	75
ATGCCGTGACCAGGATTCGAACCTGGGTTATTGCGGCCACAACGCAATGTACTAACCACTATACGATCACGGCGA
>UCE_NV_176	scaffold_66	644916	644971	-	56
TCGAACCTGGGTTATTGCGGCCACAACGCAATGTACTAACCACTATACGATCACGG
>UCE_NV_177	scaffold_4847	697	801	+	105
[truncated: 7,635 more rows]
