# Supplementary material for: The evolution of ultraconserved elements with different phylogenetic origins
Source: BMC Evol Biol. 2012 Dec 5;12:236. doi: 10.1186/1471-2148-12-236 (PMC3556307; doi:10.1186/1471-2148-12-236)
Supplement: Additional file 2 — Short UCR information (≥30 bp) for each species. [file 1471-2148-12-236-S2.xlsx]

## Sheet: Additional_file_2.txt
#>UCR_ID	CHROMOSOME/CONTIG/SCAFFOLD	START	END	STRAND	LENGTH
>UCE_AQ_1	Contig13339	151752	151834	+	83
GTGGCAGCGGTGGGATTCGAACCCACGCCATCGAAATGACTGGTGCCTAAAACCAGCGCCTTAGACCACTCGGCCACGCTACC
>UCE_AQ_2	Contig13339	162640	162671	+	32
AAGTTCTTGTCATAGTCAATGTCACTGTCTCC
>UCE_AQ_3	Contig13148	859	889	+	31
AGGCCCGTAGCCAGGGGGGGTTCGGGGGGTT
>UCE_AQ_4	Contig13148	45750	45779	+	30
AAATAAAAAAATTACATTATTATTTTTTTT
>UCE_AQ_5	Contig13025	26496	26525	+	30
TTTGTATTTTTTATTTATTTGTATTTTTAA
>UCE_AQ_6	Contig13025	55747	55777	+	31
AGAAAAAGAGAGAGAGAGAGGGGGGAGAAAG
>UCE_AQ_7	Contig11818	6433	6464	+	32
TGGGAGTTCAAGCATCCTCAGCCATTCCTGCG
>UCE_AQ_8	Contig13309	91661	91690	+	30
CATCATCATCATCTTTATTGTCATTATCAT
>UCE_AQ_9	Contig9928	1	30	+	30
TTTTTTAAAATAATAATTTTTAAAAATAAT
>UCE_AQ_10	Contig953	230	293	+	64
CCGTCAGTGTAGCGCGCGTGCGGCCCAGAACATCTAAGGGCATCACAGACCTGTTATTGCCTCA
>UCE_AQ_11	Contig953	431	535	+	105
TTAGCAGGTTAAGGTCTCGTTCGTTAACGGAATCAACCAGACAAATCACTCCACCAACTAAGAACGGCCATGCACCACCACCCATAGAATCAAGAAAGAGCTCTC
>UCE_AQ_12	Contig953	560	669	+	110
GGACCTGGTGAGGTTCCCCGTGTTGAGTCAAATTAAGCCGCAGGCTCCACTCCTGGTGGTGCCCTTCCGTCAATTCCTTTAAGTTTCAGCCTTGCGACCATACTCCCCCC
>UCE_AQ_13	Contig953	70	148	+	79
CGGTGTGTACAAAGGGCAGGGACGTAATCAGCGCGAGCTGATGACTCGCGCTTACTAGGAATTCCTCGTTCAAGATCGA
>UCE_AQ_14	Contig8832	1595	1626	+	32
TACAGTATTATTATTATTTTTTATTTATTAAT
>UCE_AQ_15	Contig13406	118015	118044	+	30
GTACATGTGTATGCATGTACTGTACATGTG
>UCE_AQ_16	Contig13406	109162	109197	+	36
TGGTAAAACATACACAATGGGAACAGGATTTGATGT
>UCE_AQ_17	Contig171	324	423	+	100
GCAACGGGTGACGGAGAATTAGGGTTCGATTCCGGAGAGGGAGCCTGAGAAACGGCTACCACATCCAAGGAAGGCAGCAGGCGCGCAAATTACCCAATCC
>UCE_AQ_18	Contig171	517	569	+	53
CAATTGGAGGGCAAGTCTGGTGCCAGCAGCCGCGGTAATTCCAGCTCCAATAG
>UCE_AQ_19	Contig171	94	133	+	40
TGGATAACCGTGGTAATTCTAGAGCTAATACATGCAAAAG
>UCE_AQ_20	Contig9373	99	158	+	60
GTGCCGAAATAGCTCAGTTGGGAGAGCGTTAGACTGAAGATCTAAAGGTCCCTGGTTCGA
>UCE_AQ_21	Contig12251	3077	3116	+	40
GGTTAGAGCACTGGTCTTGTAAACCAGGGGTCGAGAGTTC
>UCE_AQ_22	Contig12797	30156	30185	+	30
CAGTAGAAATAGTAATAATAATAACAACAA
>UCE_AQ_23	Contig12361	12867	12897	+	31
AACCCCCCGAACCCCCCCTGGCTACGGGCCT
>UCE_AQ_24	Contig11292	4054	4086	+	33
GATAACTGGGATGATGCTGAAGGATATTACAGT
>UCE_AQ_25	Contig13215	19126	19169	+	44
AGGCCCGTAGCCAGGGGGGGTTCGGGGGGTTTGGACGAACCCCC
>UCE_AQ_26	Contig8472	919	949	+	31
AACCCCCCGAACCCCCCCTGGCTACGGGCCT
>UCE_AQ_27	Contig13428	142081	142110	+	30
TGGTTGGGGTCACAATCATCGTGGTCAGCT
>UCE_AQ_28	Contig13428	123055	123128	+	74
TGGTCCCATGGTGTAATGGTTAGCACTTTGGACTTTGAATCCAACGATCCGAGTTCAAATCTCGGTGGGACCTC
>UCE_AQ_29	Contig13362	33514	33543	+	30
TAATAATAATAATTATTATTAATATTATAA
>UCE_AQ_30	Contig9368	789	819	+	31
AACCCCCCGAACCCCCCCTGGCTACGGGCCT
>UCE_AQ_31	Contig12496	16912	16942	+	31
TAATACAAATGGAAGCTATTATTGTTCTTGT
>UCE_AQ_32	Contig12496	21478	21507	+	30
AATACAAATGGAAGCTATTATTGTTCTTGT
>UCE_AQ_33	Contig12803	35310	35339	+	30
ATGATTGTTTCTTGTGAATTTGTTTCTTTT
>UCE_AQ_34	Contig9603	220	250	+	31
GAGATAGAGAGAGGGAGGGAGAGAAAGAGGA
>UCE_AQ_35	Contig73	689	741	+	53
CTATTGGAGCTGGAATTACCGCGGCTGCTGGCACCAGACTTGCCCTCCAATTG
>UCE_AQ_36	Contig73	27	136	+	110
GGACCTGGTGAGGTTCCCCGTGTTGAGTCAAATTAAGCCGCAGGCTCCACTCCTGGTGGTGCCCTTCCGTCAATTCCTTTAAGTTTCAGCCTTGCGACCATACTCCCCCC
>UCE_AQ_37	Contig13389	175572	175602	+	31
GTACAGTATACATGTACATGTATGTACAATG
>UCE_AQ_38	Contig13389	185287	185317	+	31
AGGCCCGTAGCCAGGGGGGGTTCGGGGGGTT
>UCE_AQ_39	Contig12925	34689	34723	+	35
AAAGAGAGAGAGAGAGGGGGGGGGGAGAGAGAGAG
>UCE_AQ_40	Contig12218	11469	11499	+	31
GAGATAGAGAGAGGGAGGGAGAGAAAGAGGA
>UCE_AQ_41	Contig13167	51557	51586	+	30
TCAGACGTCTGGTCGTTTGGTATCCTACTA
>UCE_AQ_42	Contig12928	49172	49201	+	30
TTTTGATATGATTTTGTAGTATTTGCCATC
>UCE_AQ_43	Contig13382	46640	46669	+	30
TCTTCCTCTCTCTCTCCCCCCCCCTCTCTC
>UCE_AQ_44	Contig13382	149556	149586	+	31
AACCCCCCGAACCCCCCCTGGCTACGGGCCT
>UCE_AQ_45	Contig13383	131471	131530	+	60
GAGCCGAAATAGCTCAGTTGGGAGAGCGTTAGACTGAAGATCTAAAGGTCCCTGGTTCGA
>UCE_AQ_46	Contig13383	113416	113445	+	30
AAAATAATAATAAATAATATTAGTAATAAT
>UCE_AQ_47	Contig4598	676	705	+	30
CCCTGGCCCACCCCTAGATCCGCCCCTGGC
>UCE_AQ_48	Contig10280	5259	5293	+	35
ACCATCGCTCAAGGTGGTGTCCTCCCCAACATCCA
>UCE_AQ_49	Contig3529	710	740	+	31
AACCCCCCGAACCCCCCCTGGCTACGGGCCT
>UCE_AQ_50	Contig13328	66607	66636	+	30
TATTATCAATTATTATTATTATCAATTATT
>UCE_AQ_51	Contig12329	1467	1497	+	31
AACCCCCCGAACCCCCCCTGGCTACGGGCCT
>UCE_AQ_52	Contig12329	18604	18634	+	31
AACCCCCCGAACCCCCCCTGGCTACGGGCCT
>UCE_AQ_53	Contig12984	22687	22720	+	34
AGGTTGCCTTAAACTAATGAGTAAGGAAAATAAC
>UCE_AQ_54	Contig12902	27857	27886	+	30
ATAATAATAATTATTATTATTATCATTAAT
>UCE_AQ_55	Contig12246	12715	12744	+	30
TAGTAATAACAATAATAATGTTAAATATAG
>UCE_AQ_56	Contig12247	15417	15447	+	31
AACCCCCCGAACCCCCCCTGGCTACGGGCCT
>UCE_AQ_57	Contig12311	13392	13422	+	31
AACCCCCCGAACCCCCCCTGGCTACGGGCCT
>UCE_AQ_58	Contig12401	2240	2269	+	30
ACAAGAACAATAATAGCTTCCATTTGTATT
>UCE_AQ_59	Contig13209	11907	11936	+	30
GTACATGTACATGTGTACATACATGTACAT
>UCE_AQ_60	Contig12646	12400	12429	+	30
TTAACAATAAAAAAAAATAATAATAATAAA
>UCE_AQ_61	Contig13109	88771	88801	+	31
AACCCCCCGAACCCCCCCTGGCTACGGGCCT
>UCE_AQ_62	Contig12642	7293	7322	+	30
GAACCCTCCCCCTCCCTCCCTTCCCCTCTC
>UCE_AQ_63	Contig13476	87442	87471	+	30
GGCCCGTAGCCAGGGGGGGTTCGGGGGGTT
>UCE_AQ_64	Contig12488	15583	15612	+	30
TAATACATACATGTACATGTATACATGAAT
>UCE_AQ_65	Contig13433	149972	150008	+	37
ATTAATGATAATAATAATAATTATTATTATTAGGCTA
>UCE_AQ_66	Contig13433	230817	230888	+	72
ATGCACTGCCCGGGAATCGAACCCGGGTCGCAAGAATGGGAATCTTGCATGATACCACTACACCAGCAGTGC
>UCE_AQ_67	Contig12525	4190	4220	+	31
AACCCCCCGAACCCCCCCTGGCTACGGGCCT
>UCE_AQ_68	Contig13436	31671	31700	+	30
TCTCTCTCTCTCTCACACACACACATACAC
>UCE_AQ_69	Contig13436	77154	77194	+	41
GTCAAGGCTCCAGGGTTTGGTGACAATAGAAAGAACCAACT
>UCE_AQ_70	Contig13436	71620	71651	+	32
ATTATTATTGTTGTTGTTGTTTTATTATTATT
>UCE_AQ_71	Contig13437	189346	189375	+	30
GTTATTATTATTGTTGTTGTTGTTATTATT
>UCE_AQ_72	Contig13437	189582	189611	+	30
GTTATTATTATTGTTGTTGTTGTTATTATT
>UCE_AQ_73	Contig12520	22613	22644	+	32
AATAATTTTATTTTTAAAATTTTAGATGAAAT
>UCE_AQ_74	Contig12727	8527	8556	+	30
ACATTTCTCTTCTGGTAAGTTATTATCAAT
>UCE_AQ_75	Contig11468	9508	9538	+	31
CTCTCCCCTCCCCCTCTCTCTCTCTCTATTT
>UCE_AQ_76	Contig10190	4244	4274	+	31
AGGCCCGTAGCCAGGGGGGGTTCGGGGGGTT
>UCE_AQ_77	Contig13493	189791	189821	+	31
AGGCCCGTAGCCAGGGGGGGTTCGGGGGGTT
>UCE_AQ_78	Contig12932	49802	49832	+	31
AACCCCCCGAACCCCCCCTGGCTACGGGCCT
>UCE_AQ_79	Contig13462	67838	67873	+	36
TCCGAACCCCCCAAACCCCCCCTGGCTACGGGCCTG
>UCE_AQ_80	Contig5581	1378	1408	+	31
AACCCCCCGAACCCCCCCTGGCTACGGGCCT
>UCE_AQ_81	Contig13473	349535	349566	+	32
TTATTAATTAATTAATATATTTATTATTATTA
>UCE_AQ_82	Contig12878	25710	25740	+	31
AGAGAGAGGGGGAGAAAGAAAGAGAGGAAAA
>UCE_AQ_83	Contig12939	39316	39352	+	37
TAGCCAGGGGGGGTTTGGGGGGTTCGGACGAACCCCC
>UCE_AQ_84	Contig12939	18881	18911	+	31
GGTGGACCGGGAATGGGACCTATTGGAGTGT
>UCE_AQ_85	Contig13438	83015	83045	+	31
GAGCCTACAGAGAGAGAGAGAGGGGGGGGGG
>UCE_AQ_86	Contig13438	145624	145665	+	42
TCGAACTCTCGACCCCTGGTTTACAAGACCAGTGCTCTAACC
>UCE_AQ_87	Contig13438	114518	114547	+	30
GACAAGGAAGGCATCCCTCCTGACCAGCAG
>UCE_AQ_88	Contig12992	125	154	+	30
TACATGTATGTATGTATATGTGTTAATTTG
>UCE_AQ_89	Contig11120	243	273	+	31
ATCCTTAGGTCGCTGGTTCGAATCCGGCTCG
>UCE_AQ_90	Contig5563	564	593	+	30
ATAATTGTAATAATAATAATTATTATTATT
>UCE_AQ_91	Contig13121	6752	6782	+	31
AACCCCCCGAACCCCCCCTGGCTACGGGCCT
>UCE_AQ_92	Contig9467	3516	3546	+	31
AACCCCCCGAACCCCCCCTGGCTACGGGCCT
>UCE_AQ_93	Contig7931	14	49	+	36
CTCATCAACTGCTGTACTATTGACTGGTTCCAGGTA
>UCE_AQ_94	Contig13046	21795	21824	+	30
TATGTCTATATATATATACACACACACACA
>UCE_AQ_95	Contig13214	26290	26320	+	31
GACCACAGGGGAACCAACAATGCCTTCCAAG
>UCE_AQ_96	Contig13214	69822	69857	+	36
TCCACCGAGCCGGATTTGAACCAGCGACCTAAGGAT
>UCE_AQ_97	Contig13044	67718	67749	+	32
CCGCAATTCAACATCGAGGTCGCAAACATCGT
>UCE_AQ_98	Contig13353	79856	79885	+	30
TCTTCTTCTTCTTCCTCCTCCTCCTCTTCC
>UCE_AQ_99	Contig13353	120359	120390	+	32
TTATTATTATTGTTGTTGTTGTTATTATTATT
>UCE_AQ_100	Contig8014	1636	1665	+	30
AAAAAAAAAAAATTAAAGAAAAAAAAATTC
>UCE_AQ_101	Contig13350	9721	9752	+	32
GGAGGGAGGAAGGGAGGGAAAGAGAGAGAGAG
>UCE_AQ_102	Contig13355	131153	131184	+	32
AGAGAGAGGGAGAGAAAGAGAGGGGGGGGGGG
>UCE_AQ_103	Contig13354	78648	78677	+	30
TGTATTACTTGTTTCTTTTCAATGTTTTTG
>UCE_AQ_104	Contig13482	25211	25241	+	31
AGTTCAATGAATGGATGAATGAAGAAGACTA
>UCE_AQ_105	Contig13482	54909	54939	+	31
TCCCTCCATCTCTTTCTCTTCTCCCTCTCTC
>UCE_AQ_106	Contig13446	10920	10991	+	72
ACAGGAAACTCCCCAAAAGCTTATCTTCAAGTTAGCTGCATCAAGTCCTGTGGTGCTTGAAAATCTCTCCAT
>UCE_AQ_107	Contig13446	162223	162262	+	40
GAACTCTCGACCCCTGGTTTACAAGACCAGTGCTCTAACC
>UCE_AQ_108	Contig13445	171933	171964	+	32
ATCTTCGCTGGCAAGCAACTTGAAGATGGCCG
>UCE_AQ_109	Contig13445	172371	172405	+	35
CCCGATCAGCAGCGTCTTATCTTTGCTGGCAAGCA
>UCE_AQ_110	Contig13445	62148	62179	+	32
ATGTACATGTACATATTGTATCTACATGTACA
>UCE_AQ_111	Contig13445	285795	285830	+	36
AACCCCCCGAACCCCCCCTGGCTACGGGCCTGATAA
>UCE_AQ_112	Contig13445	172879	172925	+	47
CTTTGTCTGACTACAACATTCAAAAGGAGTCTACACTTCATCTTGTT
>UCE_AQ_113	Contig13445	97089	97119	+	31
GGTTATCATCTTGTAAATGTTATACTTCATG
>UCE_AQ_114	Contig13444	91564	91596	+	33
AAAATAATCAGGATTAGCCCAACCACAACCTTC
>UCE_AQ_115	Contig13444	87720	87755	+	36
GTTTTTGAAAATTATGTTGCTGATATTGAAGTAGAT
>UCE_AQ_116	Contig13441	182023	182054	+	32
ACAAACTCCATGTCTTCATTGGCCAGACCAGC
>UCE_AQ_117	Contig13441	121065	121095	+	31
CCCTCTCTCTCCCCCCTCTCTCTCTCTTCCT
>UCE_AQ_118	Contig13520	104089	104118	+	30
TACATGTATGTACATGTACATTGTACTTGT
>UCE_AQ_119	Contig13520	1025291	1025322	+	32
GCTTTTGTTCCTAATGACGGTTGCCTGAATTT
>UCE_AQ_120	Contig13520	440286	440316	+	31
AAACAAAGAGAAAGAGAGAGAGAGGGGGGGG
>UCE_AQ_121	Contig13520	315227	315256	+	30
TATTTTAGTTGTTTTTTTTTTTAATTTTTT
>UCE_AQ_122	Contig13520	54651	54684	+	34
TATTATAAAATTATTTTATAAAAAATAAAAATAA
>UCE_AQ_123	Contig13520	22419	22448	+	30
CATATAATGTACATTATGTACATGTAAAAA
>UCE_AQ_124	Contig13521	796872	796901	+	30
TCATCTCCTTCCTCTCTGTATATTCATTCA
>UCE_AQ_125	Contig13521	1355289	1355320	+	32
GACGCTGCGAGTAGGGTTCGAACCTACGCGGG
>UCE_AQ_126	Contig13521	535122	535151	+	30
CCCCCCCCCCCCACACACACACCTTTAGTT
>UCE_AQ_127	Contig13521	817468	817502	+	35
TGCATTGATGAGTTTGACAAGATGAATGACAGTAC
>UCE_AQ_128
GGCCCGTAGCCAGGGGGGGTTCGGGGGGTTC
>UCE_AQ_129
TATAATCTCATTTTGTCTAATACAACATTA
>UCE_AQ_130	Contig3045	1324	1353	+	30
ATTTTAAAAAATTAAGAAAAAAATTTTTTT
>UCE_AQ_131	Contig3396	278	308	+	31
AGGCCCGTAGCCAGGGGGGGTTCGGGGGGTT
>UCE_AQ_132	Contig11433	4369	4399	+	31
AGGCCCGTAGCCAGGGGGGGTTCGGGGGGTT
>UCE_AQ_133	Contig13290	138351	138381	+	31
CTGAGAGAAAGAGAGAGAGAGGGGGGAAGAG
>UCE_AQ_134	Contig10324	563	593	+	31
AGGCCCGTAGCCAGGGGGGGTTCGGGGGGTT
>UCE_AQ_135	Contig13372	120523	120552	+	30
AAAGGGAAAGAGGGAGAGAGAGGGGGGGAG
>UCE_AQ_136	Contig12908	17476	17506	+	31
AGGCCCGTAGCCAGGGGGGGTTCGGGGGGTT
>UCE_AQ_137	Contig13335	82771	82801	+	31
AGGCCCGTAGCCAGGGGGGGTTCGGGGGGTT
>UCE_AQ_138	Contig11426	4569	4599	+	31
AACCCCCCGAACCCCCCCTGGCTACGGGCCT
>UCE_AQ_139	Contig11490	7676	7705	+	30
TTATTATTATTATTTTTTTTTTTAATTACT
>UCE_AQ_140	Contig13430	86638	86667	+	30
TGAAGGAGCACATTCTCCATGGTAACATGA
>UCE_AQ_141	Contig11494	2885	2915	+	31
AGGCCCGTAGCCAGGGGGGGTTCGGGGGGTT
>UCE_AQ_142	Contig10381	3911	3948	+	38
AACCCCCCGAACCCCCCCTGGCTACGGGCCTGATAATA
>UCE_AQ_143	Contig11085	8309	8360	+	52
GGATTGGGTAATTTGCGCGCCTGCTGCCTTCCTTGGATGTGGTAGCCGTTTC
>UCE_AQ_144	Contig11085	7171	7234	+	64
CCGTCAGTGTAGCGCGCGTGCGGCCCAGAACATCTAAGGGCATCACAGACCTGTTATTGCCTCA
>UCE_AQ_145	Contig11085	6997	7089	+	93
GTAGTAGCGACGGGCGGTGTGTACAAAGGGCAGGGACGTAATCAGCGCGAGCTGATGACTCGCGCTTACTAGGAATTCCTCGTTCAAGATCGA
>UCE_AQ_146	Contig11085	8163	8215	+	53
CTATTGGAGCTGGAATTACCGCGGCTGCTGGCACCAGACTTGCCCTCCAATTG
>UCE_AQ_147	Contig11085	7501	7610	+	110
GGACCTGGTGAGGTTCCCCGTGTTGAGTCAAATTAAGCCGCAGGCTCCACTCCTGGTGGTGCCCTTCCGTCAATTCCTTTAAGTTTCAGCCTTGCGACCATACTCCCCCC
>UCE_AQ_148	Contig11085	7372	7476	+	105
TTAGCAGGTTAAGGTCTCGTTCGTTAACGGAATCAACCAGACAAATCACTCCACCAACTAAGAACGGCCATGCACCACCACCCATAGAATCAAGAAAGAGCTCTC
>UCE_AQ_149	Contig12223	1654	1685	+	32
GAGAGAAAGGAAGAGAGGGGGAGAGAGAGAGG
>UCE_AQ_150	Contig12112	14024	14053	+	30
ACATCGCAATTGATGCACTCGTCGGTGATC
>UCE_AQ_151	Contig13051	68074	68103	+	30
ATCAAAATAGGATTAAAAAAAAATTTTTTT
>UCE_AQ_152	Contig13051	9436	9465	+	30
TGTTATTATTATTATTTTTTTTTATTTTTA
>UCE_AQ_153	Contig11937	10560	10590	+	31
AGGCCCGTAGCCAGGGGGGGTTCGGGGGGTT
>UCE_AQ_154	Contig13264	27025	27054	+	30
TTTTTATTTTTGCATTGTTTTAGTAAATTT
>UCE_AQ_155	Contig548	895	987	+	93
TCGATCTTGAACGAGGAATTCCTAGTAAGCGCGAGTCATCAGCTCGCGCTGATTACGTCCCTGCCCTTTGTACACACCGCCCGTCGCTACTAC
>UCE_AQ_156	Contig548	508	612	+	105
GAGAGCTCTTTCTTGATTCTATGGGTGGTGGTGCATGGCCGTTCTTAGTTGGTGGAGTGATTTGTCTGGTTGATTCCGTTAACGAACGAGACCTTAACCTGCTAA
>UCE_AQ_157	Contig548	374	483	+	110
GGGGGGAGTATGGTCGCAAGGCTGAAACTTAAAGGAATTGACGGAAGGGCACCACCAGGAGTGGAGCCTGCGGCTTAATTTGACTCAACACGGGGAACCTCACCAGGTCC
>UCE_AQ_158	Contig548	750	813	+	64
TGAGGCAATAACAGGTCTGTGATGCCCTTAGATGTTCTGGGCCGCACGCGCGCTACACTGACGG
>UCE_AQ_159	Contig11930	2661	2691	+	31
AACCCCCCGAACCCCCCCTGGCTACGGGCCT
>UCE_AQ_160	Contig13261	109311	109340	+	30
GAGGGAGGGAAAGAGAGAGAGAGGGGGGGG
>UCE_AQ_161	Contig13261	73045	73075	+	31
AGCATATCATACACATATCATCAGCATCTTG
>UCE_AQ_162	Contig12500	9221	9251	+	31
AGGCCCGTAGCCAGGGGGGGTTCGGGGGGTT
>UCE_AQ_163	Contig13342	34791	34820	+	30
ATTTATACAAATATTTAAATAAAAAGTATA
>UCE_AQ_164	Contig7825	1977	2007	+	31
AACCCCCCGAACCCCCCCTGGCTACGGGCCT
>UCE_AQ_165	Contig13194	26775	26805	+	31
TCTCTTTTTCTTTCTTTCTCCCTCCCTATCT
>UCE_AQ_166	Contig13269	4309	4338	+	30
TTTAATTATTGTCATTTTTAAATTTTAGAA
>UCE_AQ_167	Contig13347	179165	179194	+	30
ATTTAAAAAAAATTTTTTAATATAATAAAA
>UCE_AQ_168	Contig13347	155791	155821	+	31
TGTATGTGTGTGTGTGTGAGAGAGAGAGAGA
>UCE_AQ_169	Contig13347	158755	158784	+	30
CTTTCTCTCTTTTCTCATTTATTTTTCTGT
>UCE_AQ_170	Contig13454	263327	263357	+	31
TTATTATTATTATTGTTGTTGTTATTGTTGT
>UCE_AQ_171	Contig13455	297045	297080	+	36
TACCTGGAACCAGTCAATAGTACAGCAGTTGATGAG
>UCE_AQ_172	Contig13455	79406	79435	+	30
CTTTCTCCCCCCCCCCTCTCTCTCTCTCTA
>UCE_AQ_173	Contig13455	54945	54974	+	30
AGGGAGAGAAAGAGGATGAGAAAGAGAGCG
>UCE_AQ_174	Contig13455	237236	237265	+	30
ACAATAATAAAAAATTATTATTATTTCAAA
>UCE_AQ_175	Contig13455	173548	173577	+	30
TCTTTCTCCCCCCCCCCTCTCTCTCTCTCT
>UCE_AQ_176	Contig13457	224813	224842	+	30
GTGTACATGTACAGCTACATGTATACAGTA
>UCE_AQ_177	Contig13519	854576	854645	+	70
GTTGAAAGTCCGAAGACTTTTCTCGTCCTTATCGAGGGAGATGCTAACCTTCTCTCGGCTCATACAACAC
>UCE_AQ_178	Contig13519	342103	342132	+	30
TCTCTCTCTCCCCCCCCCCTCTCTCTCTCT
>UCE_AQ_179	Contig13519	1006144	1006175	+	32
CTCAAACATGATCTGGGTCATCTTCTCACGGT
>UCE_AQ_180	Contig13519	1007635	1007672	+	38
AGGATACCTCTCTTGCTCTGGGCCTCGTCTCCTACATA
>UCE_AQ_181	Contig13519	1006915	1006946	+	32
GACTCGTCATACTCCTGCTTGGAGATCCACAT
>UCE_AQ_182	Contig13519	628696	628732	+	37
AGATCTGGCATCATACCTTCTACAACGAGCTCCGTGT
>UCE_AQ_183	Contig13519	29493	29526	+	34
AGGAAGAGAGAGAGAGAGGGGGGAGGGAGGGGGA
>UCE_AQ_184	Contig13519	628800	628838	+	39
ATGACCCAGATCATGTTTGAGACCTTCAACACTCCAGCT
>UCE_AQ_185	Contig13519	938202	938233	+	32
TTTGAGGCTTTCAAGAACTATGATGAATCAGG
>UCE_AQ_186	Contig13519	906629	906659	+	31
GTATACACACACACACACTCTCTCTCTCTCT
>UCE_AQ_187	Contig13519	633629	633660	+	32
CCTCTCTTACTGCTGTTCATGTAGTTACCAAA
>UCE_AQ_188	Contig13519	280805	280835	+	31
TGAATCCTTATTACGGGCTCTTCCAGTATTC
>UCE_AQ_189	Contig13519	262701	262730	+	30
GATTTCTTCTACCTCTATATCACCAAAGGT
>UCE_AQ_190	Contig13519	628412	628450	+	39
CGTCATCAGGGTGTCATGGTCGGTATGGGACAGAAGGAC
>UCE_AQ_191	Contig13518	254439	254469	+	31
AGGCCCGTAGCCAGGGGGGGTTCGGGGGGTT
>UCE_AQ_192	Contig13452	185978	186009	+	32
AGGGAGAAAGAGAGAGGGGGGGGGGGGAGAGA
>UCE_AQ_193	Contig13453	58699	58736	+	38
GCATCCTTGGGCCAGCGGCTGAACCAGTCCATGGTGCA
>UCE_AQ_194	Contig13515	177872	177901	+	30
TACTTGTCTATATGTGACCATAATTGACAA
>UCE_AQ_195	Contig13515	715163	715192	+	30
GCAATTCAACATCGAGGTCGCAAACATCGT
>UCE_AQ_196	Contig13514	486916	486954	+	39
AAGGAGAAAGAGAGAGAGAGAGGGGGGGGGGAGGGTGAA
>UCE_AQ_197	Contig13514	465859	465893	+	35
CAGGCTCAGGCCAAGCAGAGGGCAGGGAGGGCTGG
>UCE_AQ_198	Contig13514	229296	229325	+	30
AAGTTATAATAAAAATAATAAAGTAATTTA
>UCE_AQ_199	Contig13514	275718	275749	+	32
CCAGACCCTGTACCACCTGCTACACTCATCAG
>UCE_AQ_200	Contig13514	645659	645689	+	31
AACAAAAAATTAATAATAGATAATACAAAAA
>UCE_AQ_201	Contig13514	458209	458240	+	32
TTATCATTATAATAATAATAATTATTATTATT
>UCE_AQ_202	Contig13514	669395	669424	+	30
TTTGCCCCCCCCCCTCTCTCTCTCTCTTTC
>UCE_AQ_203	Contig13514	558838	558867	+	30
GATGCCGCGGTACTGTCTCTTTGGTGACAC
>UCE_AQ_204	Contig13517	332363	332392	+	30
AGTACATGTACAATGTAGTAATGTACATGT
>UCE_AQ_205	Contig13516	90957	90986	+	30
TTTCCTCCTTTGCCACGTCCAGACATGATG
>UCE_AQ_206	Contig13516	396764	396854	+	91
ACATATACTAAAATTGGAACGATACAGAGAAGATTAGCATGGCCCCTGCGCAAGGATGACACGCAAATTCGTGAAGCGTTCCAAATTTTTT
>UCE_AQ_207	Contig13516	566536	566568	+	33
AGATATGGGACACAGCCGGTCAGGAGAGATTCC
>UCE_AQ_208	Contig13516	246800	246829	+	30
TTGTCATCGTTGTCATCATCATCATTAGTA
>UCE_AQ_209	Contig13516	560415	560446	+	32
AGATCAAAGACACCTTTCTCACAAAATACGTC
>UCE_AQ_210	Contig13511	506585	506621	+	37
CTGATTTCATCAAGACATCAACAGGGAAGGAAGCAGT
>UCE_AQ_211	Contig13511	73001	73031	+	31
TAATAATAATAATTATTATTATTATCATTTT
>UCE_AQ_212	Contig13511	486966	486996	+	31
TGTGTGTGTGTGTATATATATACACATGTAT
>UCE_AQ_213	Contig13511	129057	129087	+	31
TTAAATAATAATTATTAAAAATAATATAATT
>UCE_AQ_214	Contig13510	387469	387498	+	30
GTACATGTTCATACATGTACATGTATGTAC
>UCE_AQ_215	Contig13510	654935	654964	+	30
AAAGAGAGAGAGTGTGTGTGTGTGAGAGAG
>UCE_AQ_216	Contig13513	566955	566985	+	31
AACCCCCCGAACCCCCCCTGGCTACGGGCCT
>UCE_AQ_217	Contig13513	701473	701502	+	30
AACAACAACAACAATAATAATAATACTAAA
>UCE_AQ_218	Contig13513	240433	240471	+	39
TCGAATAAATCTTTCGCCTTTTACTAAAGATTTCCGTGG
>UCE_AQ_219	Contig13512	292854	292893	+	40
TTTGTGTTCTTGGTCATGTTGATACTGGAAAAACAAAAAT
>UCE_AQ_220	Contig12851	21274	21304	+	31
AGGCCCGTAGCCAGGGGGGGTTCGGGGGGTT
>UCE_AQ_221	Contig13307	89034	89064	+	31
TCAACTCGTTTGAGCAGCTGTGCATTAACAT
>UCE_AQ_222	Contig12857	35588	35618	+	31
AACCCCCCGAACCCCCCCTGGCTACGGGCCT
>UCE_AQ_223	Contig13424	77353	77384	+	32
TACATTTGTACATGACTACATGTACAGTGTAC
>UCE_AQ_224	Contig13263	43099	43128	+	30
TGTGTGAGAAAGAGAGAGAGAGGGGGGGGG
>UCE_AQ_225	Contig2419	675	734	+	60
GAGCCGAAATAGCTCAGTTGGGAGAGCGTTAGACTGAAGATCTAAAGGTCCCTGGTTCGA
>UCE_AQ_226	Contig13291	115637	115666	+	30
AGTACATGTACACACAATGTACATGTACAT
>UCE_AQ_227	Contig8343	259	288	+	30
ACCAGGGGCGGATCTAGGGGTGGGCCAGGG
>UCE_AQ_228	Contig13294	28154	28184	+	31
AGGCCCGTAGCCAGGGGGGGTTCGGGGGGTT
>UCE_AQ_229	Contig12211	4245	4274	+	30
AGAGAGAAGGGGAGAGAGAGAGAGGGGGGG
>UCE_AQ_230	Contig13302	13037	13072	+	36
AGTAAGAGAGAGAGAGAGGGGGGGGGGAGAAAGAGA
>UCE_AQ_231	Contig13496	142097	142128	+	32
CACAATGCTTGCTCATATGGACATTATGAAGT
>UCE_AQ_232	Contig13496	155775	155805	+	31
AACCCCCCGAACCCCCCCTGGCTACGGGCCT
>UCE_AQ_233	Contig13496	450763	450792	+	30
TACAGTGTACATGTATATACATGTACATGT
>UCE_AQ_234	Contig13101	52015	52044	+	30
TCTCTTTCTCTCTCTCCCCCTCTTTCTCTC
>UCE_AQ_235	Contig8156	1965	1995	+	31
AGGCCCGTAGCCAGGGGGGGTTCGGGGGGTT
>UCE_AQ_236	Contig11888	9126	9155	+	30
AGAAAGAAAGGAGGAGGAGGAGAAGAGAGA
>UCE_AQ_237	Contig13185	53879	53909	+	31
AAAACAACAACAACAATGATAATAATAATAG
>UCE_AQ_238	Contig1901	98	127	+	30
TTCATTATTTTTAAATTTTGATTTTGAAAA
>UCE_AQ_239	Contig13420	176849	176879	+	31
AGGCCCGTAGCCAGGGGGGGTTCGGGGGGTT
>UCE_AQ_240	Contig13420	11622	11651	+	30
AGGAGAGAGAGAGAGGGGGGGAGGGGGAGA
>UCE_AQ_241	Contig13468	348343	348372	+	30
TATTATTATTGTTGTTGTTGTTTATATTGT
>UCE_AQ_242	Contig12164	13288	13317	+	30
TGTGTGTGTGTGTGGGGGGGGGAGGGGGAG
>UCE_AQ_243	Contig13061	55901	55933	+	33
ATTGATTTCACTGTTACAATGAAAGGACTTGAG
>UCE_AQ_244	Contig13460	118940	118970	+	31
AACCCCCCGAACCCCCCCTGGCTACGGGCCT
>UCE_AQ_245	Contig13460	7660	7689	+	30
TGATGTACATGTACATACAGTGTAAGGGCT
>UCE_AQ_246	Contig12514	7958	7988	+	31
AGAGAGAGAGAGAGGGGGGGGGGAGAAGGGG
>UCE_AQ_247	Contig13422	233942	233972	+	31
AAAAAATTTTATTGAAAAAAAAAATAAAAAA
>UCE_AQ_248	Contig13278	77330	77360	+	31
AACCCCCCGAACCCCCCCTGGCTACGGGCCT
>UCE_AQ_249	Contig13464	176114	176143	+	30
AAATTAATGTATTTTTTAAATGTTATTTAA
>UCE_AQ_250	Contig13467	82401	82430	+	30
AAAAAAAAAATATATATATATAAATGCATA
>UCE_AQ_251	Contig5017	1076	1106	+	31
AACCCCCCGAACCCCCCCTGGCTACGGGCCT
>UCE_AQ_252	Contig13500	320842	320871	+	30
GCTCTCCGTGAGATCCGTCGCTACCAGAAG
>UCE_AQ_253	Contig13500	354088	354121	+	34
GTATAAAAAAAAATAATAATAATAAATAAATAAA
>UCE_AQ_254	Contig13500	473155	473196	+	42
TCTCTCTGTCTGTCTCTCCCTCCCTCTCTCTTTCTCTCTCCC
>UCE_AQ_255	Contig13500	63785	63825	+	41
AGCTCAGTCGACTTCTGGTAGCGACGGATCTCACGGAGAGC
>UCE_AQ_256	Contig13500	367809	367838	+	30
TCATGTTACCATGGAGAATGTGCTCCTTCA
>UCE_AQ_257	Contig13500	445496	445526	+	31
AAAGAAAGAGAGAGAGAGAGGGGGGGGGAGA
>UCE_AQ_258	Contig13500	98300	98329	+	30
AAACAACAACAACAATAAAATAATAATAAA
>UCE_AQ_259	Contig12154	15540	15569	+	30
CTCTCCCCCTCTCTCTCTCTCCTTTTCTTT
>UCE_AQ_260	Contig13506	461511	461548	+	38
TATGTGATCTGGCCAAGGATTGATCAGAAGTCTTGCTT
>UCE_AQ_261	Contig13506	463	492	+	30
GAGAGAGAGAGAGGGGGGGGGGAGGAGAAA
>UCE_AQ_262	Contig13507	437573	437613	+	41
CCAGGCATGAAGAAGTGAAGACGTGGGAAGGGCACCATGTT
>UCE_AQ_263	Contig13507	437148	437178	+	31
CCTCAGTGAACTCCATCTCATCCATACCCTC
>UCE_AQ_264	Contig13507	460010	460039	+	30
TTCTTTTCATTCATTTCTCTTTTAATTTAT
>UCE_AQ_265	Contig13507	264674	264705	+	32
CGAATGGCGGGCTTGGTGATTCCCTGGATGTT
>UCE_AQ_266	Contig13507	336680	336709	+	30
AGAGAGAGAGAGAGGGGGGGGGAGAAGGAG
>UCE_AQ_267	Contig13507	346137	346168	+	32
TTATTGTTGTTGTTGTTATTATTATTTTTATT
>UCE_AQ_268	Contig7647	2100	2160	+	61
TCGAACCAGGGACCTTTAGATCTTCAGTCTAACGCTCTCCCAACTGAGCTATTTCGGCTGA
>UCE_AQ_269	Contig7647	115	162	+	48
CCCAATGGATTAGCAGTCCATCGCCTTAACCACTCGGCCACCTCGTCA
>UCE_AQ_270	Contig7647	660	689	+	30
CGACCCCTGGTTTACAAGACCAGTGCTCTA
>UCE_AQ_271	Contig7647	1667	1738	+	72
GTGCGCCGCCCGGGAATCGAACCCGGGTCGCAAGAATGGGAATCTTGCATGATACCACTACACCAGCGGCGC
>UCE_AQ_272	Contig7647	1807	1846	+	40
TATTTGTCAGAAGTGGGATTCGAACCCACGCCTACATTCG
>UCE_AQ_273	Contig12967	18581	18613	+	33
TAATAATAAACAATAATAATAATGATTTTAATA
>UCE_AQ_274	Contig13508	225525	225556	+	32
GTGACAGTATGGTCTGCTCCTAATTACTGCTA
>UCE_AQ_275	Contig13508	414515	414551	+	37
CCTCTCTCTCTCTCCCCCCCCCCCTCTCTCTCTCTCT
>UCE_AQ_276	Contig13509	401405	401434	+	30
GAAGACATGTATGCTCAAGATTCTATTGAT
>UCE_AQ_277	Contig13509	639649	639690	+	42
GGGTGGCCGAGTGGTTAAGGCGTTGGACTTAAGTTCCAATGT
>UCE_AQ_278	Contig535	395	424	+	30
GGCACTTTTTTATATATTTTTTTGATTTTA
>UCE_AQ_279	Contig13226	80231	80261	+	31
GAGAGAGAGGGGGGAGGGAGAGAGAAAGAAA
>UCE_AQ_280	Contig13197	6230	6259	+	30
GAAAGGAGAGAGGGGGAGGGAGAAAGAGAG
>UCE_AQ_281	Contig10736	5291	5329	+	39
AGGAGTGGAGCCTGCGGCTTAATTTGACTCAACACGGGG
>UCE_AQ_282	Contig10736	4484	4516	+	33
TCCCGACACGGGGAGGTAGTGACGAAAAATAAC
>UCE_AQ_283	Contig10736	4598	4635	+	38
CTGGTGCCAGCAGCCGCGGTAATTCCAGCTCCAATAGC
>UCE_AQ_284	Contig10736	5979	6047	+	69
ATCATTTAGAGGAAGTAAAAGTCGTAACAAGGTTTCCGTAGGTGAACCTGCGGAAGGATCATTACCGTT
>UCE_AQ_285	Contig10736	4119	4156	+	38
ATGGATAACTGTGGTAATTCTAGAGCTAATACATGCAA
>UCE_AQ_286	Contig10736	5870	5903	+	34
GTCCCTGCCTTTTGTACACACCGCCCGTCGCTAC
>UCE_AQ_287	Contig10736	4402	4444	+	43
GAATCAGGGTTCGATTCCGGAGAGGGAGCCTGCGAAACGGCTA
>UCE_AQ_288	Contig12196	16245	16275	+	31
CCTCCCTTCTCTCTCTCTCCCTCTCTTTTTC
>UCE_AQ_289	Contig2399	921	950	+	30
TTATTTTTTTTTAATTTAATTTTTTTTTTT
>UCE_AQ_290	Contig3706	133	162	+	30
GCCAGGGGCGGATCTAGGGGTGGGCCAGGG
>UCE_AQ_291	Contig13248	90004	90033	+	30
TACATGTATATACACATGTATATGTACCTG
>UCE_AQ_292	Contig13078	39964	39993	+	30
ATTAATTAATTAATATATTTATTATTATTA
>UCE_AQ_293	Contig6371	1771	1800	+	30
GAGAGAGAAAGAGAGAGGGAGGGAGAGAAA
>UCE_AQ_294	Contig686	955	984	+	30
TTTTTAATATTTAATTAGTTTTAATAAAAT
>UCE_AQ_295	Contig13095	2265	2299	+	35
CAAGATGAAGCTGACAGAAGAGGGAAAGTGTATGA
>UCE_AQ_296	Contig13241	106389	106419	+	31
AAAATAATTACATGTGTATTATATTTATAAA
>UCE_AQ_297	Contig11771	4009	4039	+	31
AGGCCCGTAGCCAGGGGGGGTTCGGGGGGTT
>UCE_AQ_298	Contig11068	7443	7474	+	32
TACATGTACATGTATATATATGTACATGTATG
>UCE_AQ_299	Contig13074	24960	24990	+	31
AACCCCCCGAACCCCCCCTGGCTACGGGCCT
>UCE_AQ_300	Contig12769	19391	19420	+	30
CCCTGGCCCACCCCTAGATCCGCCCCTGGT
>UCE_AQ_301	Contig13384	94524	94554	+	31
ATCCTTAGGTCGCTGGTTCGAATCCGGCTCG
>UCE_AQ_302	Contig13384	120837	120871	+	35
AAGATCCAGAAGCTCCTGCAGGACTTCTTCAATGG
>UCE_AQ_303	Contig13171	69177	69206	+	30
CTTTCTCCCTCCCCCTCTCTCTCTCTCTTT
>UCE_AQ_304	Contig13361	39900	39929	+	30
TCTCTCTCTCCCTCCCTCCCCCTCTCTCTC
>UCE_AQ_305	Contig12170	11549	11578	+	30
TTTAATTAAAATATAAATTAATAATGTTTT
>UCE_AQ_306	Contig13478	21544	21576	+	33
ATTGATGGAGATGGTCAAGTCAATTATGATGGT
>UCE_AQ_307	Contig13478	206779	206809	+	31
TGCTATGGAGCAAGCAGTTCTATCATTACAT
>UCE_AQ_308	Contig13478	32374	32404	+	31
AACCCCCCGAACCCCCCCTGGCTACGGGCCT
>UCE_AQ_309	Contig13365	42510	42539	+	30
AGAGAGAGAGAAGGAAGGAGGGAGAGAGAG
>UCE_AQ_310	Contig12286	17800	17830	+	31
AGGCCCGTAGCCAGGGGGGGTTCGGGGGGTT
>UCE_AQ_311	Contig13068	65650	65688	+	39
GGTTAGCACCTGGGACTCTGAATCCCAAGATCCGAGTTC
>UCE_AQ_312	Contig13435	135838	135868	+	31
AAAAGAGAGAGAGAGAGGGGGGGGGAGAGGG
>UCE_AQ_313	Contig13435	61189	61223	+	35
TGTGCTTTCATCTGCTGGACCTCAATGGTGTCTGG
>UCE_AQ_314	Contig13472	83494	83525	+	32
GAGAGAAACAGAGAGAGAGAGAGGGGGGGGGG
>UCE_AQ_315	Contig4808	1332	1361	+	30
AAATAAAAATTTTATTTATTTAATAATTCT
>UCE_AQ_316	Contig13470	103137	103166	+	30
TGTGATAAGTAAAACAACAACAAAAACAAT
>UCE_AQ_317	Contig13470	185559	185589	+	31
CTCTCTCTCTTTCTCCCCCTCCCCCCCCCCC
>UCE_AQ_318	Contig13471	341258	341289	+	32
AGGATGGCCAGCTCAGTGAACATGCCCATGTG
>UCE_AQ_319	Contig13418	220371	220400	+	30
ACCAGGGGCGGATCTAGGGGTGGGCCAGGG
>UCE_AQ_320	Contig13334	13010	13040	+	31
AGGCCCGTAGCCAGGGGGGGTTCGGGGGGTT
>UCE_AQ_321	Contig13161	70458	70488	+	31
AGGATCATTATGATTTTGGTATGCGTGCTGT
>UCE_AQ_322	Contig13161	68699	68729	+	31
GTACATGTACACTGTATATGCATACAGTTAT
>UCE_AQ_323	Contig12971	29097	29126	+	30
AAGAGAGAGAGAGAGGGGGGGGGGAGGGAG
>UCE_AQ_324	Contig12971	3520	3550	+	31
TTATTAATAATAATTATTATTAATTAATAAT
>UCE_AQ_325	Contig7410	1256	1286	+	31
AACCCCCCGAACCCCCCCTGGCTACGGGCCT
>UCE_AQ_326	Contig4816	1351	1383	+	33
ATGTCTGCTGCCAAAGCAATTTGTGATCACATG
>UCE_AQ_327	Contig1353	373	402	+	30
ATTAATGATAATAATAATAATTATTATTAT
>UCE_AQ_328	Contig2929	948	978	+	31
GAGAGAGAGGGGGGAGGGAGAGAGAAAGAAA
>UCE_AQ_329	Contig12627	1768	1797	+	30
AGGGAGAGAGAGAGAGGGGGGAGGGAGAGA
>UCE_AQ_330	Contig13177	56136	56166	+	31
AGGCCCGTAGCCAGGGGGGGTTCGGGGGGTT
>UCE_AQ_331	Contig12473	12128	12161	+	34
TTTGAATTTGTTGTGAAACAGCTGATAACATCCT
>UCE_AQ_332	Contig591	149	179	+	31
AGGCCCGTAGCCAGGGGGGGTTCGGGGGGTT
>UCE_AQ_333	Contig13009	60401	60430	+	30
TTGTTATTATTTATGTTGTTGTTGTTTAAT
>UCE_AQ_334	Contig11062	5971	6000	+	30
ATAATAATAATTATTATTATTATCATTAAT
>UCE_AQ_335	Contig13007	51799	51829	+	31
ACTCACATCAATATAAGAAGCATTGATATAA
>UCE_AQ_336	Contig13007	12883	12912	+	30
CCCCCCCCCCCTCTCTCTCTCTCTTAGCAT
>UCE_AQ_337	Contig13254	37846	37876	+	31
AGGCCCGTAGCCAGGGGGGGTTCGGGGGGTT
>UCE_AQ_338	Contig12065	1348	1391	+	44
GGGGGTTCGTCCGAACCCCCCAAACCCCCCCTGGCTACGGGCCT
>UCE_AQ_339	Contig11940	10713	10743	+	31
AGGCCCGTAGCCAGGGGGGGTTCGGGGGGTT
>UCE_AQ_340	Contig13160	71361	71390	+	30
CTCTCTCTCCCCTCCCCCTCCTCTCTCTCT
>UCE_AQ_341	Contig13160	61117	61148	+	32
AAGGGAGAGAGAGAGAGGGGGGAGAGAGAGAA
>UCE_AQ_342	Contig12272	13776	13807	+	32
AATATTATTTATTATTATTATAAATATATTAT
>UCE_AQ_343	Contig13481	317506	317537	+	32
GCAGCATCAAGGAGGTATTGCCAATCAATCCA
>UCE_AQ_344	Contig13079	40781	40810	+	30
AAAGAGAGAGAGAGAGGGGGGGGGGGAAAT
>UCE_AQ_345	Contig13079	2833	2864	+	32
ATACATGTACATGTAGTGTGTACATGTATATT
>UCE_AQ_346	Contig13487	299205	299234	+	30
AATAATTATATCATATTAATAATAATAATA
>UCE_AQ_347	Contig13165	5228	5264	+	37
ATTATCAGGCCCGTAGCCAGGGGGGGTTCGGGGGGTT
>UCE_AQ_348	Contig13165	105513	105544	+	32
AGAGGGAGAGAGGAAAGGGAGAGACAGAGACA
>UCE_AQ_349	Contig13485	397453	397482	+	30
TATTAATAATAAATATTATTATTATTAATA
>UCE_AQ_350	Contig13485	278125	278156	+	32
CCCCTCCCTCCCCCTCTCTCTCTCTCTTTCAA
>UCE_AQ_351	Contig13484	174382	174414	+	33
TGGTGAATTTGAAGCTGGTATCTCCAAGAATGG
>UCE_AQ_352	Contig13484	171918	171948	+	31
AAGTCTGTTGAAATGCATCATGAAGCTTTGA
>UCE_AQ_353	Contig13484	98240	98270	+	31
AGGCCCGTAGCCAGGGGGGGTTCGGGGGGTT
>UCE_AQ_354	Contig13484	388590	388619	+	30
ACACCAAAATCACACAACTTGATCTCTCCC
>UCE_AQ_355	Contig13491	117533	117562	+	30
TTCCCCCCCCCCCTTTCTCTCTCTCCCTCT
>UCE_AQ_356	Contig13491	406954	406983	+	30
GAGAGGGAGGGAAAGGGAGAGAAGGAGAGG
>UCE_AQ_357	Contig13491	204778	204807	+	30
TCCTTCCCCCCCCCCCCTCTCTCTCTCTCT
>UCE_AQ_358	Contig13281	74659	74688	+	30
TATGATAATAATAATAATTATTATTATTAT
>UCE_AQ_359	Contig13489	168922	168959	+	38
AACTTACATTCATCATAAAATCCATATATTCTATTGAT
>UCE_AQ_360	Contig13489	97542	97578	+	37
CTCTCTTCCCCCCCCCCCCCTCTCTCTCTCTCCTTTC
>UCE_AQ_361	Contig13489	82731	82760	+	30
CAGCAAGACCATTCCAGTCAACATTCACAA
>UCE_AQ_362	Contig12915	29241	29271	+	31
ATAATAATTATTATTATAATGATAATTAATA
>UCE_AQ_363	Contig8242	1	32	+	32
GGCGAGGCCGAAAGGCGTAGTCGATGGGAAAC
>UCE_AQ_364	Contig13318	22487	22516	+	30
ATCAATTTTAGATTTTTTTATAAATTTTTT
>UCE_AQ_365	Contig13086	45814	45856	+	43
ATACCCTCCTTCTCTTCAACTCTTTCCTTAATCCTCTCAACCT
>UCE_AQ_366	Contig13409	136422	136451	+	30
CCCCCCCTCTCTCTCTCTTTCTCTTTGTTT
>UCE_AQ_367	Contig13488	450514	450543	+	30
TTTTTATAATTTTGCAAATGAATTATTGCA
>UCE_AQ_368	Contig12783	18447	18480	+	34
CTCTCTCTCCCTCTTCTTCCCCCTCTCTCTCTCT
>UCE_AQ_369	Contig12947	38639	38673	+	35
TCATTGATTTCACTGTTACAATGAAAGGACTTGAG
>UCE_AQ_370	Contig2178	910	943	+	34
ACATCGACATGAGCTCTTGGAAGAGAAGCTTGCA
>UCE_AQ_371	Contig13401	149741	149771	+	31
AACCCCCCGAACCCCCCCTGGCTACGGGCCT
>UCE_AQ_372	Contig13401	187590	187620	+	31
AACCCCCCGAACCCCCCCTGGCTACGGGCCT
>UCE_AQ_373	Contig3487	542	572	+	31
AACCCCCCGAACCCCCCCTGGCTACGGGCCT
>UCE_AQ_374	Contig12867	13930	13962	+	33
ACTGTAATATCCTTCAGCATCATCCCAGTTATC
>UCE_AQ_375	Contig8753	2297	2327	+	31
TAGTCTTCTTCATTCATCCATTCATTGAACT
>UCE_AQ_376	Contig13299	73946	73980	+	35
TGAAGCCTGCACACCACACCAGTGAAGCTCATCCG
>UCE_AQ_377	Contig13299	80264	80298	+	35
TGAAGCCTGCACACCACACCAGTGAAGCTCATCCG
>UCE_AQ_378	Contig13299	128101	128131	+	31
AACCCCCCGAACCCCCCCTGGCTACGGGCCT
>UCE_AQ_379	Contig13299	67490	67524	+	35
TGAAGCCTGCACACCACACCAGTGAAGCTCATCCG
>UCE_AQ_380	Contig13155	44131	44161	+	31
AACCCCCCGAACCCCCCCTGGCTACGGGCCT
>UCE_AQ_381	Contig11176	1032	1067	+	36
TGGTAAAACATACACAATGGGAACAGGATTTGATGT
>UCE_AQ_382	Contig13311	89113	89144	+	32
AACTTCTCCAGCTCCTGGTTTTTCTTCTTTAA
>UCE_AQ_383	Contig1971	957	996	+	40
CTTTTGCATGTATTAGCTCTAGAATTACCACGGTTATCCA
>UCE_AQ_384	Contig1971	521	573	+	53
CTATTGGAGCTGGAATTACCGCGGCTGCTGGCACCAGACTTGCCCTCCAATTG
>UCE_AQ_385	Contig1971	667	766	+	100
GGATTGGGTAATTTGCGCGCCTGCTGCCTTCCTTGGATGTGGTAGCCGTTTCTCAGGCTCCCTCTCCGGAATCGAACCCTAATTCTCCGTCACCCGTTGC
>UCE_AQ_386	Contig1971	1092	1134	+	43
TCTTTGAGACAAGCATATGACTACTGGCAGGATCAACCAGGTA
>UCE_AQ_387	Contig11976	10441	10471	+	31
AACCCCCCGAACCCCCCCTGGCTACGGGCCT
>UCE_AQ_388	Contig11755	3553	3582	+	30
AAAAAAATATATATATATAAAATAAAAAAA
>UCE_AQ_389	Contig13289	48249	48280	+	32
GATGACGATGATGGTGGTGGTGGTGATAATGA
>UCE_AQ_390	Contig11757	8669	8698	+	30
TCTCTCTCTCTCTCCCCCCCCCCCTCTCTT
>UCE_AQ_391	Contig13398	66619	66649	+	31
AACCCCCCGAACCCCCCCTGGCTACGGGCCT
>UCE_AQ_392	Contig6950	123	153	+	31
AGGCCCGTAGCCAGGGGGGGTTCGGGGGGTT
>UCE_AQ_393	Contig13490	27589	27618	+	30
CTATCTCTCCCCCCCCCCCTCTCTCTCTCT
>UCE_AQ_394	Contig13490	421538	421567	+	30
CCATAGCTCCATACATCACTGGCTGATGTG
>UCE_AQ_395	Contig13490	274823	274854	+	32
GAAGAAGAAACAGAGGAGGAGGAAGAAGAGGA
>UCE_AQ_396	Contig12782	35372	35402	+	31
TTAATAATAATAAACTTTAATAAATAAAATA
>UCE_AQ_397	Contig13492	221539	221569	+	31
AACCCCCCGAACCCCCCCTGGCTACGGGCCT
>UCE_AQ_398	Contig13492	179841	179870	+	30
ATTTTTATTTATTTTATGCATTAATTTTAT
>UCE_AQ_399	Contig13492	186335	186365	+	31
AGGCAATGTGGATGATGCTTCAGCAAGACAA
>UCE_AQ_400	Contig8104	1099	1129	+	31
TTCAGGCCCGTAGCCAGGGGGGGTTCGGACG
>UCE_AQ_401	Contig13495	342507	342536	+	30
GATTCTTTAAGACAGTTGTCAATGAAGTTT
>UCE_AQ_402	Contig13495	453969	454028	+	60
TCGAACCAGGGACCTTTAGATCTTCAGTCTAACGCTCTCCCAACTGAGCTATTTCGGCAC
>UCE_AQ_403	Contig12990	20932	20962	+	31
AACCCCCCGAACCCCCCCTGGCTACGGGCCT
>UCE_AQ_404	Contig13499	148253	148283	+	31
AACTATTTTTTAATTATTTAAAATAATTATA
>UCE_AQ_405	Contig13499	475291	475320	+	30
CTTTCTCCCCCCCCTCTCTCTCTCCCTCTT
>UCE_AQ_406	Contig13499	408227	408256	+	30
TAAAATTTCAAAAAATTAATAATAATAATT
>UCE_AQ_407	Contig13499	100060	100089	+	30
TTTAAAAATATCAACTTTTTCTTTCTTTCA
>UCE_AQ_408	Contig12789	12485	12557	+	73
TGGGATTCGAACCCACGCGTGCAGAGCACAATGGATTAGCAGTCCATCGCCTTAACCACTCGGCCACCTCGTC
>UCE_AQ_409	Contig13158	52420	52449	+	30
TTTATTTATTTTATTTTTAAAATTTATTTT
>UCE_AQ_410	Contig12956	4356	4385	+	30
GACAAACACACACACACATGTAGTACACAC
>UCE_AQ_411	Contig12386	12953	12985	+	33
AAAACATAAAAAATTAAAAAAAAAAAAGATGAA
>UCE_AQ_412	Contig13096	53342	53371	+	30
AGAGAGGGGAGAAAGAGGGAGAGGGGGAGA
>UCE_AQ_413	Contig203	307	336	+	30
AGGGAGGGAGGGAGAGAGAGAGAAAGAGAG
>UCE_AQ_414	Contig13092	37290	37320	+	31
AACCCCCCGAACCCCCCCTGGCTACGGGCCT
>UCE_AQ_415	Contig13363	49648	49677	+	30
ACATGTACATGTATATACATGTACACTGTA
>UCE_AQ_416	Contig10374	4516	4545	+	30
TTTTAATAATAATAATTATTATTATTTATT
>UCE_AQ_417	Contig11872	841	871	+	31
AGGCCCGTAGCCAGGGGGGGTTCGGGGGGTT
>UCE_AQ_418	Contig13414	21367	21396	+	30
TTATTATTGTTTATATTATTATTATTGTTT
>UCE_AQ_419	Contig13414	80226	80279	+	54
CGTTGTGGCCGTAATAACCCAGGTTCGAATCCTGGTCACGGCATTTTTTTTGCA
>UCE_AQ_420	Contig13310	123793	123824	+	32
ATTAATGATAATAATAATAATTATTATTATTT
>UCE_AQ_421	Contig10274	3345	3374	+	30
ATGTACATGTACATACACACATACATGTAG
>UCE_AQ_422	Contig3785	500	529	+	30
AGGCAAAGACTGGGGATTCAAGAAATTCAT
>UCE_AQ_423	Contig13399	154743	154772	+	30
ACCCCCTTCCCTCTCCCCTCTCTCTCTCTC
>UCE_AQ_424	Contig6982	1091	1126	+	36
TCCGAACCCCCCAAACCCCCCCTGGCTACGGGCCTG
>UCE_AQ_425	Contig11376	5323	5352	+	30
AAGATGATGATGATTATTATTATTATGATA
>UCE_AQ_426	Contig7210	578	610	+	33
CTTAATTGTAATAATAAAAAGTATTATTAAAAT
>UCE_AQ_427	Contig13465	182392	182421	+	30
GGGGCTCTCACTGTCATTGATGTTCACGGT
>UCE_AQ_428	Contig13374	48191	48220	+	30
TCCCAGCCATCATCACAGACAGTACCCCAA
>UCE_DM_1	chrU	5291105	5291139	+	35
TATTATGTAGTAGCTCATTTTCATTATGTTTTATC
>UCE_DM_2	chrU	9692511	9692549	+	39
CTTTCCAGCACACTGGGGTCATAGCTGTTTCCTGATCTA
>UCE_DM_3	chrU	9553040	9553075	+	36
TAGATCAGGAAACAGCTATGACCCCAGTGTGCTGGA
>UCE_DM_4	chrU	9599329	9599367	+	39
CTTTCCAGCACACTGGGGTCATAGCTGTTTCCTGATCTA
>UCE_DM_5	chrU	5290842	5290872	+	31
TAGGATTTATTGTATGAGCTCATCATATATT
>UCE_DM_6	chrU	5290680	5290734	+	55
TTTTATACCAACATTTATTTTGATTTTTTGGTCATCCTGAAGTTTATATTTTAAT
>UCE_DM_7	chrU	5299836	5299867	+	32
CCAGAATGATATTTTTTATTTGCTTATGCTAT
>UCE_DM_8	chrU	9539034	9539072	+	39
CTTTCCAGCACACTGGGGTCATAGCTGTTTCCTGATCTA
>UCE_DM_9	chrU	9598979	9599017	+	39
TAGATCAGGAAACAGCTATGACCCCAGTGTGCTGGAAAG
>UCE_DM_10	chr3L	8058740	8058827	+	88
TTTTGTCAGAAGTGGGATTCGAACCCACGCCTACAGAGTAGACTGCGACCTGAACGCAGCGCCTTAGACCACTCGGCCATCCTGACTA
>UCE_DM_11	chr3L	2765264	2765293	+	30
AAAATAAATAAAAAAGAAACAAACAAAAAA
>UCE_DM_12	chr3L	3090822	3090863	+	42
TCGAATAAATCTTTCGCCTTTTACTAAAGATTTCCGTGGAGA
>UCE_DM_13	chr3L	13242677	13242710	+	34
CCTGTCACGCGGGAGACCGGGGTTCAATTCCCCG
>UCE_DM_14	chr3L	1499140	1499175	+	36
TCTTGATGCTCTGCTCCATGGCGTACTTCTTGGCCT
>UCE_DM_15	chr3L	21979078	21979143	+	66
GTGCGCGACATCAAGGAGAAGCTGTGCTACGTCGCCCTGGACTTCGAGCAGGAGATGGCCACTGCC
>UCE_DM_16	chr3L	21979021	21979061	+	41
ATGAAGATCCTCACCGAGCGCGGCTACAGCTTCACCACCAC
>UCE_DM_17	chr3L	18910913	18910943	+	31
ATTTTTGAATTTGTGTATATATGTATATTTA
>UCE_DM_18	chr3L	1642965	1642996	+	32
GTTTTCTCATCCTTGACAAAATGCAGTGCCAC
>UCE_DM_19	chr3L	8053312	8053398	+	87
TTTGTCAGAAGTGGGATTCGAACCCACGCCTACAGAGTAGACTGCGACCTGAACGCAGCGCCTTAGACCACTCGGCCATCCTGACTC
>UCE_DM_20	chr3L	20431894	20431927	+	34
GTCATCCACGGACCAGAAGCGGTGGAACTGCAGG
>UCE_DM_21	chr3L	8061307	8061390	+	84
TTGTCAGAAGTGGGATTCGAACCCACGCCTACAGAGTAGACTGCGACCTGAACGCAGCGCCTTAGACCACTCGGCCATCCTGAC
>UCE_DM_22	chr3L	21978782	21978824	+	43
TGAACCCCAAGGCCAACCGCGAGAAGATGACCCAGATCATGTT
>UCE_DM_23	chr3L	3097524	3097574	+	51
TATAGCTCAGTGGTAGAGCATTCGACTGCAGATCGAGAGGTCCCCGGTTCA
>UCE_DM_24	chr3L	584770	584803	+	34
GAAGGGCTTTTCGCCTGTGTGGGTGCGGATGTGG
>UCE_DM_25	chr3L	12410111	12410145	+	35
GAGCACTCCAGGCAGATCCAGATGCCGTAGGTCAC
>UCE_DM_26	chr3L	2273760	2273799	+	40
GGTAGAGCATTCGACTGCAGATCGAGAGGTCCCCGGTTCA
>UCE_DM_27	chr3L	6784715	6784752	+	38
CTGCAGCTGAGCTTCAAGAACATGTGCAAGCTGAAGCC
>UCE_DM_28	chr3L	21847210	21847246	+	37
TGAACCGGGGACCTCTCGATCTGCAGTCGAATGCTCT
>UCE_DM_29	chr3L	8059092	8059179	+	88
TTTGTCAGAAGTGGGATTCGAACCCACGCCTACAGAGTAGACTGCGACCTGAACGCAGCGCCTTAGACCACTCGGCCATCCTGACACA
>UCE_DM_30	chr3L	7943901	7943931	+	31
CCGAGACGCAGGTGAAGATCTGGTTCCAGAA
>UCE_DM_31	chr3L	22069624	22069658	+	35
ATGGGCAAGAACACCATGATGCGCAAGGCCATCCG
>UCE_DM_32	chr3L	1642764	1642793	+	30
TCCAAGTTGCCGGTGATCAGGTAGAGGAAG
>UCE_DM_33	chr3L	6263835	6263864	+	30
AAGTGGAAAAAGTAAATAAAGATAAAATAA
>UCE_DM_34	chr3L	3196086	3196118	+	33
ACCAAGGAGGGTCTGGAGCTGCCTGAGGATGAG
>UCE_DM_35	chr3L	17840818	17840849	+	32
CTGGGCGGCACCTGCCTGAATGTTGGCTGCAT
>UCE_DM_36	chr3L	18611506	18611561	+	56
GGTATGATTCTCGCTTCGGGTGCGAGAGGTCCCGGGTTCAATTCCCGGACGAGCCC
>UCE_DM_37	chr3L	21978839	21978872	+	34
CCCCGGCCATGTACGTGGCCATCCAGGCCGTGCT
>UCE_DM_38	chr3L	70342	70371	+	30
GGGGGGGGGGGGGGTCAGATTGCCGTTTTA
>UCE_DM_39	chr3L	3096374	3096424	+	51
TATAGCTCAGTGGTAGAGCATTCGACTGCAGATCGAGAGGTCCCCGGTTCA
>UCE_DM_40	chr3L	16106666	16106695	+	30
ATTTGTTTTCTTTTTGTTTTAAATATTTTT
>UCE_DM_41	chr3L	17333008	17333064	+	57
GGGGCTCGTCCGGGAATTGAACCCGGGACCTCTCGCACCCGAAGCGAGAATCATACC
>UCE_DM_42	chr3L	17551525	17551555	+	31
ATGTCACACAGCTCGTGCCACAATCGATTTA
>UCE_DM_43	chr3L	12611566	12611609	+	44
ATGCTGGCCATCATCACCAAGATGACCCTCACCCAGGTGTCCAC
>UCE_DM_44	chr3L	13272899	13272930	+	32
GAGGCGTGGGTTCGAATCCCACCGCTGCCAAG
>UCE_DM_45	chr3L	7359377	7359409	+	33
TTTTTTTTTTTTTTGGGGGGGGGGGGGGTAAAG
>UCE_DM_46	chr3L	21915630	21915659	+	30
TCTTTCTCTCTCTCTCTTTCTATCTACCTT
>UCE_DM_47	chr3L	21978707	21978759	+	53
TCTGGCACCACACCTTCTACAACGAGCTGCGTGTGGCCCCCGAGGAGCACCCC
>UCE_DM_48	chr3L	13207207	13207246	+	40
ATGTCAGGATGGCCGAGCGGTCTAAGGCGCCAGACTCAAG
>UCE_DM_49	chr3L	2567662	2567703	+	42
CTTCTTGATGAAGGCTCCGTAGTAGGTGGCGATGTTGCGGTG
>UCE_DM_50	chr3L	19139010	19139050	+	41
AGGCAGATGGGCGTGTACATGCTGCACAGGAAGAACTTGAG
>UCE_DM_51	chr3L	21510319	21510348	+	30
AAGTTATAAATTTTTTTTATGTTAATTTTA
>UCE_DM_52	chr3L	8053771	8053857	+	87
TCTTGTCAGAAGTGGGATTCGAACCCACGCCTACAGAGTAGACTGCGACCTGAACGCAGCGCCTTAGACCACTCGGCCATCCTGACA
>UCE_DM_53	chr3L	13207306	13207335	+	30
GGCGTGGGTTCGAATCCCACTTCTGACAAA
>UCE_DM_54	chr3L	8053550	8053634	+	85
TTGTCAGAAGTGGGATTCGAACCCACGCCTACAGAGTAGACTGCGACCTGAACGCAGCGCCTTAGACCACTCGGCCATCCTGACT
>UCE_DM_55	chr3L	12587398	12587456	+	59
AAGGGTGAGAAGATCATGCTGGCCATCATCACCAAGATGACCCTCACCCAGGTGTCCAC
>UCE_DM_56	chr3L	3095996	3096046	+	51
TATAGCTCAGTGGTAGAGCATTCGACTGCAGATCGAGAGGTCCCCGGTTCA
>UCE_DM_57	chr3L	9276095	9276127	+	33
TACACGGCCAACCTGGCCGCCTTCCTCACCGTG
>UCE_DM_58	chr3L	22836358	22836450	+	93
TCAGGTGTCAGGATGGCCGAGTGGTCTAAGGCGCTGCGTTCAGGTCGCAGTCTACTCTGTAGGCGTGGGTTCGAATCCCACTTCTGACAAAAA
>UCE_DM_59	chr3L	23088004	23088043	+	40
ACCTATCAGCTCCAGCGCACGACAACATTTTGTTGATGCG
>UCE_DM_60	chr3L	6985803	6985833	+	31
GGGCTGGAAGAACTCGGTGCGCCACAATCTC
>UCE_DM_61	chr3L	11794576	11794642	+	67
CTACCGAGATTTGAACTCGGATCGCTGGATTCAAAGTCCAGAGTGCTAACCATTACACCATAGAACC
>UCE_DM_62	chr3L	570518	570549	+	32
GAGCTCTTCCTCGGCTGGCCGCTCTATCCGGG
>UCE_DM_63	chr3L	3095742	3095792	+	51
TATAGCTCAGTGGTAGAGCATTCGACTGCAGATCGAGAGGTCCCCGGTTCA
>UCE_DM_64	chr3L	8350368	8350397	+	30
ATGGTGTTCTTGGTGCTCATGTACAGCGGC
>UCE_DM_65	chr3L	13967737	13967777	+	41
CATGGCAAGGTGGAGATCATCGCCAACGACCAGGGCAATCG
>UCE_DM_66	chr3L	13969439	13969471	+	33
CTGACCATCGAGGATGGCATCTTCGAGGTGAAG
>UCE_DM_67	chr3L	13207306	13207335	-	30
TTTGTCAGAAGTGGGATTCGAACCCACGCC
>UCE_DM_68	chr3L	22836415	22836448	-	34
TTTGTCAGAAGTGGGATTCGAACCCACGCCTACA
>UCE_DM_69	chr3L	21979878	21979909	-	32
GACTCGTCATACTCCTGCTTGGAGATCCACAT
>UCE_DM_70	chr2L	9390426	9390458	+	33
CAGATCATTCCCTGGAACTTCCCCATCCTGATG
>UCE_DM_71	chr2L	7626587	7626617	+	31
ATGAACGTATATATGTATGTACGTACACATG
>UCE_DM_72	chr2L	21453241	21453275	+	35
GCCATCCGCAACGACGAGGAGTTAAACAAGCTGCT
>UCE_DM_73	chr2L	21478491	21478525	+	35
GCCATCCGCAACGACGAGGAGTTAAACAAGCTGCT
>UCE_DM_74	chr2L	13895973	13896003	+	31
TGAACAAGGAGTGGAAGAAGAAGTATGTGAC
>UCE_DM_75	chr2L	21488685	21488719	+	35
GCCATCCGCAACGACGAGGAGTTAAACAAGCTGCT
>UCE_DM_76	chr2L	21429104	21429138	+	35
GCCATCCGCAACGACGAGGAGTTAAACAAGCTGCT
>UCE_DM_77	chr2L	337097	337126	+	30
CTACTTCATCAACTCCTCGCATAACACCTA
>UCE_DM_78	chr2L	820349	820383	+	35
GACATGACCAAGATGCCCGAGTGCTACTTCTACTC
>UCE_DM_79	chr2L	2459923	2459954	+	32
ATCCTTCGAGCCGGATTTGAACCAGCGACCTA
>UCE_DM_80	chr2L	21439040	21439074	+	35
GCCATCCGCAACGACGAGGAGTTAAACAAGCTGCT
>UCE_DM_81	chr2L	12881139	12881169	+	31
CACATACATACACACACACATTTATATATAT
>UCE_DM_82	chr2L	8481807	8481840	+	34
CCTGTCACGCGGGAGACCGGGGTTCAATTCCCCG
>UCE_DM_83	chr2L	18861993	18862027	+	35
TTCTTCTTGTCCTTGCAGCGCTTGTTCTGGAACCA
>UCE_DM_84	chr2L	5055703	5055732	+	30
ACCATTATGCCCAAGGACATCCAGCTGGCC
>UCE_DM_85	chr2L	11037040	11037071	+	32
TCCAAAGAAAAAAATATATATATTTAACTTTT
>UCE_DM_86	chr2L	547868	547899	+	32
ACCTTGGTCATGATGTTCTTGTCGTAGTAGTA
>UCE_DM_87	chr2L	3048723	3048764	+	42
TCGAATAAATCTTTCGCCTTTTACTAAAGATTTCCGTGGAGA
>UCE_DM_88	chr2L	1951558	1951593	+	36
AGGTTGTAGACCTGGTGGAAGGCCTTGTTGCAGATG
>UCE_DM_89	chr2L	21503828	21503862	+	35
GCCATCCGCAACGACGAGGAGTTAAACAAGCTGCT
>UCE_DM_90	chr2L	548125	548156	+	32
AGCAGCTCCAGCAGAAACTGCCACAGCTGGAT
>UCE_DM_91	chr2L	13244532	13244563	+	32
TTGATCTTAGCCATAAGGCCGAGAAGCGATAA
>UCE_DM_92	chr2L	6837772	6837821	+	50
CCGCACAAGTGCCAGGTGTGCGGAAAGGCCTTCAGCCAGAGCTCCAACCT
>UCE_DM_93	chr2L	16113749	16113779	+	31
TTTTGTTTTTTTTTTTCAATTTTTTATTTTA
>UCE_DM_94	chr2L	3866143	3866173	+	31
CATGCACCTGACCAACTACAGCATCAACAAG
>UCE_DM_95	chr2L	21538535	21538569	+	35
GCCATCCGCAACGACGAGGAGTTAAACAAGCTGCT
>UCE_DM_96	chr2L	15562510	15562539	+	30
TTTGCCGTATTTATTGTTATTGTTGTTTTC
>UCE_DM_97	chr2L	15132358	15132387	+	30
TCTGGCGCCTTAGACCGCTCGGCCAACCTG
>UCE_DM_98	chr2L	8683481	8683514	+	34
CCTGTCACGCGGGAGACCGGGGTTCAATTCCCCG
>UCE_DM_99	chr2L	12685346	12685377	+	32
CTGAGCTTCAAGAACATGTGCAAGCTGAAGCC
>UCE_DM_100	chr2L	21533491	21533525	+	35
GCCATCCGCAACGACGAGGAGTTAAACAAGCTGCT
>UCE_DM_101	chr2L	420337	420373	+	37
GAGCCCTACTGGCCCGGTCTCTTCGCCAAGGCCCTGG
>UCE_DM_102	chr2L	21528648	21528682	+	35
GCCATCCGCAACGACGAGGAGTTAAACAAGCTGCT
>UCE_DM_103	chr2L	8683814	8683847	+	34
CGGGGAATTGAACCCCGGTCTCCCGCGTGACAGG
>UCE_DM_104	chr2L	21493730	21493764	+	35
GCCATCCGCAACGACGAGGAGTTAAACAAGCTGCT
>UCE_DM_105	chr2L	8541560	8541593	+	34
CGGGGAATTGAACCCCGGTCTCCCGCGTGACAGG
>UCE_DM_106	chr2L	9896643	9896680	+	38
ACGGTGTGGGGCTTGCCGATCTTGTTGCCCCAGTAGCC
>UCE_DM_107	chr2L	21523805	21523839	+	35
GCCATCCGCAACGACGAGGAGTTAAACAAGCTGCT
>UCE_DM_108	chr2L	10766491	10766523	+	33
GCCCTGGCTGTTGATGTTGCAGTGATAGATGCG
>UCE_DM_109	chr2L	2462656	2462687	+	32
TAGGTCGCTGGTTCAAATCCGGCTCGAAGGAT
>UCE_DM_110	chr2L	21518962	21518996	+	35
GCCATCCGCAACGACGAGGAGTTAAACAAGCTGCT
>UCE_DM_111	chr2L	21508873	21508907	+	35
GCCATCCGCAACGACGAGGAGTTAAACAAGCTGCT
>UCE_DM_112	chr2L	8620058	8620091	+	34
CCTGTCACGCGGGAGACCGGGGTTCAATTCCCCG
>UCE_DM_113	chr2L	21463362	21463396	+	35
GCCATCCGCAACGACGAGGAGTTAAACAAGCTGCT
>UCE_DM_114	chr2L	12626702	12626733	+	32
CTGAGCTTCAAGAACATGTGCAAGCTGAAGCC
>UCE_DM_115	chr2L	8442409	8442439	+	31
TTTTTTTTTTATATTTTTTCGTTGTTTTTTT
>UCE_DM_116	chr2L	9167128	9167157	+	30
CAAAAGCAACAATAACAAATTGCAGCAACA
>UCE_DM_117	chr2L	17555147	17555176	+	30
ACCCATTAGGAAGTTATCTGGTTTAATGTC
>UCE_DM_118	chr2L	1344738	1344770	+	33
CATCAAGAAGGAGTTCGACAAGAAGTACAACCC
>UCE_DM_119	chr2L	8541791	8541824	+	34
CCTGTCACGCGGGAGACCGGGGTTCAATTCCCCG
>UCE_DM_120	chr2L	17519533	17519563	+	31
TCGGCTGGAATATTCCCTACGAGTTCAACGA
>UCE_DM_121	chr2L	8482092	8482125	+	34
CGGGGAATTGAACCCCGGTCTCCCGCGTGACAGG
>UCE_DM_122	chr2L	7229210	7229241	+	32
GTGATCTGCTGGTCCATGAAGATCAGGATGGT
>UCE_DM_123	chr2L	9896826	9896860	+	35
CCAGCACGGGTCTGCTTCTGGACGGGCATGATCTT
>UCE_DM_124	chr2L	21468405	21468439	+	35
GCCATCCGCAACGACGAGGAGTTAAACAAGCTGCT
>UCE_DM_125	chr2L	21418982	21419016	+	35
GCCATCCGCAACGACGAGGAGTTAAACAAGCTGCT
>UCE_DM_126	chr2L	1726131	1726165	+	35
AGGATCATGAACTCCTGCATGGCCAGCTTGTTGCC
>UCE_DM_127	chr2L	2009153	2009182	+	30
GCGGTTCCATGGTGTAATGGTTAGCACTCA
>UCE_DM_128	chr2L	234820	234849	+	30
AGCCTGTAAATCGTTTTGTGGATTCCAATC
>UCE_DM_129	chr2L	21424044	21424078	+	35
GCCATCCGCAACGACGAGGAGTTAAACAAGCTGCT
>UCE_DM_130	chr2L	17934028	17934057	+	30
TGTGTATGTGTGTGTGTGTACACACATATA
>UCE_DM_131	chr2L	5548202	5548231	+	30
CTTCATGTGGAACAACTTCTTCAAGCACAT
>UCE_DM_132	chr2L	10409746	10409780	+	35
AAGACCCTCACGGGCAAGACCATCACTCTTGAGGT
>UCE_DM_133	chr2L	13244870	13244911	+	42
TCGAATAAATCTTTCGCCTTTTACTAAAGATTTCCGTGGAGA
>UCE_DM_134	chr2L	8570886	8570937	+	52
GTGCCGAAATAGCTCAGTTGGGAGAGCGTTAGACTGAAGATCTAAAGGTCCC
>UCE_DM_135	chr2L	21483534	21483568	+	35
GCCATCCGCAACGACGAGGAGTTAAACAAGCTGCT
>UCE_DM_136	chr2L	8381153	8381184	+	32
AAGAAGGTGTGATGATAGACATCCTTGCCCAC
>UCE_DM_137	chr2L	20781942	20781971	+	30
CAGGTTAAGATCTGGTTCCAGAACCGCCGC
>UCE_DM_138	chr2L	15751620	15751661	+	42
TCTCCACGGAAATCTTTAGTAAAAGGCGAAAGATTTATTCGA
>UCE_DM_139	chr2L	21434152	21434186	+	35
GCCATCCGCAACGACGAGGAGTTAAACAAGCTGCT
>UCE_DM_140	chr2L	5987962	5987994	+	33
CTCAACTGGATCACCTTCAATGTGGGCTACCAC
>UCE_DM_141	chr2L	21513917	21513951	+	35
GCCATCCGCAACGACGAGGAGTTAAACAAGCTGCT
>UCE_DM_142	chr2L	4418973	4419008	+	36
AAACTGACCCCGACGTGATTTGAACACGCAACCTTC
>UCE_DM_143	chr2L	8679146	8679179	+	34
CCTGTCACGCGGGAGACCGGGGTTCAATTCCCCG
>UCE_DM_144	chr2L	11168022	11168053	+	32
TATATGTATATATTTATACATATGCTTGTGTG
>UCE_DM_145	chr2L	21458302	21458336	+	35
GCCATCCGCAACGACGAGGAGTTAAACAAGCTGCT
>UCE_DM_146	chr2L	7711631	7711662	+	32
TAGGTCGCTGGTTCAAATCCGGCTCGAAGGAT
>UCE_DM_147	chr2L	9844918	9844947	+	30
GACAAACACACACACACATGTAGTACACAC
>UCE_DM_148	chr2L	19812011	19812052	+	42
TCTCCACGGAAATCTTTAGTAAAAGGCGAAAGATTTATTCGA
>UCE_DM_149	chr2L	21170836	21170870	+	35
ATCCCCTGGGAGCTGAAGTGCCCCAAGGTGATTGG
>UCE_DM_150	chr2L	13215837	13215868	+	32
TTATCGCTTCTCGGCCTTATGGCTAAGATCAA
>UCE_DM_151	chr2L	4228346	4228375	+	30
ACCAACTGCCGCAAGAAGAAGTGCGGACAC
>UCE_DM_152	chr2L	6833156	6833189	+	34
CGACATGAAGAAGCACACCTACATCCACACAGGT
>UCE_DM_153	chr2L	4228289	4228322	+	34
TACAACTGCGACAAGATGATCTGCCGCAAGTGCT
>UCE_DM_154	chr2L	19815776	19815807	+	32
TTGATCTTAGCCATAAGGCCGAGAAGCGATAA
>UCE_DM_155	chr2L	1951612	1951646	+	35
TCGCCGCTGTGGGTCAGCTTGTGGTTCTTGTAGTT
>UCE_DM_156	chr2L	5059246	5059277	+	32
CGACCCGTCTGCTTCAGCATGTCCAACATCTT
>UCE_DM_157	chr2L	11442381	11442410	+	30
AAGAGTTTTTTTTTTTTGGGGGGGGGGGGG
>UCE_DM_158	chr2L	14010570	14010630	+	61
CTACCGAGATTTGAACTCGGATCGCTGGATTCAGAGTCCAAAGTGCTAACCATTACACCAT
>UCE_DM_159	chr2L	19812644	19812675	+	32
TTATCGCTTCTCGGCCTTATGGCTAAGATCAA
>UCE_DM_160	chr2L	182085	182114	+	30
AAGTAATTAAAAAAAAAAAAGAAAAGAAAA
>UCE_DM_161	chr2L	21473448	21473482	+	35
GCCATCCGCAACGACGAGGAGTTAAACAAGCTGCT
>UCE_DM_162	chr2L	4228090	4228122	+	33
CATCGAGAATGTCAAGGCTAAGATCCAGGATAA
>UCE_DM_163	chr2L	5241114	5241147	+	34
CGGGGAATTGAACCCCGGTCTCCCGCGTGACAGG
>UCE_DM_164	chr2L	13212087	13212118	+	32
TTGATCTTAGCCATAAGGCCGAGAAGCGATAA
>UCE_DM_165	chr2L	2013223	2013253	+	31
TGAGTGCTAACCATTACACCATGGAACCGCG
>UCE_DM_166	chr2L	21498775	21498809	+	35
GCCATCCGCAACGACGAGGAGTTAAACAAGCTGCT
>UCE_DM_167	chr2L	19816435	19816476	+	42
TCGAATAAATCTTTCGCCTTTTACTAAAGATTTCCGTGGAGA
>UCE_DM_168	chr2L	19812014	19812052	-	39
TCGAATAAATCTTTCGCCTTTTACTAAAGATTTCCGTGG
>UCE_DM_169	chr2L	15751623	15751661	-	39
TCGAATAAATCTTTCGCCTTTTACTAAAGATTTCCGTGG
>UCE_DM_170	chr2L	8570886	8570937	-	52
GGGACCTTTAGATCTTCAGTCTAACGCTCTCCCAACTGAGCTATTTCGGCAC
>UCE_DM_171	chrX	7358987	7359025	+	39
AGTGTGTATGTGTGTGTGTGGGGGGGGGGGGGGTCCAAC
>UCE_DM_172	chrX	19565257	19565288	+	32
CACTACCTGGGCAAGGAGATGGTGCAGAACCT
>UCE_DM_173	chrX	17038712	17038751	+	40
GCAGCCTCACGAGCTCCAGTGCACAGCAGCCAGATAGCCT
>UCE_DM_174	chrX	1126060	1126092	+	33
ATCCCCCCCCCCCCCACATACACACACACACAC
>UCE_DM_175	chrX	19626669	19626708	+	40
GTGGTCATCAAGGACATCTTCCGCAAGTACCCCAACAAGT
>UCE_DM_176	chrX	3721688	3721726	+	39
GGGTGCGAGAGGTCCCGGGTTCAATTCCCGGACGAGCCC
>UCE_DM_177	chrX	6176333	6176367	+	35
AGGGTCGACTCCTTCTGGATGTTGTAGTCGGACAG
>UCE_DM_178	chrX	16019761	16019790	+	30
AATTTATTAAATGTTTTTTTTTTTAAAGTG
>UCE_DM_179	chrX	18459813	18459868	+	56
GGTATGATTCTCGCTTCGGGTGCGAGAGGTCCCGGGTTCAATTCCCGGACGAGCCC
>UCE_DM_180	chrX	6171898	6171931	+	34
AGGGTCGACTCCTTCTGGATGTTGTAGTCGGACA
>UCE_DM_181	chrX	5797559	5797593	+	35
GAGACCACCTACAACTCCATCATGAAGTGTGATGT
>UCE_DM_182	chrX	6171673	6171704	+	32
GTCGACTCCTTCTGGATGTTGTAGTCGGACAG
>UCE_DM_183	chrX	6177019	6177051	+	33
GGTCGACTCCTTCTGGATGTTGTAGTCGGACAG
>UCE_DM_184	chrX	9377716	9377746	+	31
AAAAAAAAAACACACACACACAGAAAAAATA
>UCE_DM_185	chrX	6172522	6172554	+	33
TTGCCAGTGAGGGTCTTCACAAAGATCTGCATG
>UCE_DM_186	chrX	6171214	6171248	+	35
AGGGTCGACTCCTTCTGGATGTTGTAGTCGGACAG
>UCE_DM_187	chrX	20297020	20297058	+	39
GGCTTCGAGTGGAACAAGTACAACCAGACGCACTACGAC
>UCE_DM_188	chrX	15247278	15247311	+	34
TTGCAGAACCAGACGCGCACCACGTTTTTCTTCA
>UCE_DM_189	chrX	5797220	5797251	+	32
GTGCCCATCTACGAGGGTTATGCCCTTCCCCA
>UCE_DM_190	chrX	5796923	5796954	+	32
ATCCTCACCCTGAAGTACCCCATTGAGCACGG
>UCE_DM_191	chrX	5797742	5797804	+	63
TACTCTGTCTGGATCGGTGGCTCCATCCTGGCTTCGCTGTCCACCTTCCAGCAGATGTGGATC
>UCE_DM_192	chrX	10534167	10534201	+	35
CCACCCCCCCCCCCCAAAAAAAAAAAAAATGAATC
>UCE_DM_193	chrX	6172126	6172160	+	35
AGGGTCGACTCCTTCTGGATGTTGTAGTCGGACAG
>UCE_DM_194	chrX	21188250	21188281	+	32
GACGGCTTTGAGGCCACCAAGAACATCAAGGT
>UCE_DM_195	chrX	12836561	12836590	+	30
AAAATACCGCCCCCCCCCAAAAAAAAAAAA
>UCE_DM_196	chrX	20462484	20462513	+	30
AAAAAAAAAAAAAACATACACACACACACA
>UCE_DM_197	chrX	19164021	19164050	+	30
CAGCGCATTCTCAAGTACCATCTGCTGCTG
>UCE_DM_198	chrX	8586748	8586781	+	34
CGCCACTTGGCCCGGCGATTCTGGAACCACACCT
>UCE_DM_199	chrX	19284423	19284452	+	30
GAGAGAGAGAGAGGGGGGGGGGGGATATTT
>UCE_DM_200	chrX	1894586	1894615	+	30
GGTGCAAGGGCTTCTTCAAGCGGACGGTGC
>UCE_DM_201	chrX	16148085	16148126	+	42
TCTCCACGGAAATCTTTAGTAAAAGGCGAAAGATTTATTCGA
>UCE_DM_202	chrX	6176729	6176761	+	33
TTGCCAGTGAGGGTCTTCACAAAGATCTGCATG
>UCE_DM_203	chrX	10676453	10676484	+	32
GTTGGGAAGTATCTGATGACGTTGGCCAAGTT
>UCE_DM_204	chrX	6638527	6638578	+	52
GGGACCTTTAGATCTTCAGTCTAACGCTCTCCCAACTGAGCTATTTCGGCAC
>UCE_DM_205	chrX	21322889	21322918	+	30
GTACACCCCCCCCCCCCACACACACACACA
>UCE_DM_206	chrX	3713729	3713758	+	30
GTTGGTTCCATGGTGTAATGGTTAGCACTC
>UCE_DM_207	chrX	9384888	9384918	+	31
TTCTTTTTTTTTTTTTGTAAACTTTTTTTTT
>UCE_DM_208	chrX	10699240	10699275	+	36
TGGGTATTTTTTTTTTGGGGGGGGGGGGGGTGCAAT
>UCE_DM_209	chrX	2865859	2865888	+	30
AATTTCAATTAAAAAAAAAAAGAACAAATA
>UCE_DM_210	chrX	8033487	8033516	+	30
GCAAACTCCTGGTTGTTGAAGATCTTTAGG
>UCE_DM_211	chrX	15625655	15625684	+	30
AGAAAAGGATTTATATAAAGAAAAAAAATA
>UCE_DM_212	chrX	16906666	16906695	+	30
AGTTTTTCTTCTTCTTCTTTTTTTTTTTTT
>UCE_DM_213	chrX	21175737	21175766	+	30
CAACCTTCGATAGCTCAGTTGGTAGAGCGG
>UCE_DM_214	chrX	7231438	7231467	+	30
AAAGATATCCAAAAAAAAAAAAAACTGAAA
>UCE_DM_215	chrX	21175461	21175498	+	38
AAAAAAATCCTTCGAGCCGGATTTGAACCAGCGACCTA
>UCE_DM_216	chrX	20297071	20297105	+	35
CCGCCCAAGATCGTGCAGGGATACAAGTTCAACAT
>UCE_DM_217	chrX	19919148	19919186	+	39
GGTATGATTCTCGCTTCGGGTGCGAGAGGTCCCGGGTTC
>UCE_DM_218	chrX	6176791	6176823	+	33
GGTCGACTCCTTCTGGATGTTGTAGTCGGACAG
>UCE_DM_219	chrX	5797346	5797392	+	47
GAGCGTGAAATCGTCCGTGACATCAAGGAGAAGCTGTGCTATGTTGC
>UCE_DM_220	chrX	3321490	3321550	+	61
CTACCGAGATTTGAACTCGGATCGCTGGATTCAAAGTCCAGAGTGCTAACCGTTACACCAT
>UCE_DM_221	chrX	14140469	14140499	+	31
TTTTTTTTTTTTTTGGGGGGGGGGGGGCGGA
>UCE_DM_222	chrX	14171369	14171398	+	30
CTACCCCCCCCCCCCCCACACACACACACA
>UCE_DM_223	chrX	10338051	10338080	+	30
CCCCCCCCCCAAAAAAAAAAAAAGAGAAAC
>UCE_DM_224	chrX	5796962	5797104	+	143
ACCAACTGGGACGATATGGAGAAGATCTGGCACCACACCTTCTACAATGAGCTGCGTGTGGCACCCGAGGAGCACCCCGTGCTGCTGACCGAGGCCCCGCTGAACCCCAAGGCCAACCGTGAGAAGATGACCCAGATCATGTT
>UCE_DM_225	chrX	6171442	6171476	+	35
AGGGTCGACTCCTTCTGGATGTTGTAGTCGGACAG
>UCE_DM_226	chrX	2226273	2226306	+	34
GCCCCCACCCCCCCCCCCCCAAAAAAAAAAAAAA
>UCE_DM_227	chrX	16148703	16148734	+	32
TTATCGCTTCTCGGCCTTATGGCTAAGATCAA
>UCE_DM_228	chrX	13726518	13726549	+	32
ATGAAGCGCAGCAGATGCTTTTGGTTCATGCA
>UCE_DM_229	chrX	19626328	19626358	+	31
TGCAGTATGTGGCCCTGCGCAACATCAATCT
>UCE_DM_230	chrX	6176501	6176533	+	33
TTGCCAGTGAGGGTCTTCACAAAGATCTGCATG
>UCE_DM_231	chrX	6411005	6411056	+	52
GTGCCGAAATAGCTCAGTTGGGAGAGCGTTAGACTGAAGATCTAAAGGTCCC
>UCE_DM_232	chrX	15723310	15723339	+	30
GATAGCCTTGTAGTACAGCTCAATGTTGGC
>UCE_DM_233	chrX	2143374	2143406	+	33
CTCCTCCATGTAGGTGTACTTGTACCAGAACTG
>UCE_DM_234	chrX	6172582	6172616	+	35
AGGGTCGACTCCTTCTGGATGTTGTAGTCGGACAG
>UCE_DM_235	chrX	13810951	13810980	+	30
GGGGGGGGGGGGGGAGGGGATGGGGTGCGC
>UCE_DM_236	chrX	15248327	15248363	+	37
CCTCGGCCTCCTCGAGCCACGCCTGCAGGATGGGCTT
>UCE_DM_237	chrX	6172354	6172388	+	35
AGGGTCGACTCCTTCTGGATGTTGTAGTCGGACAG
>UCE_DM_238	chrX	6395918	6395949	+	32
GTGTATGTGTGTGTGTGTGGGGGGGGGGGGTG
>UCE_DM_239	chrX	19625592	19625635	+	44
GTGGTCAACTGCATGCAGACGGACAACCTGGAGCTGAAGAAGCT
>UCE_DM_240	chrX	1921720	1921752	+	33
AGGCGCAGCTTGGTCTGCAGCGTGTTGAAGTTG
>UCE_DM_241	chrX	15500443	15500517	+	75
GAATTCCTCGAGCAATTTCCTCGTCACTGGCGCTCCAATCGCCTCGATGGGCTTCTCCTCCAGATACAGCTGCAG
>UCE_DM_242	chrX	16148088	16148126	-	39
TCGAATAAATCTTTCGCCTTTTACTAAAGATTTCCGTGG
>UCE_DM_243	chrX	6638527	6638578	-	52
GTGCCGAAATAGCTCAGTTGGGAGAGCGTTAGACTGAAGATCTAAAGGTCCC
>UCE_DM_244	chrX	6411005	6411056	-	52
GGGACCTTTAGATCTTCAGTCTAACGCTCTCCCAACTGAGCTATTTCGGCAC
>UCE_DM_245	chr2R	2515027	2515061	+	35
TCGGCGAAGATGAGAATCAGGATCATGCCCACGAA
>UCE_DM_246	chr2R	16545609	16545664	+	56
TGACCCCGACGTGATTTGAACACGCAACCTTCTGATCTGGAGTCAGACGCGCTACC
>UCE_DM_247	chr2R	2049545	2049595	+	51
GAACCACCAACCTTTCGGTTAACAGCCGAACGCGCTAACCAATTGCGCCAC
>UCE_DM_248	chr2R	17049071	17049102	+	32
GAAGGTTGCGTGTTCAAATCACGTCGGGGTCA
>UCE_DM_249	chr2R	20856675	20856704	+	30
GGGATCCAACCAGACCTTCTTCTTGCCGCA
>UCE_DM_250	chr2R	13031504	13031553	+	50
GAGACTGGTGCCTTAAACCAGCGCCTTAGACCGCTCGGCCACGCTACCGT
>UCE_DM_251	chr2R	4570718	4570805	+	88
AAGTCAGGATGGCCGAGTGGTCTAAGGCGCTGCGTTCAGGTCGCAGTCTACTCTGTAGGCGTGGGTTCGAATCCCACTTCTGACAAGA
>UCE_DM_252	chr2R	15656377	15656406	+	30
TTGTTTTTATTTTTGTTTCCTTACTTTTTT
>UCE_DM_253	chr2R	2041028	2041078	+	51
GAACCACCAACCTTTCGGTTAACAGCCGAACGCGCTAACCAATTGCGCCAC
>UCE_DM_254	chr2R	20199480	20199603	+	124
CGGCCATGTTCCGGCGCAAGGCCTTCCTGCACTGGTACACCGGCGAGGGCATGGACGAGATGGAGTTCACCGAGGCGGAGAGCAACATGAACGACCTGGTGTCCGAGTACCAGCAGTACCAGGA
>UCE_DM_255	chr2R	2050030	2050080	+	51
GTGGCGCAATTGGTTAGCGCGTTCGGCTGTTAACCGAAAGGTTGGTGGTTC
>UCE_DM_256	chr2R	18532898	18532927	+	30
GCCATAGTGCTTCAGCTTGAAGTTCTCATC
>UCE_DM_257	chr2R	1902637	1902674	+	38
GTGTGATGCCAGATCTTCTCCATGTCGTCCCAGTTAGT
>UCE_DM_258	chr2R	9318197	9318227	+	31
TTTTGTCAGAAGTGGGATTCGAACCCACGCC
>UCE_DM_259	chr2R	3680147	3680181	+	35
ACCTTGGCCAGGGGAGCCAGGCAGTTGGTGGTGCA
>UCE_DM_260	chr2R	15335263	15335292	+	30
ACGTTGTTGGGGATCCATTCGACGAAGTAG
>UCE_DM_261	chr2R	15314788	15314817	+	30
CGAGTTCTGGAGCGCCCTGCTGGAGAAGGC
>UCE_DM_262	chr2R	3849592	3849621	+	30
ATATTCGATGACTTTTTCCAACATTTGTGG
>UCE_DM_263	chr2R	20198837	20198883	+	47
TCGCCCAAGGTGTCGGACACCGTGGTGGAGCCCTACAACGCCACCCT
>UCE_DM_264	chr2R	17070183	17070214	+	32
TGACCCCGACGTGATTTGAACACGCAACCTTC
>UCE_DM_265	chr2R	2077651	2077701	+	51
GAACCACCAACCTTTCGGTTAACAGCCGAACGCGCTAACCAATTGCGCCAC
>UCE_DM_266	chr2R	2049708	2049758	+	51
GTGGCGCAATTGGTTAGCGCGTTCGGCTGTTAACCGAAAGGTTGGTGGTTC
>UCE_DM_267	chr2R	12095145	12095212	+	68
CCACCGAGATTTGAACTCGGATCGCTGGATTCAGAGTCCAGAGTGCTAACCATTACACCATGGAACCA
>UCE_DM_268	chr2R	13473964	13473993	+	30
AATATTTGAGGCATGCATTTAAAATGTAGA
>UCE_DM_269	chr2R	15335395	15335441	+	47
GGGTCGCAGGCGGCCATCATGTTCTTGGCATCGAACATCTGCTGGGT
>UCE_DM_270	chr2R	9320272	9320301	+	30
GGCGTGGGTTCGAATCCCACTTCTGACAAA
>UCE_DM_271	chr2R	15448774	15448803	+	30
ATTTTTTTTTTTTGGGGGGGGGGGTGGGCA
>UCE_DM_272	chr2R	1214010	1214040	+	31
TAAAGTTAAAACCTGATTTTCCTGATGCATA
>UCE_DM_273	chr2R	11226047	11226081	+	35
CTCTTCATGGCCGTCAAGTGGGCCAAGAACCTGCC
>UCE_DM_274	chr2R	20720927	20720958	+	32
TGCAGGTGAAAATCTGGTTCCAGAACCGACGC
>UCE_DM_275	chr2R	14029139	14029169	+	31
TGGGCTATGCCTACGTCAACTTCCAGCAGCC
>UCE_DM_276	chr2R	16832900	16833003	+	104
GGCTACTCTTTCACCACCACCGCTGAGCGTGAAATTGTCCGTGACATCAAGGAGAAGTTGTGCTATGTTGCCCTGGACTTCGAGCAGGAGATGGCCACCGCCGC
>UCE_DM_277	chr2R	2040697	2040747	+	51
GTGGCGCAATTGGTTAGCGCGTTCGGCTGTTAACCGAAAGGTTGGTGGTTC
>UCE_DM_278	chr2R	19817775	19817815	+	41
GAGATGAGGTAGCGGATGAACTGTTTCATGTTGTTGTAGAT
>UCE_DM_279	chr2R	15335059	15335196	+	138
TCGTTCATGTTGCTCTCGGCCTCGGTGAACTCCATCTCGTCCATGCCCTCGCCGGTGTACCAATGCAAGAAAGCCTTGCGCCTGAACATAGCGGTGAACTGCTCGGAGATGCGCTTGAACAGCTCCTGGATGGCAGTG
>UCE_DM_280	chr2R	2040125	2040175	+	51
GAACCACCAACCTTTCGGTTAACAGCCGAACGCGCTAACCAATTGCGCCAC
>UCE_DM_281	chr2R	10667642	10667672	+	31
TTTTCCTTTTTTTTTTTGGGGGGGGGGGGGG
>UCE_DM_282	chr2R	15338931	15338964	+	34
AACTTACCTTGGCGCCGATTTGGTTGCCGCACTG
>UCE_DM_283	chr2R	13031468	13031499	+	32
CTTGGCAGCGGTGGGATTCGAACCCACGCCTC
>UCE_DM_284	chr2R	2077883	2077933	+	51
GTGGCGCAATTGGTTAGCGCGTTCGGCTGTTAACCGAAAGGTTGGTGGTTC
>UCE_DM_285	chr2R	9320165	9320210	+	46
AATCAAGTGTCAGGATGGCCGAGCGGTCTAAGGCGCCAGACTCAAG
>UCE_DM_286	chr2R	10871866	10871914	+	49
GAGACTGGTGCCTTAAACCAGCGCCTTAGACCGCTCGGCCACGCTACCC
>UCE_DM_287	chr2R	16832619	16832730	+	112
TCCTGCTGACTGAGGCCCCCCTGAACCCCAAGGCTAACCGCGAGAAGATGACCCAGATCATGTTTGAGACCTTCAACTCGCCCGCCATGTACGTCGCCATCCAGGCCGTGCT
>UCE_DM_288	chr2R	10871831	10871861	+	31
GTGGCAGCGGTGGGATTCGAACCCACGCCTC
>UCE_DM_289	chr2R	8221429	8221460	+	32
ATTGCCGTGACCAGGATTCGAACCTGGGTTAC
>UCE_DM_290	chr2R	6222790	6222820	+	31
GCGTAGGTGAAGCTCTTGCCCTCGTACTCGC
>UCE_DM_291	chr2R	3849664	3849693	+	30
ATTTTGAACAGTAATGCCAACTTAAAGTTC
>UCE_DM_292	chr2R	20199278	20199318	+	41
GGCCGCATGTCCATGAAGGAGGTGGACGAGCAGATGCTGGC
>UCE_DM_293	chr2R	17048568	17048599	+	32
TGACCCCGACGTGATTTGAACACGCAACCTTC
>UCE_DM_294	chr2R	14527102	14527133	+	32
GAAGGTTGCGTGTTCAAATCACGTCGGGGTCA
>UCE_DM_295	chr2R	13461521	13461553	+	33
AGATATGGGACACAGCCGGTCAGGAGAGATTCC
>UCE_DM_296	chr2R	8223965	8223996	+	32
GTAACCCAGGTTCGAATCCTGGTCACGGCAAT
>UCE_DM_297	chr2R	20199191	20199225	+	35
ACCCAGCAGATGTTCGACGCCAAGAACATGATGGC
>UCE_DM_298	chr2R	18688420	18688454	+	35
GGTCGTGAGGCCTACCCCGGTGATGTGTTCTACCT
>UCE_DM_299	chr2R	8043539	8043570	+	32
ACGTTGGTGTCATCCACAAACCAGATAATCTG
>UCE_DM_300	chr2R	15393842	15393873	+	32
ATTGCCGTGACCAGGATTCGAACCTGGGTTAC
>UCE_DM_301	chr2R	14657636	14657683	+	48
GGTAGCGTGGCCGAGCGGTCTAAGGCGCTGGTTTAAGGCACCAGTCTC
>UCE_DM_302	chr2R	8049678	8049712	+	35
CGGATCTGCTCCCATGGCATTGGCATGTTCTCTAG
>UCE_DM_303	chr2R	16832555	16832598	+	44
ATGGAGAAGATCTGGCACCACACCTTCTACAACGAGCTGCGTGT
>UCE_DM_304	chr2R	20261592	20261642	+	51
GTGGCGCAATTGGTTAGCGCGTTCGGCTGTTAACCGAAAGGTTGGTGGTTC
>UCE_DM_305	chr2R	18960912	18960942	+	31
ATGATGTTGGTGCGCTTCTTGGCCACGTTGA
>UCE_DM_306	chr2R	13032805	13032852	+	48
GGTAGCGTGGCCGAGCGGTCTAAGGCGCTGGTTTAAGGCACCAGTCTC
>UCE_DM_307	chr2R	10103127	10103161	+	35
GTGATCTTCTTGCCGTTCTTGATGAGCTGCACCCT
>UCE_DM_308	chr2R	15335506	15335558	+	53
GGCATGAAGAAGTGAAGACGTGGGAAGGGCACCATGTTGACGGCCAGCTTGCG
>UCE_DM_309	chr2R	14657688	14657717	+	30
GAGGCGTGGGTTCGAATCCCACCGCTGCCA
>UCE_DM_310	chr2R	8043356	8043386	+	31
GCCACTTCCTCAGCAGTCTTCCACTTGGCCA
>UCE_DM_311	chr2R	13492275	13492325	+	51
TGCCGAAATAGCTCAGTTGGGAGAGCGTTAGACTGAAGATCTAAAGGTCCC
>UCE_DM_312	chr2R	9318283	9318322	+	40
CTTGAGTCTGGCGCCTTAGACCGCTCGGCCATCCTGACAT
>UCE_DM_313	chr2R	15324276	15324305	+	30
TGTGTGTGTTTTTTTTTTGTTTTTTTCTTT
>UCE_DM_314	chr2R	13032857	13032888	+	32
GAGGCGTGGGTTCGAATCCCACCGCTGCCAAG
>UCE_DM_315	chr2R	18368786	18368826	+	41
TCCACCAACATCAAGGAGCGTCTGGACTTCTCCTGTGCCCT
>UCE_DM_316	chr2R	1902010	1902059	+	50
ACAGTGTTGGCGTACAGATCCTTACGGATGTCGACGTCACACTTCATGAT
>UCE_DM_317	chr2R	8221737	8221768	+	32
ATTGCCGTGACCAGGATTCGAACCTGGGTTAC
>UCE_DM_318	chr2R	13492063	13492113	+	51
GGGACCTTTAGATCTTCAGTCTAACGCTCTCCCAACTGAGCTATTTCGGCA
>UCE_DM_319	chr2R	16167115	16167146	+	32
CGCTCGAAGCAGGCGAACTTCATCATGGTGTA
>UCE_DM_320	chr2R	8222498	8222529	+	32
ATTGCCGTGACCAGGATTCGAACCTGGGTTAC
>UCE_DM_321	chr2R	16545412	16545468	+	57
GGTAGCGCGTCTGACTCCAGATCAGAAGGTTGCGTGTTCAAATCACGTCGGGGTCAG
>UCE_DM_322	chr2R	1902243	1902278	+	36
GGCCACGTAGCACAGCTTCTCCTTGATGTCGCGCAC
>UCE_DM_323	chr2R	17068829	17068861	+	33
GAAGGTTGCGTGTTCAAATCACGTCGGGGTCAG
>UCE_DM_324	chr2R	15336148	15336182	+	35
GCCTCATTGTAGTACACATTGATGCGCTCCAGCTG
>UCE_DM_325	chr2R	17322001	17322030	+	30
TTTTAGTCATTTTACAAAGATTTTTTTTTT
>UCE_DM_326	chr2R	14867949	14867978	+	30
CTTTATTTTATTTTTTTTTGTGAGCAAAAC
>UCE_DM_327	chr2R	16833326	16833382	+	57
GTCTGGATCGGTGGCTCCATCCTGGCCTCTCTGTCCACCTTCCAGCAGATGTGGATC
>UCE_DM_328	chr2R	9320272	9320303	-	32
TATTTGTCAGAAGTGGGATTCGAACCCACGCC
>UCE_DM_329	chr2R	13492063	13492113	-	51
TGCCGAAATAGCTCAGTTGGGAGAGCGTTAGACTGAAGATCTAAAGGTCCC
>UCE_DM_330	chr2R	13492275	13492325	-	51
GGGACCTTTAGATCTTCAGTCTAACGCTCTCCCAACTGAGCTATTTCGGCA
>UCE_DM_331	chr2R	4570771	4570803	-	33
TTGTCAGAAGTGGGATTCGAACCCACGCCTACA
>UCE_DM_332	chr3R	11266728	11266759	+	32
CCGGCCATGTACGTGGCCATCCAGGCCGTGCT
>UCE_DM_333	chr3R	6127236	6127266	+	31
TAAAAAAAAATTGTAAAAAAAAAAACAAAAA
>UCE_DM_334	chr3R	22772990	22773060	+	71
CTACCGAGATTTGAACTCGGATCGCTGGATTCAAAGTCCAGAGTGCTAACCATTACACCATAGAACCGCGT
>UCE_DM_335	chr3R	2697953	2697984	+	32
GTGAAAGGTGAAAGAGAGGGAGTGAGAGAGAA
>UCE_DM_336	chr3R	8379503	8379546	+	44
GGCAGCCAGCAGAGGATGAAGGTGCCCATGATGATGCCCAGCGT
>UCE_DM_337	chr3R	2913862	2913899	+	38
AAGTGCGATCCCCGTCACGGCAAGTACATGGCCTGCTG
>UCE_DM_338	chr3R	1829937	1829968	+	32
ATCTGGGGCTCGAAGCCCATGTCTAACATGCG
>UCE_DM_339	chr3R	13393391	13393422	+	32
ACCGAGACGCAGGTGAAGATCTGGTTCCAGAA
>UCE_DM_340	chr3R	18756742	18756773	+	32
TATTTTTTTTTAGATTTCTTTTTTTTTTTTTT
>UCE_DM_341	chr3R	5480565	5480594	+	30
AAGAAAAAAAGATTGAAAATTAAATATTAA
>UCE_DM_342	chr3R	9735701	9735731	+	31
TTTTTGCCTTTCTTCTTCTTTTTTTTTTTGT
>UCE_DM_343	chr3R	20090981	20091012	+	32
GTCAGGTTGGCCGAGCGGTCTAAGGCGCCAGA
>UCE_DM_344	chr3R	20382431	20382513	+	83
ACATATACTAAAATTGGAACGATACAGAGAAGATTAGCATGGCCCCTGCGCAAGGATGACACGCAAAATCGTGAAGCGTTCCA
>UCE_DM_345	chr3R	13957826	13957862	+	37
GGCCAGAAGCCCTTCCAGTGCCGCATCTGCATGCGCA
>UCE_DM_346	chr3R	26074372	26074414	+	43
GACTGGTGCCTAAAACCAGCGCCTTAGACCGCTCGGCCACGCT
>UCE_DM_347	chr3R	20740586	20740619	+	34
CCTGTCACGCGGGAGACCGGGGTTCAATTCCCCG
>UCE_DM_348	chr3R	18285994	18286023	+	30
GCAGCAACATCATCATCAACAACAACAACA
>UCE_DM_349	chr3R	11267423	11267472	+	50
TCGGTGGCTCCATCCTGGCCTCGCTGTCCACCTTCCAGCAGATGTGGATC
>UCE_DM_350	chr3R	2914054	2914086	+	33
TTGGCCAAGGTGCAGCGTGCCGTGTGCATGTTG
>UCE_DM_351	chr3R	3297826	3297855	+	30
ACACGTGATAACCGCTACACTACGGAAACT
>UCE_DM_352	chr3R	6871783	6871812	+	30
AAAATAAAAATAAGAAAAGAAAAAAAAAAG
>UCE_DM_353	chr3R	19016940	19016969	+	30
TTTTTTGTCGTTTGTTGTTGTTGTCGTTTG
>UCE_DM_354	chr3R	12147124	12147174	+	51
GGCCGAAATAGCTCAGTTGGGAGAGCGTTAGACTGAAGATCTAAAGGTCCC
>UCE_DM_355	chr3R	18222521	18222586	+	66
CGACGAGGATGGGATTCGAACCCACGCGTGCAGAGCACATTGGATTAGCAGTCCAACGCCTTAACC
>UCE_DM_356	chr3R	3357896	3357927	+	32
GATCCCCGTCACGGCAAGTACATGGCCTGCTG
>UCE_DM_357	chr3R	2914126	2914163	+	38
GACCACAAGTTCGATCTGATGTACGCCAAGCGTGCCTT
>UCE_DM_358	chr3R	26011930	26011960	+	31
ACGTGGTGGTAGTTGTGCCATCCCTCGCCCA
>UCE_DM_359	chr3R	21509824	21509856	+	33
CGCAGCTTCTGGAAGAACCACTTGTTCTTGCCC
>UCE_DM_360	chr3R	12911758	12911794	+	37
AGGGCACCAAGTTATGGATCATCATGGAGTACCTGGG
>UCE_DM_361	chr3R	4468121	4468151	+	31
CCGCTCTACCAACTGAGCTATCGAAGGTTGG
>UCE_DM_362	chr3R	12484624	12484658	+	35
CGCCGGTTCTGGAACCAGATCTTGATCTGCCGCTC
>UCE_DM_363	chr3R	3357413	3357490	+	78
ACCGGCTCCGGCTTCACCTCGCTGCTGATGGAGCGTCTCTCCGTGGACTACGGCAAGAAGTCCAAGCTGGAGTTCGCC
>UCE_DM_364	chr3R	2626781	2626813	+	33
AAGGAGTTCCACTACAACCGCTACCTGACGCGT
>UCE_DM_365	chr3R	20381827	20381909	+	83
ACATATACTAAAATTGGAACGATACAGAGAAGATTAGCATGGCCCCTGCGCAAGGATGACACGCAAAATCGTGAAGCGTTCCA
>UCE_DM_366	chr3R	23795485	23795519	+	35
GTGTTCTCCACCAGCTGGTGGATGGACAGCGTGGC
>UCE_DM_367	chr3R	4897902	4897942	+	41
AACTCAAAGAACTTCTGGATGACATAGTTGCCAAAGACATC
>UCE_DM_368	chr3R	20740790	20740823	+	34
CGGGGAATTGAACCCCGGTCTCCCGCGTGACAGG
>UCE_DM_369	chr3R	19980181	19980214	+	34
TCAAGGAGCTGATCAAATACAAGGGATACCAGGT
>UCE_DM_370	chr3R	5557442	5557474	+	33
CGGTAGAGCATGCAGCAGGCCATGTACTTGCCA
>UCE_DM_371	chr3R	19176446	19176482	+	37
TGGCCCACAAGTGCATCCTGAACTCCTTCTATGGCTA
>UCE_DM_372	chr3R	2626853	2626882	+	30
GAGCGGCAGATCAAGATCTGGTTCCAGAAC
>UCE_DM_373	chr3R	24409500	24409530	+	31
CGAATGGAGTTCTGCCAGCGCTGCTGATTCT
>UCE_DM_374	chr3R	16404898	16404927	+	30
CTCCTTGGCGTCCGTGAAGATGGTGGTCTT
>UCE_DM_375	chr3R	8120167	8120216	+	50
GTGGCCTTCATGGACCACATCCGCATCTTCCAGGAGCAGGTGGAGAAGCT
>UCE_DM_376	chr3R	18850690	18850721	+	32
ACTCGCATGTGGATGAGCAGCTTGTAGCGGGC
>UCE_DM_377	chr3R	5625193	5625222	+	30
GTAGTAAATGGAGCCGTTGTTGCAGCCCAG
>UCE_DM_378	chr3R	5234720	5234761	+	42
GTTGAGCATCTGCTCGTCCACCTCCTTCATGGACATGCGGCC
>UCE_DM_379	chr3R	11138171	11138200	+	30
CACCATGGACGCCATCAAGAAGAAGATGCA
>UCE_DM_380	chr3R	19938688	19938717	+	30
CAGGTTGGCCGAGCGGTCTAAGGCGCCAGA
>UCE_DM_381	chr3R	3965272	3965322	+	51
GAACCACCAACCTTTCGGTTAACAGCCGAACGCGCTAACCAATTGCGCCAC
>UCE_DM_382	chr3R	15704883	15704915	+	33
GACGCCCGCATCACTGAGATCTACGAGGGCACC
>UCE_DM_383	chr3R	9623675	9623724	+	50
GCCGAAATAGCTCAGTTGGGAGAGCGTTAGACTGAAGATCTAAAGGTCCC
>UCE_DM_384	chr3R	20381054	20381087	+	34
CCTGTCACGCGGGAGACCGGGGTTCAATTCCCCG
>UCE_DM_385	chr3R	20382954	20383036	+	83
ACATATACTAAAATTGGAACGATACAGAGAAGATTAGCATGGCCCCTGCGCAAGGATGACACGCAAAATCGTGAAGCGTTCCA
>UCE_DM_386	chr3R	14022024	14022054	+	31
CAGTACAGGTCCCAGAAGACGCACCACCAGG
>UCE_DM_387	chr3R	25381508	25381537	+	30
TCTATATATACATACATATATATGTACATA
>UCE_DM_388	chr3R	19427052	19427082	+	31
ATTTGTCAGAAGTGGGATTCGAACCCACGCC
>UCE_DM_389	chr3R	17333050	17333079	+	30
ACGTGGTTCCAGAACCGACGCACCAAGTGG
>UCE_DM_390	chr3R	14650361	14650394	+	34
CGTGCCCCCCCCCCCCCACACACACACACAAAAA
>UCE_DM_391	chr3R	15498043	15498073	+	31
ACACGTGATAACCGCTACACTACGGAAACTC
>UCE_DM_392	chr3R	7049778	7049842	+	65
CGTTGGCACACCAAGAAGCTGCCCCGCAAGACGCACAAGGGTCTGCGCAAGGTGGCCTGTATTGG
>UCE_DM_393	chr3R	11070113	11070143	+	31
TGGGCACCACCTACTCGTGCGTGGGCGTGTT
>UCE_DM_394	chr3R	3357848	3357888	+	41
GAGATCACCAACGCCTGCTTCGAGCCAGCCAACCAGATGGT
>UCE_DM_395	chr3R	4494328	4494364	+	37
AAAAAATCCTTCGAGCCGGATTTGAACCAGCGACCTA
>UCE_DM_396	chr3R	2914216	2914247	+	32
CGTGAGGATTTGGCTGCCCTCGAGAAGGACTA
>UCE_DM_397	chr3R	9623943	9623993	+	51
GGGACCTTTAGATCTTCAGTCTAACGCTCTCCCAACTGAGCTATTTCGGCT
>UCE_DM_398	chr3R	8451097	8451128	+	32
GTGTACATGTAACCGGGGAAACCACGACGACC
>UCE_DM_399	chr3R	11266572	11266633	+	62
AACTGGGACGACATGGAGAAGATCTGGCATCACACCTTCTACAACGAGCTGCGCGTGGCCCC
>UCE_DM_400	chr3R	16430523	16430552	+	30
TCTGGCGCCTTAGACCGCTCGGCCAACCTG
>UCE_DM_401	chr3R	6103774	6103841	+	68
ATCGACGAGGATGGGATTCGAACCCACGCGTGCAGAGCACATTGGATTAGCAGTCCAACGCCTTAACC
>UCE_DM_402	chr3R	19882646	19882676	+	31
TGGGGTTCATGGCCACCTGGTTCTTGGCGGC
>UCE_DM_403	chr3R	9870245	9870312	+	68
CTCGACGAGGATGGGATTCGAACCCACGCGTGCAGAGCACATTGGATTAGCAGTCCAACGCCTTAACC
>UCE_DM_404	chr3R	9426743	9426773	+	31
CCCCCCCCCCCCCCACACACACACACATTTC
>UCE_DM_405	chr3R	9252938	9253013	+	76
GCTGAGCGTGAAATCGTTCGCGACATCAAGGAGAAGCTGTGCTATGTTGCCCTGGACTTTGAGCAGGAGATGGCCA
>UCE_DM_406	chr3R	22773239	22773305	+	67
CTACCGAGATTTGAACTCGGATCGCTGGATTCAAAGTCCAGAGTGCTAACCATTACACCATAGAACC
>UCE_DM_407	chr3R	8523995	8524024	+	30
AAGCCCATGATCCTGCTGGTGGGCCAGTAC
>UCE_DM_408	chr3R	2913484	2913575	+	92
TCCACTGCCGTGGTCGAGCCCTACAACTCCATCCTGACCACCCACACCACCCTGGAGCATTCCGACTGCGCCTTCATGGTCGACAACGAGGC
>UCE_DM_409	chr3R	4494401	4494430	+	30
CCGCTCTACCAACTGAGCTATCGAAGGTTG
>UCE_DM_410	chr3R	2913988	2914034	+	47
TGGTGCCCCACTGGCTTCAAGGTTGGCATCAACTACCAGCCACCCAC
>UCE_DM_411	chr3R	25390048	25390079	+	32
GAGACGCAGGTGAAGATCTGGTTCCAGAACCG
>UCE_DM_412	chr3R	5557198	5557260	+	63
CTTGGCGTACATCAGATCGAACTTGTGATCCAGACGGGCCCAGGCCTCGGCAATGGCAGTGGT
>UCE_DM_413	chr3R	5558461	5558492	+	32
AGTTCCCAGCAGGCATTGCCGATCTGGACACC
>UCE_DM_414	chr3R	2651306	2651361	+	56
CGGGTCAGGTAGCGGTTGAAGTGGAACTCCTTCTCCAGCTCCAGCGTCTGGTAGCG
>UCE_DM_415	chr3R	17644790	17644827	+	38
CTCTACAATGTGCGGATGCTTTAACATGTGACATATTG
>UCE_DM_416	chr3R	26073720	26073762	+	43
GACTGGTGCCTAAAACCAGCGCCTTAGACCGCTCGGCCACGCT
>UCE_DM_417	chr3R	23795181	23795211	+	31
TCGTTGTCGATGCAGAACGTCTCATCGGTGT
>UCE_DM_418	chr3R	23793019	23793110	+	92
TCGTTCATGTTGCTCTCGGCCTCGGTGAACTCCATCTCGTCCATGCCCTCGCCGGTGTACCAGTGCAAGAAGGCCTTGCGCCGGAACATGGC
>UCE_DM_419	chr3R	10726820	10726851	+	32
TGGATGATCTCGAAGGCGTGCTTGACGATGCG
>UCE_DM_420	chr3R	3358154	3358183	+	30
GACCACAAGTTCGATCTGATGTACGCCAAG
>UCE_DM_421	chr3R	3012983	3013013	+	31
TGTGTGTGTGTCTCTCTCTCCCTCTCTCTGT
>UCE_DM_422	chr3R	23135085	23135119	+	35
AACTCGTCAAAGCAGCCCCAGGCTCCCGTCTGGGC
>UCE_DM_423	chr3R	3358082	3358114	+	33
CTGGCCAAGGTGCAGCGTGCCGTGTGCATGTTG
>UCE_DM_424	chr3R	19427138	19427179	+	42
GCCTTGAGTCTGGCGCCTTAGACCGCTCGGCCATCCTGACAT
>UCE_DM_425	chr3R	23793235	23793264	+	30
ATCCATTCGACAAAGTAGCTGCTGTTCTTG
>UCE_DM_426	chr3R	16940658	16940687	+	30
AACATCGTCATCATGCTGGTGGGCAACAAG
>UCE_DM_427	chr3R	2651213	2651265	+	53
TCCTTCTTCCACTTCATGCGCCGGTTCTGGAACCAGATCTTGATCTGCCGCTC
>UCE_DM_428	chr3R	5557508	5557539	+	32
GGCTCGAAGCAGGCATTGGTGATCTCGGCCAC
>UCE_DM_429	chr3R	9252636	9252672	+	37
TCCTGCTGACCGAGGCCCCCCTGAACCCCAAGGCCAA
>UCE_DM_430	chr3R	9252555	9252588	+	34
TCACCAACTGGGACGATATGGAGAAGATCTGGCA
>UCE_DM_431	chr3R	5274361	5274390	+	30
CCCCCCCCCCCAAAAAAAAAAAACACACAC
>UCE_DM_432	chr3R	23794819	23794853	+	35
CGCGGGAAGGGCACCATGTTCACCGCCAGCTTGCG
>UCE_DM_433	chr3R	3357518	3357618	+	101
GCCGTGGTGGAGCCCTACAACTCCATCCTAACCACGCACACCACCCTCGAGCACTCCGACTGCGCCTTTATGGTGGACAACGAGGCCATCTACGACATCTG
>UCE_DM_434	chr3R	10726271	10726311	+	41
CGCTCCAACTCGTCCTTCTTCTTGATGGCGTAGGAGTTGGA
>UCE_DM_435	chr3R	18222900	18222984	+	85
GTCGACGAGGATGGGATTCGAACCCACGCGTGCAGAGCACATTGGATTAGCAGTCCAACGCCTTAACCACTCGGCCACCTCGTCA
>UCE_DM_436	chr3R	7049126	7049157	+	32
CAAGAAGAAGGCATTCACCAAGGCCAGCAAGA
>UCE_DM_437	chr3R	5234811	5234848	+	38
GCAGCCATCATGTTCTTGGCATCGAACATCTGCTGGGT
>UCE_DM_438	chr3R	3277781	3277810	+	30
AGTTTCCGTAGTGTAGCGGTTATCACGTGT
>UCE_DM_439	chr3R	4468424	4468453	+	30
CCTTCGAGCCGGATTTGAACCAGCGACCTA
>UCE_DM_440	chr3R	7049898	7049927	+	30
TACCACCACCGTACCGAGATCAACAAGAAG
>UCE_DM_441	chr3R	9252807	9252837	+	31
CCCACACCGTGCCCATCTACGAGGGTTACGC
>UCE_DM_442	chr3R	2956675	2956712	+	38
GGCCGGGAATCGAACCCGGGTCAACTGCTTGGAAGGCA
>UCE_DM_443	chr3R	10452046	10452080	+	35
GTCACCTACACCGAGCACGCCAAGCGCAAGACCGT
>UCE_DM_444	chr3R	4494802	4494833	+	32
ATCCTTCGAGCCGGATTTGAACCAGCGACCTA
>UCE_DM_445	chr3R	21870060	21870091	+	32
AACGAGAAGACGGAGATGCAGCGCCATTATGT
>UCE_DM_446	chr3R	18717456	18717487	+	32
CCCCCCCCCCCCCCAAAAAAAAAAAACAACCA
>UCE_DM_447	chr3R	26883163	26883192	+	30
ACCCATGAGGAAGTTATCCGGCTTGATGTC
>UCE_DM_448	chr3R	4493832	4493868	+	37
AAAAAATCCTTCGAGCCGGATTTGAACCAGCGACCTA
>UCE_DM_449	chr3R	2913697	2913749	+	53
AACGTGGATCTGACTGAGTTCCAGACCAACTTGGTGCCCTACCCACGTATTCA
>UCE_DM_450	chr3R	20063388	20063418	+	31
TGATCGAGAGGGGAGCCAACATCGAGGAGGT
>UCE_DM_451	chr3R	18401118	18401149	+	32
AATCTTTTTCTTTTTTTTTGGGGGGGGGGGGG
>UCE_DM_452	chr3R	13934387	13934424	+	38
TGCCTTCCAAGCAGTTGACCCGGGTTCGATTCCCGGCC
>UCE_DM_453	chr3R	4468048	4468085	+	38
AAAAAAATCCTTCGAGCCGGATTTGAACCAGCGACCTA
>UCE_DM_454	chr3R	22575601	22575630	+	30
GTGTGTGTGTGTGGGGGGGGGGGAGGGGGT
>UCE_DM_455	chr3R	2913385	2913476	+	92
ACCGGCTCCGGCTTCACCTCGCTGCTGATGGAGCGTCTCTCCGTGGACTACGGCAAGAAGTCCAAGCTGGAGTTCGCCATCTACCCAGCCCC
>UCE_DM_456	chr3R	5846101	5846135	+	35
AAGTAGTGCGTCTCGTCCTTGTAGTAGACGATGTT
>UCE_DM_457	chr3R	17882906	17882935	+	30
AAAGTAGAAAAAAAAAAGAAAACAGAATGA
>UCE_DM_458	chr3R	11266959	11266999	+	41
GAGATCGTGCGCGACATCAAGGAGAAGCTGTGCTACGTGGC
>UCE_DM_459	chr3R	13934743	13934780	+	38
TGCCTTCCAAGCAGTTGACCCGGGTTCGATTCCCGGCC
>UCE_DM_460	chr3R	8524367	8524401	+	35
GTGGACCGCATCATCCTGCTCTTCGACGCCCACAA
>UCE_DM_461	chr3R	18222266	18222331	+	66
GGTTAAGGCGTTGGACTGCTAATCCAATGTGCTCTGCACGCGTGGGTTCGAATCCCATCCTCGTCG
>UCE_DM_462	chr3R	11071357	11071386	+	30
CAGACCTTCACCACCTACTCGGACAACCAG
>UCE_DM_463	chr3R	18223310	18223376	+	67
GGTTAAGGCGTTGGACTGCTAATCCAATGTGCTCTGCACGCGTGGGTTCGAATCCCATCCTCGTCGT
>UCE_DM_464	chr3R	2955614	2955651	+	38
TGCCTTCCAAGCAGTTGACCCGGGTTCGATTCCCGGCC
>UCE_DM_465	chr3R	9623675	9623724	-	50
GGGACCTTTAGATCTTCAGTCTAACGCTCTCCCAACTGAGCTATTTCGGC
>UCE_DM_466	chr3R	12147125	12147174	-	50
GGGACCTTTAGATCTTCAGTCTAACGCTCTCCCAACTGAGCTATTTCGGC
>UCE_DM_467	chr3R	9623943	9623994	-	52
GAGCCGAAATAGCTCAGTTGGGAGAGCGTTAGACTGAAGATCTAAAGGTCCC
>UCE_DM_468	chr3R	18222293	18222322	-	30
TGGGATTCGAACCCACGCGTGCAGAGCACA
>UCE_DM_469	chr3R	18223337	18223366	-	30
TGGGATTCGAACCCACGCGTGCAGAGCACA
>UCE_HM_1	gi|204663557|ref|NW_002127991.1|HmaUn_WGA38325_1	12743	12772	-	30
TATTAATAATAAATATTATTATTATTAATA
>UCE_HM_2	gi|204801566|ref|NW_002160883.1|HmaUn_WGA67929_1	156859	156888	+	30
AAAAAAAAAAAAATTAAATTAAAAAAAAAA
>UCE_HM_3	gi|204801566|ref|NW_002160883.1|HmaUn_WGA67929_1	116415	116444	-	30
GTATAAAAAAAAATAATAATAATAAATAAA
>UCE_HM_4	gi|205316286|ref|NW_002097140.1|HmaUn_WGA130131_1	787	816	+	30
TTCTTTATTATTATTATTTTTTTTTTTTTT
>UCE_HM_5	gi|204838001|ref|NW_002166004.1|HmaUn_WGA72537_1	86551	86580	+	30
TTTTTTAATTTTTTTCACAATTTTTTTTTC
>UCE_HM_6	gi|204831313|ref|NW_002164971.1|HmaUn_WGA71607_1	130992	131021	+	30
TTTTTTTTTTTTTAATTTAACACAAAAATA
>UCE_HM_7	gi|204646401|ref|NW_002122377.1|HmaUn_WGA33272_1	2705	2734	+	30
TATATAAAAAAAACTAAAATAATTTTAAAA
>UCE_HM_8	gi|204787238|ref|NW_002158146.1|HmaUn_WGA65465_1	108655	108689	+	35
TTTTTTTTTCCTTTTTTTTTTTTAAATTAAAAAAA
>UCE_HM_9	gi|204787238|ref|NW_002158146.1|HmaUn_WGA65465_1	136382	136418	+	37
TCTCCACGGAAATCTTTAGTAAAAGGCGAAAGATTTA
>UCE_HM_10	gi|204787238|ref|NW_002158146.1|HmaUn_WGA65465_1	111631	111665	+	35
TTTTTTTTTCCTTTTTTTTTTTTAAATTAAAAAAA
>UCE_HM_11	gi|204787238|ref|NW_002158146.1|HmaUn_WGA65465_1	136382	136418	-	37
TAAATCTTTCGCCTTTTACTAAAGATTTCCGTGGAGA
>UCE_HM_12	gi|204793962|ref|NW_002159419.1|HmaUn_WGA66610_1	61704	61733	+	30
TCCCCCCTCCCCCCCCCCAAAAAAAAAAAA
>UCE_HM_13	gi|204811870|ref|NW_002162122.1|HmaUn_WGA69043_1	15111	15143	+	33
AAAAAAAAAAAAAGTTTTTTTTTTCTTTTTTTT
>UCE_HM_14	gi|204837561|ref|NW_002165941.1|HmaUn_WGA72480_1	61359	61388	+	30
TTTTTTTAAATAGAAGGGTTAATAATAAAA
>UCE_HM_15	gi|204789317|ref|NW_002158475.1|HmaUn_WGA65761_1	73730	73760	+	31
TTTTTTTTTTTTTAATTAAAAAAAAAAAAAA
>UCE_HM_16	gi|204739873|ref|NW_002148448.1|HmaUn_WGA56737_1	62049	62078	+	30
ATACTATTACAGTACAGCATAAAAATATAC
>UCE_HM_17	gi|204822767|ref|NW_002163656.1|HmaUn_WGA70423_1	11012	11043	+	32
TTTTAATTTTTTTTTTTTTAAATATTTTTAAT
>UCE_HM_18	gi|204805133|ref|NW_002161410.1|HmaUn_WGA68402_1	182994	183028	+	35
TAATTAAAAAAAAAAAAAATATATATATATATTTT
>UCE_HM_19	gi|204833552|ref|NW_002165261.1|HmaUn_WGA71869_1	8068	8100	+	33
TTTTTTTTTTTTTTATATATATATATTTTTTTT
>UCE_HM_20	gi|204634916|ref|NW_002120449.1|HmaUn_WGA31537_1	3411	3441	+	31
AAAACAAAAAAAAATTAACAGAAAAAAAACA
>UCE_HM_21	gi|204783941|ref|NW_002157689.1|HmaUn_WGA65053_1	93429	93458	+	30
CTCCTCACCCCCCCCCCCCCACACCCCTTT
>UCE_HM_22	gi|204783941|ref|NW_002157689.1|HmaUn_WGA65053_1	357481	357510	+	30
TAAAAATGTAGTAAAAAAAGAAACATTTAG
>UCE_HM_23	gi|204813641|ref|NW_002162825.1|HmaUn_WGA69677_1	207749	207778	+	30
TGAAAATATGCAGACCTTTTTTTTTTTTTT
>UCE_HM_24	gi|204813641|ref|NW_002162825.1|HmaUn_WGA69677_1	194829	194859	+	31
TTTTTTTTTACTTTTTTTATTTGTTTTTTTA
>UCE_HM_25	gi|204785380|ref|NW_002157910.1|HmaUn_WGA65252_1	7009	7039	+	31
CCCCCCAAAAAAAAAATAATAATAAAAAAAA
>UCE_HM_26	gi|204828645|ref|NW_002164592.1|HmaUn_WGA71266_1	127587	127621	+	35
GAAGTAAAAGTCGTAACAAGGTTTCCGTAGGTGAA
>UCE_HM_27	gi|204861518|ref|NW_002172782.1|HmaUn_WGA78638_1	482	513	+	32
CAAAAAAAAAACAACAACAACAAACAAACAAG
>UCE_HM_28	gi|204537457|ref|NW_002186851.1|HmaUn_WGA9129_1	7111	7147	+	37
TTCCAGCACACTGGGGTCATAGCTGTTTCCTGATCTA
>UCE_HM_29	gi|204537457|ref|NW_002186851.1|HmaUn_WGA9129_1	7111	7147	-	37
TAGATCAGGAAACAGCTATGACCCCAGTGTGCTGGAA
>UCE_HM_30	gi|204810375|ref|NW_002162018.1|HmaUn_WGA68950_1	39622	39651	+	30
GCGGTTCCATGGTGTAATGGTTAGCACTCA
>UCE_HM_31	gi|204810375|ref|NW_002162018.1|HmaUn_WGA68950_1	39621	39651	-	31
TGAGTGCTAACCATTACACCATGGAACCGCG
>UCE_HM_32	gi|204768904|ref|NW_002154509.1|HmaUn_WGA62191_1	5727	5757	+	31
TTTTTTTTTGTGTGTGTTTTTTTTTTTTTGT
>UCE_HM_33	gi|204761482|ref|NW_002153137.1|HmaUn_WGA60957_1	27386	27415	+	30
TGTGTGTGTGTGTGGGGGGGGGGGGGTAGG
>UCE_HM_34	gi|204788375|ref|NW_002158322.1|HmaUn_WGA65623_1	41655	41687	+	33
AAAAAAAATTAACAATAAAAATCATAATAATAA
>UCE_HM_35	gi|204764228|ref|NW_002153213.1|HmaUn_WGA61024_1	3807	3836	+	30
TTTTATTATTAACCCTTCTATTTAAAAAAA
>UCE_HM_36	gi|204756757|ref|NW_002152257.1|HmaUn_WGA60164_1	8021	8050	+	30
AATAGTAATAATACAAAATAATAACAATAA
>UCE_HM_37	gi|204597964|ref|NW_002110653.1|HmaUn_WGA22720_1	44883	44913	+	31
TTTTTTAATTAAAAAAAAAAAATTAAAAAAA
>UCE_HM_38	gi|204602934|ref|NW_002111671.1|HmaUn_WGA23637_1	1588	1618	+	31
TATTTTTTTTTAGATTTCTTTTTTTTTTTTT
>UCE_HM_39	gi|204563516|ref|NW_002101725.1|HmaUn_WGA14686_1	16103	16132	+	30
AATTTAAAAAAAAAAAATTTATTAAAAAAT
>UCE_HM_40	gi|204756463|ref|NW_002152187.1|HmaUn_WGA60100_1	13372	13404	+	33
AAAAAAAATTAACAATAAAAATCATAATAATAA
>UCE_HM_41	gi|204756463|ref|NW_002152187.1|HmaUn_WGA60100_1	12054	12084	+	31
CTTGAAAAAAAAAAAAAGAGAGAAAACAAAA
>UCE_HM_42	gi|204801296|ref|NW_002160583.1|HmaUn_WGA67659_1	31037	31066	+	30
TCTCCTCCTCCAGCTGGATCAAAAAAAGTA
>UCE_HM_43	gi|204801296|ref|NW_002160583.1|HmaUn_WGA67659_1	30572	30606	-	35
TATTATGTAGTAGCTCATTTTCATTATGTTTTATC
>UCE_HM_44	gi|204801296|ref|NW_002160583.1|HmaUn_WGA67659_1	30977	31023	-	47
CAACATTTATTTTGATTTTTTGGTCATCCTGAAGTTTATATTTTAAT
>UCE_HM_45	gi|204813108|ref|NW_002162596.1|HmaUn_WGA69470_1	28986	29017	+	32
TTTAATTTTTTTTTTTTTAATTTAAATTTTTT
>UCE_HM_46	gi|204823264|ref|NW_002163682.1|HmaUn_WGA70447_1	103207	103236	+	30
TTTTTTTTTAAATTATTTTTTTAATAAAAT
>UCE_HM_47	gi|205284888|ref|NW_002195401.1|HmaUn_WGA98996_1	8	39	+	32
TTATTAGTAGAATTTTTTTTTTTTTTAAATTT
>UCE_HM_48	gi|204555833|ref|NW_002097893.1|HmaUn_WGA13080_1	33305	33341	+	37
CCCCCTTCCCCCCCCCCCCCCAAAAAAAAAAAAAAGA
>UCE_HM_49	gi|204594610|ref|NW_002109690.1|HmaUn_WGA21854_1	235730	235762	+	33
GATAACTGGGATGATGCTGAAGGATATTACAGT
>UCE_HM_50	gi|204594610|ref|NW_002109690.1|HmaUn_WGA21854_1	235730	235762	-	33
ACTGTAATATCCTTCAGCATCATCCCAGTTATC
>UCE_HM_51	gi|204543312|ref|NW_002069893.1|HmaUn_WGA10560_1	10963	10992	+	30
TTGTTATTATTTTTTGTTGTTGTTGTTTTT
>UCE_HM_52	gi|204786530|ref|NW_002158034.1|HmaUn_WGA65364_1	29492	29522	+	31
AAGCCCCCCCCCCCCCCAAAAAAAAAAAAAA
>UCE_HM_53	gi|204778527|ref|NW_002157287.1|HmaUn_WGA64692_1	48297	48327	+	31
TAGTTTTGCTTTATTTTATTATTATTTTTTT
>UCE_HM_54	gi|204799304|ref|NW_002160046.1|HmaUn_WGA67175_1	36115	36146	+	32
CCCCCCCCCCCCCCACACACACACACATTTTG
>UCE_HM_55	gi|204813015|ref|NW_002162492.1|HmaUn_WGA69377_1	214359	214388	-	30
ACAATAATAAAAAATTATTATTATTTCAAA
>UCE_HM_56	gi|204826412|ref|NW_002164338.1|HmaUn_WGA71037_1	47557	47588	+	32
AGTAAAAAAAAAAATATATATATATATTAATT
>UCE_HM_57	gi|204803473|ref|NW_002161204.1|HmaUn_WGA68217_1	71443	71473	+	31
AAAAAAAAAAAAACTTTTTTTTTTAAATTTA
>UCE_HM_58	gi|204801158|ref|NW_002160431.1|HmaUn_WGA67521_1	66257	66292	+	36
TATTTATTTATTTTTTTTTTTTGGGGGGGGGGGAGA
>UCE_HM_59	gi|204673162|ref|NW_002129888.1|HmaUn_WGA40031_1	312	341	+	30
TTTTATTATTAACCCTTCTATTTAAAAAAA
>UCE_HM_60	gi|204669286|ref|NW_002129134.1|HmaUn_WGA39354_1	46797	46827	-	31
ATGTCACACAGCTCGTGCCACAATCGATTTA
>UCE_HM_61	gi|204840597|ref|NW_002166392.1|HmaUn_WGA72887_1	22472	22502	+	31
TAAAAAACAAAACAAAAAACTTCTATTTACA
>UCE_HM_62	gi|204601695|ref|NW_002111381.1|HmaUn_WGA23376_1	7223	7252	+	30
ATTTTTTTTTTTTGGGGGGGGGGATATTTT
>UCE_HM_63	gi|204597525|ref|NW_002110544.1|HmaUn_WGA22622_1	41989	42018	+	30
TTTTATTATTAACCCTTCTATTTAAAAAAA
>UCE_HM_64	gi|204789762|ref|NW_002158881.1|HmaUn_WGA66126_1	53558	53587	+	30
TAGAAATTTTATAATGAAAAAAAAAATGCA
>UCE_HM_65	gi|204836210|ref|NW_002165813.1|HmaUn_WGA72365_1	15298	15328	+	31
CTTTTCTTTTTTTTTTAAATTTTCAATTAAG
>UCE_HM_66	gi|204674694|ref|NW_002131001.1|HmaUn_WGA41033_1	4928	4958	+	31
TTTGTTTATTATTATTATTTTTTTTTTTTTA
>UCE_HM_67	gi|204813151|ref|NW_002162644.1|HmaUn_WGA69513_1	3114	3143	+	30
TTTTTTTAAATAATTTTTTTTTTTTTAAAT
>UCE_HM_68	gi|204749790|ref|NW_002150569.1|HmaUn_WGA58646_1	210460	210489	+	30
AAAAAAAAGAAAAAATATTTTCATTGTTAA
>UCE_HM_69	gi|204780445|ref|NW_002157444.1|HmaUn_WGA64833_1	96939	96970	+	32
TTTTTTTCTTTTTTTTTGGGGGGGGGGGGGAT
>UCE_HM_70	gi|204780445|ref|NW_002157444.1|HmaUn_WGA64833_1	27076	27105	+	30
TTTTAATAATAATAATTATTATTATTTATT
>UCE_HM_71	gi|204780445|ref|NW_002157444.1|HmaUn_WGA64833_1	63715	63744	+	30
TTTTTTTTTTTTTATTTAAAAAAAAAAAAA
>UCE_HM_72	gi|204839902|ref|NW_002166271.1|HmaUn_WGA72778_1	222297	222327	+	31
TGCAACCCCCCCCCCCCCACACACACACACA
>UCE_HM_73	gi|204868964|ref|NW_002176298.1|HmaUn_WGA81801_1	397	440	+	44
TCTCCACGGAAATCTTTAGTAAAAGGCGAAAGATTTGTACGTGA
>UCE_HM_74	gi|204868964|ref|NW_002176298.1|HmaUn_WGA81801_1	397	432	-	36
AAATCTTTCGCCTTTTACTAAAGATTTCCGTGGAGA
>UCE_HM_75	gi|204580429|ref|NW_002105045.1|HmaUn_WGA17674_1	25661	25690	+	30
CAAATAAAATAAATTGAAAAAAAAAAGATG
>UCE_HM_76	gi|204714707|ref|NW_002141223.1|HmaUn_WGA50233_1	2218	2247	+	30
ATACATATATATATATACACACACACACAC
>UCE_HM_77	gi|204687238|ref|NW_002134415.1|HmaUn_WGA44106_1	20437	20466	+	30
TTTTTAATTAAAAAAATAAAATTAAAAAAA
>UCE_HM_78	gi|204832028|ref|NW_002165069.1|HmaUn_WGA71696_1	21186	21215	+	30
TTATACCCCCCCCCCCCCCATATAAACAAA
>UCE_HM_79	gi|205280901|ref|NW_002190976.1|HmaUn_WGA95011_1	547	581	-	35
TATTATGTAGTAGCTCATTTTCATTATGTTTTATC
>UCE_HM_80	gi|204597293|ref|NW_002110482.1|HmaUn_WGA22567_1	330	359	+	30
ATTCATCCCCCCCCCCCCACACACACACAC
>UCE_HM_81	gi|204712186|ref|NW_002139910.1|HmaUn_WGA49052_1	19387	19416	+	30
TTCATTATTTTTAAATTTTGATTTTGAAAA
>UCE_HM_82	gi|204801593|ref|NW_002160913.1|HmaUn_WGA67956_1	3802	3836	+	35
CAAGCTTTTTTTTTTTGGGGGGGGGGGGGGCGGGG
>UCE_HM_83	gi|204803319|ref|NW_002161178.1|HmaUn_WGA68194_1	97387	97417	+	31
GTATATGTGTGTGTGTGTATATATATACATA
>UCE_HM_84	gi|204519180|ref|NW_002148874.1|HmaUn_WGA5711_1	36169	36198	-	30
AAGTAATTAAAAAAAAAAAAGAAAAGAAAA
>UCE_HM_85	gi|204809034|ref|NW_002161835.1|HmaUn_WGA68786_1	2217	2247	+	31
AAAAGAATTTTTTTTTTTAATTATTAAAAAA
>UCE_HM_86	gi|204809034|ref|NW_002161835.1|HmaUn_WGA68786_1	92831	92862	-	32
CCAGAATGATATTTTTTATTTGCTTATGCTAT
>UCE_HM_87	gi|204801355|ref|NW_002160649.1|HmaUn_WGA67718_1	12950	12979	+	30
TTTTTTATTTAAAAAAAAAAATATTTATTT
>UCE_HM_88	gi|205281384|ref|NW_002191511.1|HmaUn_WGA95494_1	264	371	+	108
AGTAAGGTACAATCAAATAAACGATAACTGATTTAATGAGCCATTCGCAGTTTCACAGTACAAGTGCTTATACTTAGACATGCATGGCTTAATCTTTGAGACAAGCAT
>UCE_HM_89	gi|205281384|ref|NW_002191511.1|HmaUn_WGA95494_1	1	45	+	45
GGCTCCCTCTCCGGAATCGAACCCTAATTCTCCGTCACCCGTTGC
>UCE_HM_90	gi|205281384|ref|NW_002191511.1|HmaUn_WGA95494_1	221	251	+	31
CTTTCGCATGTATTAGCTCTAGAATTACCAC
>UCE_HM_91	gi|205281384|ref|NW_002191511.1|HmaUn_WGA95494_1	62	116	+	55
TACCTTACCATCGACAGTTGATAGGGCAGAAATTTGAATGAAACATCGCCGGCGC
>UCE_HM_92	gi|205281384|ref|NW_002191511.1|HmaUn_WGA95494_1	1	45	-	45
GCAACGGGTGACGGAGAATTAGGGTTCGATTCCGGAGAGGGAGCC
>UCE_HM_93	gi|204556606|ref|NW_002100212.1|HmaUn_WGA13323_1	998	1029	+	32
CAAAAAATATATATATAATTTTTTTTTTTTTT
>UCE_HM_94	gi|204824623|ref|NW_002164278.1|HmaUn_WGA70984_1	2197	2226	+	30
TTAAATAATTAAAAAAAAAAAAAATTATAT
>UCE_HM_95	gi|204823318|ref|NW_002163692.1|HmaUn_WGA70456_1	164863	164893	+	31
CCCCCCCCCCCCCCAAAAAAAAAAAAATAAA
>UCE_HM_96	gi|205281819|ref|NW_002191994.1|HmaUn_WGA95929_1	1181	1210	+	30
AATAAAAAAAAATTAAATTTTTTTTTTTTT
>UCE_HM_97	gi|204639645|ref|NW_002121224.1|HmaUn_WGA32234_1	157469	157498	+	30
TAAAAAAAACTTAATTAAAAAAAAAAAAAA
>UCE_HM_98	gi|204778493|ref|NW_002157282.1|HmaUn_WGA64688_1	146121	146153	+	33
TTTTTTTTTTTTTTGGGGGGGGGGAGGGGGCAG
>UCE_HM_99	gi|204787192|ref|NW_002158139.1|HmaUn_WGA65459_1	2475	2511	+	37
TAAATCTTTCGCCTTTTACTAAAGATTTCCGTGGAGA
>UCE_HM_100	gi|204787192|ref|NW_002158139.1|HmaUn_WGA65459_1	2475	2511	-	37
TCTCCACGGAAATCTTTAGTAAAAGGCGAAAGATTTA
>UCE_HM_101	gi|204781859|ref|NW_002157564.1|HmaUn_WGA64941_1	178279	178309	+	31
TTTTTTTTTTTTTAATTATTAATTTTTTCTT
>UCE_HM_102	gi|204530759|ref|NW_002174396.1|HmaUn_WGA8008_1	30199	30228	+	30
AAAAAAAAAAAAAATTATAAAAAAAATTTG
>UCE_HM_103	gi|204813586|ref|NW_002162820.1|HmaUn_WGA69672_1	16996	17025	+	30
[truncated: 43,505 more rows]
