# Supplementary material for: The evolution of ultraconserved elements with different phylogenetic origins
Source: BMC Evol Biol. 2012 Dec 5;12:236. doi: 10.1186/1471-2148-12-236 (PMC3556307; doi:10.1186/1471-2148-12-236)
Supplement: Additional file 3 — Comparison between identified UCRs and previously known fruit fly UCEs. [file 1471-2148-12-236-S3.xlsx]

## Sheet: Sheet1
#Drosophila melanogaster UCRs that do not overlap with previously reported UCEs (Glazov et al., 2005)
#Format: FASTA
#Description of header line: UCR ID	chromosome	start position	end position
>UCE_DM_2	chr3L	8061339	8061390
AGAGTAGACTGCGACCTGAACGCAGCGCCTTAGACCACTCGGCCATCCTGAC
>UCE_DM_4	chr3L	11794576	11794642
CTACCGAGATTTGAACTCGGATCGCTGGATTCAAAGTCCAGAGTGCTAACCATTACACCATAGAACC
>UCE_DM_8	chr3L	12587398	12587456
AAGGGTGAGAAGATCATGCTGGCCATCATCACCAAGATGACCCTCACCCAGGTGTCCAC
>UCE_DM_9	chr3L	22836362	22836415
GTGTCAGGATGGCCGAGTGGTCTAAGGCGCTGCGTTCAGGTCGCAGTCTACTCT
>UCE_DM_10	chr3L	8053805	8053857
AGAGTAGACTGCGACCTGAACGCAGCGCCTTAGACCACTCGGCCATCCTGACA
>UCE_DM_11	chr3L	21978707	21978759
TCTGGCACCACACCTTCTACAACGAGCTGCGTGTGGCCCCCGAGGAGCACCCC
>UCE_DM_14	chr2L	6837772	6837821
CCGCACAAGTGCCAGGTGTGCGGAAAGGCCTTCAGCCAGAGCTCCAACCT
>UCE_DM_17	chrX	3321490	3321550
CTACCGAGATTTGAACTCGGATCGCTGGATTCAAAGTCCAGAGTGCTAACCGTTACACCAT
>UCE_DM_18	chrX	15500443	15500517
GAATTCCTCGAGCAATTTCCTCGTCACTGGCGCTCCAATCGCCTCGATGGGCTTCTCCTCCAGATACAGCTGCAG
>UCE_DM_23	chr2R	15335059	15335163
TCGTTCATGTTGCTCTCGGCCTCGGTGAACTCCATCTCGTCCATGCCCTCGCCGGTGTACCAATGCAAGAAAGCCTTGCGCCTGAACATAGCGGTGAACTGCTCG
>UCE_DM_25	chr2R	2040694	2040747
TCCGTGGCGCAATTGGTTAGCGCGTTCGGCTGTTAACCGAAAGGTTGGTGGTTC
>UCE_DM_27	chr2R	13492063	13492113
GGGACCTTTAGATCTTCAGTCTAACGCTCTCCCAACTGAGCTATTTCGGCA
>UCE_DM_34	chr2R	2041028	2041081
GAACCACCAACCTTTCGGTTAACAGCCGAACGCGCTAACCAATTGCGCCACGGA
>UCE_DM_36	chr2R	12095145	12095207
CCACCGAGATTTGAACTCGGATCGCTGGATTCAGAGTCCAGAGTGCTAACCATTACACCATGG
>UCE_DM_39	chr2R	1902010	1902059
ACAGTGTTGGCGTACAGATCCTTACGGATGTCGACGTCACACTTCATGAT
>UCE_DM_40	chr2R	13492063	13492113
TGCCGAAATAGCTCAGTTGGGAGAGCGTTAGACTGAAGATCTAAAGGTCCC
>UCE_DM_42	chr3R	23793019	23793071
TCGTTCATGTTGCTCTCGGCCTCGGTGAACTCCATCTCGTCCATGCCCTCGCC
>UCE_DM_51	chr3R	11267423	11267472
TCGGTGGCTCCATCCTGGCCTCGCTGTCCACCTTCCAGCAGATGTGGATC
>UCE_DM_52	chr3R	8120167	8120216
GTGGCCTTCATGGACCACATCCGCATCTTCCAGGAGCAGGTGGAGAAGCT
>UCE_DM_53	chr3R	12147124	12147174
GGCCGAAATAGCTCAGTTGGGAGAGCGTTAGACTGAAGATCTAAAGGTCCC
>UCE_DM_56	chr3R	20382954	20383036
ACATATACTAAAATTGGAACGATACAGAGAAGATTAGCATGGCCCCTGCGCAAGGATGACACGCAAAATCGTGAAGCGTTCCA
>UCE_DM_63	chr3R	12147125	12147174
GGGACCTTTAGATCTTCAGTCTAACGCTCTCCCAACTGAGCTATTTCGGC
