# Supplementary material for: The evolution of ultraconserved elements with different phylogenetic origins
Source: BMC Evol Biol. 2012 Dec 5;12:236. doi: 10.1186/1471-2148-12-236 (PMC3556307; doi:10.1186/1471-2148-12-236)
Supplement: Additional file 4 — Clustering results of UCRs with 50 bp flanking sequences. [file 1471-2148-12-236-S4.xlsx]

## Sheet: Table S4_clusteringResults.txt
#Format: cluster	number of UCRs	species composition	UCRs in the cluster
cluster1	1168	HM,NV,SP	UCE_HM_197	UCE_HM_199	UCE_HM_154	UCE_HM_198	UCE_HM_247	UCE_HM_610	UCE_HM_196	UCE_HM_592	UCE_HM_314	UCE_NV_2045	UCE_NV_2044	UCE_NV_867	UCE_NV_862	UCE_NV_3490	UCE_NV_3488	UCE_NV_3661	UCE_NV_3651	UCE_NV_204	UCE_NV_203	UCE_NV_202	UCE_NV_201	UCE_NV_199	UCE_NV_196	UCE_NV_195	UCE_NV_193	UCE_NV_3548	UCE_NV_3547	UCE_NV_3546	UCE_NV_3544	UCE_NV_3540	UCE_NV_3535	UCE_NV_3532	UCE_NV_3531	UCE_NV_3525	UCE_NV_3519	UCE_NV_1267	UCE_NV_1265	UCE_NV_1264	UCE_NV_1263	UCE_NV_1261	UCE_NV_1260	UCE_NV_1258	UCE_NV_1256	UCE_NV_1252	UCE_NV_1250	UCE_NV_1249	UCE_NV_1247
cluster2	382	AQ,HM,NV	UCE_HM_178	UCE_HM_514	UCE_HM_503	UCE_HM_509	UCE_HM_561	UCE_HM_80	UCE_HM_422	UCE_HM_21	UCE_HM_492	UCE_HM_170	UCE_HM_131	UCE_HM_595	UCE_HM_484	UCE_HM_613	UCE_HM_32	UCE_HM_436	UCE_HM_45	UCE_HM_258	UCE_HM_459	UCE_HM_5	UCE_HM_470	UCE_HM_526	UCE_HM_107	UCE_HM_567	UCE_HM_234	UCE_HM_316	UCE_HM_208	UCE_HM_146	UCE_HM_406	UCE_HM_12	UCE_HM_370	UCE_HM_358	UCE_HM_379	UCE_HM_478	UCE_HM_396	UCE_HM_94	UCE_HM_87	UCE_HM_157	UCE_HM_343	UCE_HM_618	UCE_HM_519	UCE_HM_326	UCE_HM_35	UCE_HM_439	UCE_HM_50	UCE_HM_531	UCE_HM_507
cluster3	355	AQ,HM,NV,SP	UCE_HM_376	UCE_HM_515	UCE_HM_501	UCE_HM_23	UCE_HM_583	UCE_HM_368	UCE_HM_397	UCE_HM_596	UCE_HM_115	UCE_HM_389	UCE_HM_318	UCE_HM_41	UCE_HM_656	UCE_HM_228	UCE_HM_1	UCE_HM_408	UCE_HM_477	UCE_HM_290	UCE_HM_275	UCE_HM_622	UCE_HM_357	UCE_HM_521	UCE_HM_393	UCE_HM_323	UCE_HM_281	UCE_HM_506	UCE_HM_44	UCE_HM_27	UCE_HM_664	UCE_HM_229	UCE_HM_590	UCE_HM_372	UCE_HM_8	UCE_HM_401	UCE_HM_415	UCE_HM_383	UCE_HM_606	UCE_HM_483	UCE_HM_119	UCE_HM_628	UCE_HM_292	UCE_HM_362	UCE_HM_453	UCE_HM_424	UCE_NV_3498	UCE_NV_1376	UCE_NV_2365
cluster4	336	AQ,HM,NV,SP	UCE_HM_603	UCE_HM_550	UCE_HM_544	UCE_HM_332	UCE_HM_330	UCE_HM_392	UCE_HM_291	UCE_HM_285	UCE_HM_327	UCE_HM_361	UCE_HM_354	UCE_HM_672	UCE_HM_668	UCE_HM_255	UCE_HM_653	UCE_HM_505	UCE_HM_504	UCE_HM_353	UCE_HM_348	UCE_HM_43	UCE_HM_429	UCE_HM_426	UCE_HM_29	UCE_HM_25	UCE_HM_263	UCE_HM_662	UCE_HM_461	UCE_HM_456	UCE_HM_230	UCE_HM_589	UCE_HM_588	UCE_HM_193	UCE_HM_371	UCE_HM_367	UCE_HM_403	UCE_HM_399	UCE_HM_153	UCE_HM_141	UCE_HM_133	UCE_HM_574	UCE_HM_571	UCE_HM_242	UCE_HM_238	UCE_HM_412	UCE_HM_601	UCE_HM_481	UCE_HM_130
cluster5	319	HM,NV,SP	UCE_HM_560	UCE_HM_395	UCE_HM_643	UCE_HM_68	UCE_HM_449	UCE_HM_344	UCE_HM_529	UCE_HM_365	UCE_HM_534	UCE_HM_24	UCE_HM_106	UCE_HM_337	UCE_HM_156	UCE_HM_421	UCE_HM_204	UCE_HM_599	UCE_HM_174	UCE_HM_77	UCE_HM_155	UCE_HM_315	UCE_HM_52	UCE_HM_434	UCE_HM_311	UCE_HM_655	UCE_HM_309	UCE_HM_284	UCE_HM_78	UCE_HM_14	UCE_HM_71	UCE_HM_556	UCE_HM_638	UCE_HM_469	UCE_HM_30	UCE_HM_298	UCE_HM_98	UCE_HM_90	UCE_HM_474	UCE_HM_564	UCE_NV_3591	UCE_NV_3583	UCE_NV_820	UCE_NV_819	UCE_NV_2453	UCE_NV_2452	UCE_NV_2770	UCE_NV_2769	UCE_NV_3640
cluster6	315	AQ,HM,NV,SP	UCE_HM_516	UCE_HM_340	UCE_HM_528	UCE_HM_511	UCE_HM_563	UCE_HM_82	UCE_HM_19	UCE_HM_491	UCE_HM_108	UCE_HM_335	UCE_HM_158	UCE_HM_180	UCE_HM_176	UCE_HM_617	UCE_HM_520	UCE_HM_324	UCE_HM_34	UCE_HM_438	UCE_HM_49	UCE_HM_347	UCE_HM_533	UCE_HM_513	UCE_HM_184	UCE_HM_566	UCE_HM_84	UCE_HM_494	UCE_HM_76	UCE_HM_111	UCE_HM_213	UCE_HM_160	UCE_HM_605	UCE_HM_597	UCE_HM_18	UCE_HM_303	UCE_HM_237	UCE_HM_233	UCE_HM_641	UCE_HM_471	UCE_HM_615	UCE_HM_317	UCE_HM_31	UCE_HM_435	UCE_HM_48	UCE_HM_182	UCE_HM_75	UCE_HM_211	UCE_HM_13
cluster7	307	HM,NV,SP	UCE_HM_235	UCE_HM_288	UCE_HM_356	UCE_HM_339	UCE_HM_530	UCE_HM_502	UCE_HM_510	UCE_HM_609	UCE_HM_612	UCE_HM_81	UCE_HM_427	UCE_HM_20	UCE_HM_109	UCE_HM_458	UCE_HM_586	UCE_HM_369	UCE_HM_171	UCE_HM_136	UCE_HM_569	UCE_HM_380	UCE_HM_594	UCE_HM_175	UCE_HM_485	UCE_HM_517	UCE_HM_391	UCE_HM_320	UCE_HM_46	UCE_HM_40	UCE_HM_72	UCE_HM_260	UCE_HM_658	UCE_HM_225	UCE_HM_192	UCE_HM_2	UCE_HM_149	UCE_HM_15	UCE_HM_479	UCE_HM_125	UCE_HM_410	UCE_HM_212	UCE_NV_3496	UCE_NV_2454	UCE_NV_1375	UCE_NV_2364	UCE_NV_3357	UCE_NV_3131	UCE_NV_3322
cluster8	307	AQ,HM,NV	UCE_HM_604	UCE_HM_552	UCE_HM_549	UCE_HM_333	UCE_HM_294	UCE_HM_363	UCE_HM_671	UCE_HM_253	UCE_HM_252	UCE_HM_279	UCE_HM_652	UCE_HM_651	UCE_HM_629	UCE_HM_352	UCE_HM_307	UCE_HM_430	UCE_HM_104	UCE_HM_99	UCE_HM_634	UCE_HM_630	UCE_HM_663	UCE_HM_660	UCE_HM_462	UCE_HM_203	UCE_HM_201	UCE_HM_64	UCE_HM_231	UCE_HM_227	UCE_HM_591	UCE_HM_195	UCE_HM_188	UCE_HM_222	UCE_HM_400	UCE_HM_140	UCE_HM_575	UCE_HM_243	UCE_HM_413	UCE_HM_409	UCE_HM_165	UCE_HM_128	UCE_HM_123	UCE_HM_120	UCE_HM_547	UCE_HM_546	UCE_HM_328	UCE_HM_287	UCE_HM_355
cluster9	283	HM,NV,SP	UCE_HM_375	UCE_HM_545	UCE_HM_539	UCE_HM_329	UCE_HM_289	UCE_HM_666	UCE_HM_274	UCE_HM_626	UCE_HM_306	UCE_HM_425	UCE_HM_499	UCE_HM_455	UCE_HM_587	UCE_HM_218	UCE_HM_135	UCE_HM_241	UCE_HM_164	UCE_HM_205	UCE_HM_113	UCE_HM_648	UCE_HM_487	UCE_HM_524	UCE_HM_633	UCE_HM_581	UCE_HM_657	UCE_HM_224	UCE_HM_147	UCE_HM_476	UCE_HM_191	UCE_HM_127	UCE_HM_312	UCE_HM_411	UCE_HM_57	UCE_HM_248	UCE_HM_388	UCE_HM_200	UCE_HM_143	UCE_NV_3720	UCE_NV_3354	UCE_NV_2923	UCE_NV_2918	UCE_NV_3505	UCE_NV_2081	UCE_NV_3125	UCE_NV_2432	UCE_NV_1440	UCE_NV_3139
cluster10	276	AQ,HM,NV,SP	UCE_HM_377	UCE_HM_541	UCE_HM_331	UCE_HM_286	UCE_HM_277	UCE_HM_625	UCE_HM_304	UCE_HM_428	UCE_HM_60	UCE_HM_217	UCE_HM_134	UCE_HM_239	UCE_HM_162	UCE_HM_206	UCE_HM_114	UCE_HM_251	UCE_HM_650	UCE_HM_488	UCE_HM_527	UCE_HM_632	UCE_HM_582	UCE_HM_659	UCE_HM_144	UCE_HM_480	UCE_HM_665	UCE_HM_215	UCE_HM_585	UCE_HM_551	UCE_HM_334	UCE_HM_293	UCE_HM_280	UCE_HM_216	UCE_HM_627	UCE_HM_308	UCE_HM_432	UCE_HM_67	UCE_HM_223	UCE_HM_138	UCE_HM_244	UCE_HM_382	UCE_HM_166	UCE_HM_207	UCE_HM_122	UCE_HM_543	UCE_HM_673	UCE_HM_95	UCE_HM_89
cluster11	243	HM,NV	UCE_HM_177	UCE_HM_518	UCE_HM_448	UCE_HM_341	UCE_HM_525	UCE_HM_508	UCE_HM_562	UCE_HM_22	UCE_HM_110	UCE_HM_336	UCE_HM_159	UCE_HM_600	UCE_HM_616	UCE_HM_321	UCE_HM_53	UCE_HM_33	UCE_HM_437	UCE_HM_47	UCE_HM_181	UCE_HM_210	UCE_HM_79	UCE_HM_16	UCE_HM_296	UCE_HM_466	UCE_HM_493	UCE_HM_636	UCE_HM_73	UCE_NV_814	UCE_NV_808	UCE_NV_2380	UCE_NV_2378	UCE_NV_271	UCE_NV_270	UCE_NV_2742	UCE_NV_2734	UCE_NV_33	UCE_NV_28	UCE_NV_3469	UCE_NV_3464	UCE_NV_2448	UCE_NV_2443	UCE_NV_2438	UCE_NV_2430	UCE_NV_229	UCE_NV_222	UCE_NV_2065	UCE_NV_2061
cluster12	142	DM,HM,NV,SP	UCE_DM_13	UCE_DM_46	UCE_DM_4	UCE_HM_621	UCE_HM_619	UCE_DM_49	UCE_HM_443	UCE_HM_522	UCE_HM_246	UCE_HM_245	UCE_HM_39	UCE_HM_38	UCE_HM_37	UCE_HM_36	UCE_HM_451	UCE_HM_444	UCE_HM_441	UCE_HM_440	UCE_DM_36	UCE_NV_3698	UCE_NV_1080	UCE_NV_3807	UCE_HM_536	UCE_HM_535	UCE_HM_620	UCE_HM_452	UCE_HM_450	UCE_HM_445	UCE_HM_442	UCE_NV_3712	UCE_NV_3711	UCE_NV_3710	UCE_NV_3708	UCE_NV_3703	UCE_NV_1092	UCE_NV_1090	UCE_NV_1085	UCE_NV_1070	UCE_NV_2844	UCE_NV_1097	UCE_NV_3707	UCE_NV_3699	UCE_NV_3690	UCE_NV_3687	UCE_NV_1110	UCE_NV_1098	UCE_NV_1086
cluster13	79	AQ,DM,HM,NV,SP	UCE_DM_56	UCE_DM_43	UCE_DM_45	UCE_NV_2419	UCE_NV_2418	UCE_NV_975	UCE_NV_974	UCE_NV_794	UCE_NV_793	UCE_NV_791	UCE_NV_790	UCE_NV_789	UCE_NV_786	UCE_NV_785	UCE_NV_784	UCE_NV_783	UCE_NV_782	UCE_NV_781	UCE_NV_780	UCE_NV_779	UCE_NV_778	UCE_NV_777	UCE_NV_775	UCE_NV_774	UCE_NV_773	UCE_NV_772	UCE_NV_770	UCE_NV_2392	UCE_NV_2390	UCE_NV_2389	UCE_NV_2388	UCE_NV_188	UCE_NV_187	UCE_NV_94	UCE_NV_93	UCE_NV_2467	UCE_NV_2466	UCE_NV_1763	UCE_NV_1762	UCE_NV_792	UCE_NV_787	UCE_NV_776	UCE_NV_769	UCE_NV_2393	UCE_NV_2391	UCE_NV_2387	UCE_NV_2386
cluster14	54	DM,HM,NV	UCE_HM_282	UCE_HM_283	UCE_HM_645	UCE_HM_644	UCE_DM_30	UCE_NV_57	UCE_NV_48	UCE_DM_50	UCE_DM_37	UCE_DM_29	UCE_DM_22	UCE_DM_32	UCE_DM_26	UCE_DM_35	UCE_DM_34	UCE_DM_25	UCE_NV_60	UCE_NV_52	UCE_NV_74	UCE_NV_69	UCE_NV_67	UCE_NV_66	UCE_NV_59	UCE_NV_58	UCE_NV_49	UCE_NV_45	UCE_NV_44	UCE_NV_42	UCE_NV_41	UCE_NV_39	UCE_NV_72	UCE_NV_70	UCE_NV_50	UCE_NV_35	UCE_NV_68	UCE_NV_64	UCE_NV_63	UCE_NV_61	UCE_NV_56	UCE_NV_55	UCE_NV_47	UCE_NV_46	UCE_NV_40	UCE_NV_38	UCE_NV_37	UCE_NV_36	UCE_NV_71
cluster15	48	AQ,DM,HM,NV,SP	UCE_DM_48	UCE_DM_58	UCE_DM_60	UCE_DM_59	UCE_DM_54	UCE_DM_57	UCE_NV_1301	UCE_NV_1298	UCE_NV_1297	UCE_NV_1296	UCE_NV_1294	UCE_NV_1293	UCE_SP_85	UCE_NV_2397	UCE_NV_2396	UCE_NV_3394	UCE_NV_3393	UCE_NV_1300	UCE_NV_1299	UCE_NV_1295	UCE_NV_2705	UCE_SP_82	UCE_NV_2072	UCE_NV_2071	UCE_SP_83	UCE_SP_84	UCE_SP_132	UCE_SP_131	UCE_SP_186	UCE_SP_41	UCE_SP_26	UCE_NV_2704	UCE_NV_2703	UCE_NV_2701	UCE_SP_167	UCE_SP_166	UCE_SP_34	UCE_SP_159	UCE_SP_136	UCE_SP_1	UCE_SP_25	UCE_NV_2702	UCE_AQ_13	UCE_NV_2706	UCE_NV_1791	UCE_NV_1790	UCE_HM_364
cluster16	47	AQ,DM,SP	UCE_DM_12	UCE_DM_15	UCE_DM_63	UCE_DM_53	UCE_DM_64	UCE_DM_44	UCE_DM_41	UCE_DM_24	UCE_DM_62	UCE_DM_55	UCE_DM_40	UCE_DM_27	UCE_AQ_25	UCE_AQ_26	UCE_AQ_30	UCE_AQ_6	UCE_AQ_28	UCE_SP_70	UCE_SP_67	UCE_SP_57	UCE_SP_55	UCE_SP_169	UCE_SP_168	UCE_SP_72	UCE_SP_71	UCE_SP_69	UCE_SP_68	UCE_SP_43	UCE_SP_42	UCE_SP_134	UCE_SP_133	UCE_SP_61	UCE_SP_60	UCE_SP_59	UCE_SP_58	UCE_SP_56	UCE_SP_54	UCE_SP_53	UCE_SP_52	UCE_SP_37	UCE_SP_36	UCE_SP_92	UCE_SP_91	UCE_SP_90	UCE_SP_89	UCE_SP_88	UCE_SP_87
cluster17	19	DM,HM,NV,SP	UCE_HM_268	UCE_HM_554	UCE_HM_555	UCE_HM_270	UCE_HM_271	UCE_HM_269	UCE_HM_559	UCE_HM_558	UCE_DM_5	UCE_DM_9	UCE_DM_2	UCE_DM_10	UCE_DM_7	UCE_DM_3	UCE_DM_1	UCE_DM_31	UCE_SP_185	UCE_SP_81	UCE_NV_2058
cluster18	11	DM,HS	UCE_DM_28	UCE_DM_51	UCE_HS_39	UCE_HS_15	UCE_HS_21	UCE_HS_14	UCE_HS_26	UCE_HS_23	UCE_HS_47	UCE_HS_48	UCE_HS_49
cluster19	9	NV,SP	UCE_NV_158	UCE_NV_3577	UCE_NV_279	UCE_NV_3578	UCE_NV_3576	UCE_SP_154	UCE_SP_38	UCE_SP_5	UCE_SP_33
cluster20	7	AQ,HS,SP	UCE_AQ_5	UCE_HS_43	UCE_HS_24	UCE_HS_18	UCE_SP_44	UCE_SP_39	UCE_AQ_2
cluster21	7	DM,HS	UCE_DM_23	UCE_HS_7	UCE_HS_4	UCE_HS_45	UCE_HS_32	UCE_HS_51	UCE_DM_42
cluster22	6	AQ,HS	UCE_AQ_7	UCE_HS_33	UCE_HS_31	UCE_HS_30	UCE_HS_29	UCE_HS_27
cluster23	5	HS,SP	UCE_HS_37	UCE_SP_50	UCE_HS_35	UCE_SP_101	UCE_SP_93
cluster24	5	NV,SP	UCE_SP_184	UCE_SP_22	UCE_SP_48	UCE_SP_49	UCE_NV_2077
cluster25	4	AQ,NV	UCE_AQ_27	UCE_NV_3395	UCE_NV_169	UCE_NV_165
cluster26	4	DM,HS	UCE_DM_8	UCE_HS_46	UCE_HS_41	UCE_HS_42
cluster27	4	HS,SP	UCE_HS_36	UCE_HS_38	UCE_SP_73	UCE_SP_164
cluster28	3	DM,NV	UCE_DM_38	UCE_NV_1932	UCE_NV_278
cluster29	3	AQ,SP	UCE_AQ_1	UCE_SP_46	UCE_SP_80
cluster30	2	DM,HS	UCE_DM_14	UCE_HS_28
cluster31	2	DM,HS	UCE_DM_47	UCE_HS_1
cluster32	2	DM,HS	UCE_DM_6	UCE_HS_40
cluster33	2	DM,SP	UCE_DM_61	UCE_SP_165
cluster34	2	DM,NV	UCE_DM_39	UCE_NV_2781
cluster35	2	DM,HS	UCE_DM_52	UCE_HS_8
cluster36	2	DM,HS	UCE_DM_11	UCE_HS_19
cluster37	2	HM,NV	UCE_HM_497	UCE_NV_1356
cluster38	2	HS,NV	UCE_HS_5	UCE_NV_1058
cluster39	2	HS,SP	UCE_HS_6	UCE_SP_171
cluster40	2	HS,NV	UCE_HS_44	UCE_NV_1371
cluster41	2	DM,SP	UCE_DM_33	UCE_SP_170
cluster42	2	HS,SP	UCE_HS_9	UCE_SP_108
cluster43	2	HS,NV	UCE_HS_10	UCE_NV_3377
cluster44	2	HS,NV	UCE_HS_11	UCE_NV_3376
cluster45	2	HS,SP	UCE_HS_3	UCE_SP_40
cluster46	2	HS,SP	UCE_HS_2	UCE_SP_35
cluster47	2	HS,SP	UCE_HS_50	UCE_SP_47
cluster48	2	HS,SP	UCE_HS_52	UCE_SP_62
cluster49	2	HS,NV	UCE_HS_53	UCE_NV_3502
cluster50	2	HS,SP	UCE_SP_86	UCE_HS_22
cluster51	2	HS,SP	UCE_SP_176	UCE_HS_16
cluster52	2	HS,SP	UCE_SP_177	UCE_HS_20
cluster53	2	HS,SP	UCE_SP_45	UCE_HS_17
cluster54	2	HS,SP	UCE_SP_51	UCE_HS_34
cluster55	2	HS,SP	UCE_SP_2	UCE_HS_25
cluster56	2	HS,NV	UCE_HS_12	UCE_NV_25
cluster57	2	HS,NV	UCE_HS_13	UCE_NV_26
cluster58	2	HS,NV	UCE_HS_54	UCE_NV_1372
cluster59	2	HS,NV	UCE_HS_55	UCE_NV_795
cluster60	2	HS,NV	UCE_HS_56	UCE_NV_796
cluster61	1	SP	UCE_SP_187
[truncated: 1,121 more columns]
