# Supplementary material for: The evolution of ultraconserved elements with different phylogenetic origins
Source: BMC Evol Biol. 2012 Dec 5;12:236. doi: 10.1186/1471-2148-12-236 (PMC3556307; doi:10.1186/1471-2148-12-236)
Supplement: Additional file 7 — Gene ontology enrichment of nearby genes within 50 kb, 100 kb, and 200 kb from short UCRs. Only biological process terms are used. [file 1471-2148-12-236-S7.xlsx]

## Sheet: >=30bp_HS-AQ_50kb
Category	Term	Count	%	PValue	Genes	List Total	Pop Hits	Pop Total	Fold Enrichment	Bonferroni	Benjamini	FDR
GOTERM_BP_FAT	GO:0034622~cellular macromolecular complex assembly	6	6.97674	0.0119608	NM_182691, NM_199440, NM_003096, NM_000508, NM_002156, NM_013452, NM_021871, NM_005141	60	309	13252	4.28867	0.999958	0.999958	16.9563
GOTERM_BP_FAT	GO:0043933~macromolecular complex subunit organization	9	10.4651	0.0119949	NM_199440, NM_000508, NM_002156, NM_053023, NM_001082959, NM_021871, NM_000614, NM_005505, NM_005141, NM_001143995, NM_004811, NM_182691, NM_003096, NM_013452	60	701	13252	2.83566	0.999959	0.993592	17.0004
GOTERM_BP_FAT	GO:0008219~cell death	9	10.4651	0.0132936	NM_015367, NM_138769, NM_199440, NM_021009, NM_002157, NM_002156, NM_001909, NM_022173, NM_001429, NM_022037, NM_012329	60	714	13252	2.78403	0.999986	0.976098	18.6693
GOTERM_BP_FAT	GO:0016265~death	9	10.4651	0.0138199	NM_015367, NM_138769, NM_199440, NM_021009, NM_002157, NM_002156, NM_001909, NM_022173, NM_001429, NM_022037, NM_012329	60	719	13252	2.76467	0.999991	0.945632	19.3365
GOTERM_BP_FAT	GO:0030307~positive regulation of cell growth	3	3.48837	0.0149678	NM_013240, NM_182749, NM_053023, NM_001429, NM_000614	60	42	13252	15.7762	0.999997	0.919906	20.7742
GOTERM_BP_FAT	GO:0034621~cellular macromolecular complex subunit organization	6	6.97674	0.0190868	NM_182691, NM_199440, NM_003096, NM_000508, NM_002156, NM_013452, NM_021871, NM_005141	60	348	13252	3.80805	1	0.932007	25.7381
GOTERM_BP_FAT	GO:0045793~positive regulation of cell size	3	3.48837	0.0192788	NM_013240, NM_182749, NM_053023, NM_001429, NM_000614	60	48	13252	13.8042	1	0.902481	25.9622
GOTERM_BP_FAT	GO:0006919~activation of caspase activity	3	3.48837	0.0240458	NM_015367, NM_199440, NM_002157, NM_002156	60	54	13252	12.2704	1	0.921647	31.3283
GOTERM_BP_FAT	GO:0051592~response to calcium ion	3	3.48837	0.0248828	NM_000508, NM_001429, NM_021871, NM_005141	60	55	13252	12.0473	1	0.903997	32.2321
GOTERM_BP_FAT	GO:0065003~macromolecular complex assembly	8	9.30233	0.0258062	NM_004811, NM_182691, NM_199440, NM_003096, NM_000508, NM_002156, NM_053023, NM_013452, NM_021871, NM_000614, NM_001143995, NM_005141	60	656	13252	2.6935	1	0.887897	33.2162
GOTERM_BP_FAT	GO:0043280~positive regulation of caspase activity	3	3.48837	0.0283477	NM_015367, NM_199440, NM_002157, NM_002156	60	59	13252	11.2305	1	0.887878	35.8564
GOTERM_BP_FAT	GO:0010952~positive regulation of peptidase activity	3	3.48837	0.0283477	NM_015367, NM_199440, NM_002157, NM_002156	60	59	13252	11.2305	1	0.887878	35.8564
GOTERM_BP_FAT	GO:0006548~histidine catabolic process	2	2.32558	0.0350763	NM_002108, NM_152435	60	8	13252	55.2167	1	0.917132	42.3827
GOTERM_BP_FAT	GO:0009077~histidine family amino acid catabolic process	2	2.32558	0.0350763	NM_002108, NM_152435	60	8	13252	55.2167	1	0.917132	42.3827
GOTERM_BP_FAT	GO:0022618~ribonucleoprotein complex assembly	3	3.48837	0.0377887	NM_182691, NM_003096, NM_013452	60	69	13252	9.6029	1	0.916271	44.8335
GOTERM_BP_FAT	GO:0006707~cholesterol catabolic process	2	2.32558	0.0436546	NM_001807, NM_001082959, NM_005505	60	10	13252	44.1733	1	0.930651	49.8041
GOTERM_BP_FAT	GO:0016127~sterol catabolic process	2	2.32558	0.0436546	NM_001807, NM_001082959, NM_005505	60	10	13252	44.1733	1	0.930651	49.8041
GOTERM_BP_FAT	GO:0022613~ribonucleoprotein complex biogenesis	4	4.65116	0.0454254	NM_182691, NM_003096, NM_018648, NM_013452	60	179	13252	4.93557	1	0.925288	51.2202
GOTERM_BP_FAT	GO:0042592~homeostatic process	8	9.30233	0.0470976	NM_138769, NM_001042497, NM_001042496, NM_001042495, NM_001042494, NM_053023, NM_001082959, NM_001429, NM_000614, NM_005505, NM_005201, NM_005303, NM_133647, NM_017875	60	747	13252	2.36537	1	0.919838	52.5231
GOTERM_BP_FAT	GO:0006547~histidine metabolic process	2	2.32558	0.0479157	NM_002108, NM_152435	60	11	13252	40.1576	1	0.910859	53.1486
GOTERM_BP_FAT	GO:0009075~histidine family amino acid metabolic process	2	2.32558	0.0479157	NM_002108, NM_152435	60	11	13252	40.1576	1	0.910859	53.1486
GOTERM_BP_FAT	GO:0043281~regulation of caspase activity	3	3.48837	0.0482539	NM_015367, NM_199440, NM_002157, NM_002156	60	79	13252	8.38734	1	0.899716	53.4049
GOTERM_BP_FAT	GO:0006915~apoptosis	7	8.13953	0.0491785	NM_015367, NM_138769, NM_199440, NM_021009, NM_002157, NM_002156, NM_022173, NM_001429, NM_022037	60	598	13252	2.5854	1	0.891557	54.099
GOTERM_BP_FAT	GO:0045927~positive regulation of growth	3	3.48837	0.0493527	NM_013240, NM_182749, NM_053023, NM_001429, NM_000614	60	80	13252	8.2825	1	0.879742	54.2287

## Sheet: >=30bp_HS_AQ_100kb
Category	Term	Count	%	PValue	Genes	List Total	Pop Hits	Pop Total	Fold Enrichment	Bonferroni	Benjamini	FDR
GOTERM_BP_FAT	GO:0009617~response to bacterium	9	5.52147	0.000212952	NM_001040704, NM_152251, NM_001040705, NM_001037668, NM_058200, NM_003256, NM_001082959, NM_001081552, NM_016512, NM_005505, NM_080389, NM_001081551, NM_058207, NM_152250, NM_058206, NM_058203, NM_058202, NM_058201, NM_004942, NM_001040703, NM_001040702, NM_018661	113	191	13252	5.52602	0.200894	0.200894	0.338135
GOTERM_BP_FAT	GO:0042742~defense response to bacterium	7	4.29448	0.000334399	NM_001040704, NM_152251, NM_001040705, NM_001037668, NM_058200, NM_001081552, NM_016512, NM_080389, NM_001081551, NM_058207, NM_152250, NM_058206, NM_058203, NM_058202, NM_058201, NM_004942, NM_001040703, NM_001040702, NM_018661	113	110	13252	7.46291	0.296847	0.161458	0.530495
GOTERM_BP_FAT	GO:0034621~cellular macromolecular complex subunit organization	9	5.52147	0.00931614	NM_199440, NM_000508, NM_002156, NM_001011546, NM_000509, NM_021870, NM_021871, NM_005141, NM_006870, NM_018230, NM_182691, NM_003096, NM_013452	113	348	13252	3.03296	0.999948	0.96257	13.8306
GOTERM_BP_FAT	GO:0000080~G1 phase of mitotic cell cycle	3	1.84049	0.00991571	NM_001790, NM_022809, NM_001135031, NM_004661, NM_004188	113	18	13252	19.5457	0.999972	0.92744	14.6563
GOTERM_BP_FAT	GO:0051592~response to calcium ion	4	2.45399	0.0112098	NM_000508, NM_000509, NM_021870, NM_001429, NM_021871, NM_005141	113	55	13252	8.52904	0.999993	0.906903	16.4131
GOTERM_BP_FAT	GO:0051318~G1 phase	3	1.84049	0.0133875	NM_001790, NM_022809, NM_001135031, NM_004661, NM_004188	113	21	13252	16.7535	0.999999	0.906086	19.2934
GOTERM_BP_FAT	GO:0043933~macromolecular complex subunit organization	13	7.97546	0.015238	NM_199440, NM_000508, NM_000509, NM_001011546, NM_002156, NM_001162427, NM_053023, NM_001162426, NM_001082959, NM_021870, NM_021871, NM_000614, NM_005505, NM_000368, NM_005141, NM_001143995, NM_004811, NM_018230, NM_006870, NM_182691, NM_003096, NM_013452	113	701	13252	2.17485	1	0.900726	21.6673
GOTERM_BP_FAT	GO:0032535~regulation of cellular component size	7	4.29448	0.025709	NM_001425, NM_006870, NM_001100, NM_013240, NM_001011546, NM_182749, NM_001162427, NM_001162426, NM_053023, NM_001429, NM_000368, NM_000614	113	267	13252	3.07461	1	0.967555	33.9142
GOTERM_BP_FAT	GO:0016568~chromatin modification	7	4.29448	0.0278215	NM_001114176, NM_001135031, NM_001164326, NM_004188, NM_001429, NM_139199, NM_016604, NM_004456, NM_183404, NM_002895, NM_153207, NM_152998, NM_006696	113	272	13252	3.01809	1	0.963163	36.1566
GOTERM_BP_FAT	GO:0030168~platelet activation	3	1.84049	0.0280673	NM_000508, NM_000509, NM_021870, NM_021871, NM_005141	113	31	13252	11.3491	1	0.950101	36.4128
GOTERM_BP_FAT	GO:0043281~regulation of caspase activity	4	2.45399	0.0292286	NM_015367, NM_199440, NM_002157, NM_002156, NM_005347	113	79	13252	5.93794	1	0.941556	37.6104
GOTERM_BP_FAT	GO:0008361~regulation of cell size	6	3.68098	0.0304813	NM_001425, NM_001100, NM_013240, NM_182749, NM_001162427, NM_001162426, NM_053023, NM_001429, NM_000368, NM_000614	113	206	13252	3.41576	1	0.933884	38.8786
GOTERM_BP_FAT	GO:0052548~regulation of endopeptidase activity	4	2.45399	0.0321482	NM_015367, NM_199440, NM_002157, NM_002156, NM_005347	113	82	13252	5.7207	1	0.929121	40.5286
GOTERM_BP_FAT	GO:0006952~defense response	11	6.74847	0.0338689	NM_015474, NM_001040704, NM_152251, NM_001037668, NM_001040705, NM_001013255, NM_001013254, NM_001081552, NM_016512, NM_001081551, NM_080389, NM_058207, NM_058206, NM_058203, NM_001013253, NM_058202, NM_058201, NM_004942, NM_018661, NM_001337, NM_058200, NM_002339, NM_152250, NM_001171174, NM_001171172, NM_001171171, NM_000895, NM_001040703, NM_001040702	113	611	13252	2.11132	1	0.925097	42.188
GOTERM_BP_FAT	GO:0052547~regulation of peptidase activity	4	2.45399	0.0362697	NM_015367, NM_199440, NM_002157, NM_002156, NM_005347	113	86	13252	5.45462	1	0.925239	44.4309
GOTERM_BP_FAT	GO:0006325~chromatin organization	8	4.90798	0.037352	NM_001114176, NM_001135031, NM_001164326, NM_004188, NM_001429, NM_139199, NM_016604, NM_004456, NM_183404, NM_002895, NM_153207, NM_013452, NM_152998, NM_006696	113	370	13252	2.53566	1	0.91835	45.4152
GOTERM_BP_FAT	GO:0034622~cellular macromolecular complex assembly	7	4.29448	0.0470593	NM_182691, NM_199440, NM_003096, NM_000508, NM_000509, NM_002156, NM_021870, NM_013452, NM_021871, NM_005141	113	309	13252	2.6567	1	0.949497	53.541
GOTERM_BP_FAT	GO:0051276~chromosome organization	9	5.52147	0.0484866	NM_001114176, NM_001135031, NM_001164326, NM_004661, NM_004188, NM_001429, NM_139199, NM_016604, NM_004456, NM_183404, NM_002895, NM_153207, NM_013452, NM_152998, NM_006696	113	476	13252	2.21737	1	0.94539	54.6354
GOTERM_BP_FAT	GO:0030307~positive regulation of cell growth	3	1.84049	0.0489586	NM_013240, NM_182749, NM_053023, NM_001429, NM_000614	113	42	13252	8.37674	1	0.938086	54.9919

## Sheet: >=30bp_HS-AQ_200kb
Category	Term	Count	%	PValue	Genes	List Total	Pop Hits	Pop Total	Fold Enrichment	Bonferroni	Benjamini	FDR
GOTERM_BP_FAT	GO:0016568~chromatin modification	15	4.90196	6.99469e-05	NM_001146705, NM_001146706, NM_003496, NM_031413, NM_004188, NM_139199, NM_001429, NM_004456, NM_002895, NM_183404, NM_153207, NM_004653, NM_152998, NM_006696, NM_001032410, NM_007067, NM_001114176, NM_013449, NM_001135031, NM_001001992, NM_001164326, NM_016604, NM_001025247, NM_006447, NM_031488, NM_014409	202	272	13252	3.61787	0.0942376	0.0942376	0.115337
GOTERM_BP_FAT	GO:0051276~chromosome organization	19	6.20915	0.000340433	NM_001146705, NM_001146706, NM_003496, NM_031413, NM_004661, NM_004188, NM_139199, NM_001429, NM_004456, NM_002895, NM_183404, NM_153207, NM_004653, NM_152998, NM_006696, NM_001032410, NM_007067, NM_001114176, NM_013449, NM_001135031, NM_001001992, NM_001164326, NM_016604, NM_001025247, NM_006447, NM_006601, NM_002439, NM_031488, NM_014409, NM_013452	202	476	13252	2.61865	0.382326	0.214077	0.56017
GOTERM_BP_FAT	GO:0006325~chromatin organization	16	5.22876	0.000524101	NM_001146705, NM_001146706, NM_003496, NM_031413, NM_004188, NM_139199, NM_001429, NM_004456, NM_002895, NM_183404, NM_153207, NM_004653, NM_152998, NM_006696, NM_001032410, NM_007067, NM_001114176, NM_013449, NM_001135031, NM_001001992, NM_001164326, NM_016604, NM_001025247, NM_006447, NM_031488, NM_014409, NM_013452	202	370	13252	2.83693	0.523743	0.219067	0.861165
GOTERM_BP_FAT	GO:0042742~defense response to bacterium	8	2.61438	0.00141782	NM_001040704, NM_152251, NM_001040705, NM_001037668, NM_058200, NM_016512, NM_001081552, NM_080389, NM_001081551, NM_058207, NM_152250, NM_058206, NM_058203, NM_058202, NM_058201, NM_004942, NM_001040703, NM_001040702, NM_021175, NM_018661	202	110	13252	4.7712	0.865694	0.394625	2.3136
GOTERM_BP_FAT	GO:0009617~response to bacterium	10	3.26797	0.00254862	NM_001040704, NM_152251, NM_001040705, NM_001037668, NM_058200, NM_003256, NM_001082959, NM_016512, NM_001081552, NM_005505, NM_080389, NM_001081551, NM_058207, NM_152250, NM_058206, NM_058203, NM_058202, NM_058201, NM_004942, NM_001040703, NM_001040702, NM_021175, NM_018661	202	191	13252	3.43476	0.972973	0.514308	4.12272
GOTERM_BP_FAT	GO:0016570~histone modification	8	2.61438	0.00256383	NM_001032410, NM_007067, NM_003496, NM_013449, NM_001001992, NM_001164326, NM_001429, NM_139199, NM_001025247, NM_004456, NM_006447, NM_014409, NM_152998, NM_006696	202	122	13252	4.3019	0.973549	0.45415	4.14682
GOTERM_BP_FAT	GO:0016569~covalent chromatin modification	8	2.61438	0.00307233	NM_001032410, NM_007067, NM_003496, NM_013449, NM_001001992, NM_001164326, NM_001429, NM_139199, NM_001025247, NM_004456, NM_006447, NM_014409, NM_152998, NM_006696	202	126	13252	4.16533	0.987145	0.463134	4.94987
GOTERM_BP_FAT	GO:0051258~protein polymerization	5	1.63399	0.00550559	NM_000508, NM_207312, NM_000509, NM_080386, NM_021870, NM_021871, NM_005141	202	47	13252	6.97914	0.999595	0.62337	8.70578
GOTERM_BP_FAT	GO:0016573~histone acetylation	5	1.63399	0.00593609	NM_007067, NM_003496, NM_014409, NM_001164326, NM_139199, NM_001429, NM_006696, NM_001025247	202	48	13252	6.83375	0.999781	0.607833	9.35561
GOTERM_BP_FAT	GO:0034621~cellular macromolecular complex subunit organization	13	4.24837	0.00693071	NM_199440, NM_000508, NM_000509, NM_002156, NM_001011546, NM_080386, NM_021870, NM_021871, NM_005141, NM_018230, NM_006870, NM_182691, NM_182692, NM_003096, NM_207312, NM_003095, NM_001080507, NM_013452	202	348	13252	2.45072	0.999947	0.626228	10.8404
GOTERM_BP_FAT	GO:0006473~protein amino acid acetylation	5	1.63399	0.00788116	NM_007067, NM_003496, NM_014409, NM_001164326, NM_139199, NM_001429, NM_006696, NM_001025247	202	52	13252	6.30807	0.999986	0.638618	12.2378
GOTERM_BP_FAT	GO:0051592~response to calcium ion	5	1.63399	0.00958647	NM_000508, NM_000509, NM_012392, NM_021870, NM_001429, NM_021871, NM_005141	202	55	13252	5.964	0.999999	0.678853	14.6937
GOTERM_BP_FAT	GO:0043543~protein amino acid acylation	5	1.63399	0.0129302	NM_007067, NM_003496, NM_014409, NM_001164326, NM_139199, NM_001429, NM_006696, NM_001025247	202	60	13252	5.467	1	0.757457	19.3228
GOTERM_BP_FAT	GO:0031396~regulation of protein ubiquitination	6	1.96078	0.018024	NM_003592, NM_020429, NM_021009, NM_001162427, NM_181349, NM_001162426, NM_005861, NM_004661, NM_000368	202	100	13252	3.93624	1	0.840917	25.9237
GOTERM_BP_FAT	GO:0034622~cellular macromolecular complex assembly	11	3.59477	0.0196617	NM_199440, NM_000508, NM_000509, NM_002156, NM_080386, NM_021870, NM_021871, NM_005141, NM_182691, NM_182692, NM_003096, NM_207312, NM_003095, NM_001080507, NM_013452	202	309	13252	2.33542	1	0.846373	27.9357
GOTERM_BP_FAT	GO:0000080~G1 phase of mitotic cell cycle	3	0.980392	0.0298611	NM_001790, NM_022809, NM_001135031, NM_004661, NM_004188	202	18	13252	10.934	1	0.93151	39.3565
GOTERM_BP_FAT	GO:0043281~regulation of caspase activity	5	1.63399	0.0319682	NM_015367, NM_199440, NM_002157, NM_002156, NM_014959, NM_005347	202	79	13252	4.15215	1	0.933086	41.4933
GOTERM_BP_FAT	GO:0043623~cellular protein complex assembly	7	2.28758	0.03509	NM_199440, NM_000508, NM_207312, NM_000509, NM_002156, NM_080386, NM_001080507, NM_021870, NM_021871, NM_005141	202	160	13252	2.87017	1	0.939676	44.5295
GOTERM_BP_FAT	GO:0052548~regulation of endopeptidase activity	5	1.63399	0.0359506	NM_015367, NM_199440, NM_002157, NM_002156, NM_014959, NM_005347	202	82	13252	4.00024	1	0.934564	45.3402
GOTERM_BP_FAT	GO:0043967~histone H4 acetylation	3	0.980392	0.0363585	NM_007067, NM_003496, NM_001164326, NM_139199, NM_006696	202	20	13252	9.84059	1	0.927218	45.7204
GOTERM_BP_FAT	GO:0043933~macromolecular complex subunit organization	18	5.88235	0.0379558	NM_000508, NM_000509, NM_002156, NM_001011546, NM_001162427, NM_001162426, NM_080386, NM_001082959, NM_000368, NM_005505, NM_001143995, NM_018230, NM_003096, NM_207312, NM_003095, NM_001032410, NM_199440, NM_001001992, NM_053023, NM_021870, NM_021871, NM_000614, NM_005141, NM_004811, NM_006870, NM_006447, NM_182691, NM_182692, NM_001080507, NM_013452	202	701	13252	1.68455	1	0.926267	47.1859
GOTERM_BP_FAT	GO:0031398~positive regulation of protein ubiquitination	5	1.63399	0.0387579	NM_003592, NM_020429, NM_021009, NM_181349, NM_005861, NM_004661	202	84	13252	3.905	1	0.921325	47.9077
GOTERM_BP_FAT	GO:0051318~G1 phase	3	0.980392	0.0397922	NM_001790, NM_022809, NM_001135031, NM_004661, NM_004188	202	21	13252	9.37199	1	0.917761	48.8248
GOTERM_BP_FAT	GO:0052547~regulation of peptidase activity	5	1.63399	0.0416873	NM_015367, NM_199440, NM_002157, NM_002156, NM_014959, NM_005347	202	86	13252	3.81418	1	0.918773	50.4659

## Sheet: >=30bp_HS-DM_50kb
Category	Term	Count	%	PValue	Genes	List Total	Pop Hits	Pop Total	Fold Enrichment	Bonferroni	Benjamini	FDR
GOTERM_BP_FAT	GO:0048706~embryonic skeletal system development	21	5.5409	1.9472e-16	NM_000244, NM_153631, NM_024501, NM_152739, NM_006898, NM_014621, NM_018952, NM_002144, NM_019102, NM_002141, NM_130800, NM_130801, NM_014213, NM_130802, NM_006735, NM_130803, NM_130804, NM_130799, NM_024015, NM_024016, NM_024014, NM_002146, NM_002145, NM_024017, NM_030661, NM_002147, NM_004502, NM_006896	295	77	13252	12.2515	3.47278e-13	3.47278e-13	3.66374e-13
GOTERM_BP_FAT	GO:0048704~embryonic skeletal system morphogenesis	18	4.74934	2.9941e-15	NM_000244, NM_153631, NM_006898, NM_014621, NM_018952, NM_002144, NM_019102, NM_002141, NM_130800, NM_130801, NM_014213, NM_006735, NM_130802, NM_130803, NM_130804, NM_130799, NM_024015, NM_024016, NM_024014, NM_002146, NM_002145, NM_030661, NM_002147, NM_004502, NM_006896	295	57	13252	14.1859	4.68825e-12	2.34412e-12	5.00711e-12
GOTERM_BP_FAT	GO:0009952~anterior/posterior pattern formation	25	6.59631	4.99297e-15	NM_153631, NM_001485, NM_001429, NM_152739, NM_153715, NM_005523, NM_014621, NM_005522, NM_006898, NM_018951, NM_018952, NM_002144, NM_019102, NM_002141, NM_014213, NM_006735, NM_024015, NM_024016, NM_024014, NM_002146, NM_002145, NM_024017, NM_030661, NM_153620, NM_002147, NM_019558, NM_004502, NM_006896	295	140	13252	8.02179	7.81375e-12	2.60458e-12	8.33777e-12
GOTERM_BP_FAT	GO:0051258~protein polymerization	15	3.95778	9.10526e-13	NM_006001, NM_006000, NM_002386, NM_080386, NM_177987, NM_032525, NM_018943, NM_178012, NM_001164154, NM_020040, NM_178014, NM_006087, NM_207312, NM_006086, NM_006088, NM_006082, NM_006009, NM_001069	295	47	13252	14.3368	1.42401e-09	3.56003e-10	1.52046e-09
GOTERM_BP_FAT	GO:0003002~regionalization	26	6.86016	1.60984e-12	NM_153631, NM_001485, NM_001429, NM_152739, NM_153715, NM_005523, NM_014621, NM_005522, NM_006898, NM_018951, NM_018952, NM_002144, NM_019102, NM_002141, NM_014213, NM_006735, NM_024015, NM_024016, NM_024014, NM_002146, NM_002145, NM_024017, NM_030661, NM_153620, NM_002147, NM_019558, NM_004502, NM_006896, NM_012181	295	197	13252	5.9288	2.51776e-09	5.03553e-10	2.68829e-09
GOTERM_BP_FAT	GO:0048705~skeletal system morphogenesis	20	5.27704	4.61171e-12	NM_000244, NM_153631, NM_005523, NM_006898, NM_014621, NM_018952, NM_002144, NM_019102, NM_002141, NM_130800, NM_130801, NM_014213, NM_006735, NM_130802, NM_130803, NM_130804, NM_130799, NM_024015, NM_024016, NM_024014, NM_002146, NM_002145, NM_030661, NM_002147, NM_019558, NM_004502, NM_006896	295	112	13252	8.02179	7.21279e-09	1.20213e-09	7.70132e-09
GOTERM_BP_FAT	GO:0048562~embryonic organ morphogenesis	20	5.27704	1.0386e-10	NM_000244, NM_153631, NM_001485, NM_014621, NM_005522, NM_006898, NM_018952, NM_002144, NM_019102, NM_002141, NM_130800, NM_130801, NM_014213, NM_130802, NM_006735, NM_130803, NM_130804, NM_130799, NM_024015, NM_024016, NM_024014, NM_002146, NM_002145, NM_153620, NM_030661, NM_002147, NM_004502, NM_006896	295	133	13252	6.75519	1.62437e-07	2.32052e-08	1.73439e-07
GOTERM_BP_FAT	GO:0007389~pattern specification process	26	6.86016	1.23995e-09	NM_153631, NM_001485, NM_001429, NM_152739, NM_153715, NM_005523, NM_014621, NM_005522, NM_006898, NM_018951, NM_018952, NM_002144, NM_019102, NM_002141, NM_014213, NM_006735, NM_024015, NM_024016, NM_024014, NM_002146, NM_002145, NM_024017, NM_030661, NM_153620, NM_002147, NM_019558, NM_004502, NM_006896, NM_012181	295	267	13252	4.37443	1.93928e-06	2.4241e-07	2.07063e-06
GOTERM_BP_FAT	GO:0048568~embryonic organ development	21	5.5409	1.40895e-09	NM_000244, NM_153631, NM_001485, NM_014621, NM_005522, NM_006898, NM_018952, NM_002144, NM_019102, NM_002141, NM_130800, NM_014213, NM_130801, NM_130802, NM_006735, NM_130803, NM_130804, NM_130799, NM_024015, NM_024016, NM_024014, NM_002146, NM_002145, NM_153620, NM_030661, NM_002147, NM_001452, NM_004502, NM_006896	295	172	13252	5.48467	2.20359e-06	2.44843e-07	2.35284e-06
GOTERM_BP_FAT	GO:0048598~embryonic morphogenesis	26	6.86016	2.11613e-08	NM_000244, NM_000522, NM_153631, NM_001162427, NM_001162426, NM_001485, NM_153715, NM_152739, NM_000368, NM_005523, NM_005522, NM_006898, NM_014621, NM_018951, NM_018952, NM_002144, NM_019102, NM_002141, NM_130800, NM_014213, NM_130801, NM_006735, NM_130802, NM_130803, NM_130804, NM_130799, NM_024015, NM_024016, NM_024014, NM_002146, NM_002145, NM_002147, NM_153620, NM_030661, NM_016170, NM_00450…	295	307	13252	3.80447	3.30958e-05	3.30963e-06	3.5338e-05
GOTERM_BP_FAT	GO:0007018~microtubule-based movement	16	4.22164	2.18057e-08	NM_006001, NM_006000, NM_002386, NM_080386, NM_177987, NM_032525, NM_018943, NM_178012, NM_001164154, NM_020040, NM_178014, NM_006087, NM_207312, NM_006086, NM_006088, NM_006082, NM_207437, NM_006009, NM_001069	295	111	13252	6.47525	3.41035e-05	3.10036e-06	3.6414e-05
GOTERM_BP_FAT	GO:0043009~chordate embryonic development	27	7.12401	2.2672e-08	NM_000244, NM_153631, NM_000366, NM_001162427, NM_001162426, NM_001485, NM_024501, NM_001429, NM_152739, NM_000368, NM_006898, NM_014621, NM_018952, NM_002144, NM_019102, NM_002141, NM_130800, NM_014213, NM_130801, NM_006735, NM_130802, NM_130803, NM_130804, NM_130799, NM_024015, NM_024016, NM_024014, NM_001748, NM_002146, NM_001018004, NM_002145, NM_001018005, NM_024017, NM_002147, NM_030661, NM…	295	331	13252	3.66434	3.54584e-05	2.95491e-06	3.78607e-05
GOTERM_BP_FAT	GO:0009792~embryonic development ending in birth or egg hatching	27	7.12401	2.75111e-08	NM_000244, NM_153631, NM_000366, NM_001162427, NM_001162426, NM_001485, NM_024501, NM_001429, NM_152739, NM_000368, NM_006898, NM_014621, NM_018952, NM_002144, NM_019102, NM_002141, NM_130800, NM_014213, NM_130801, NM_006735, NM_130802, NM_130803, NM_130804, NM_130799, NM_024015, NM_024016, NM_024014, NM_001748, NM_002146, NM_001018004, NM_002145, NM_001018005, NM_024017, NM_002147, NM_030661, NM…	295	334	13252	3.63142	4.30265e-05	3.30979e-06	4.59417e-05
GOTERM_BP_FAT	GO:0001501~skeletal system development	26	6.86016	4.24391e-08	NM_000522, NM_000244, NM_153631, NM_024501, NM_152739, NM_153715, NM_005523, NM_006898, NM_014621, NM_018951, NM_018952, NM_002144, NM_019102, NM_002141, NM_130800, NM_014213, NM_130801, NM_130802, NM_006735, NM_130803, NM_130804, NM_130799, NM_024015, NM_024016, NM_024014, NM_002146, NM_002145, NM_024017, NM_002147, NM_030661, NM_019558, NM_004451, NM_004502, NM_006896	295	318	13252	3.67287	6.63726e-05	4.74105e-06	7.08705e-05
GOTERM_BP_FAT	GO:0006355~regulation of transcription, DNA-dependent	72	18.9974	1.79929e-07	NM_153631, NM_033067, NM_032272, NM_001105192, NM_001130824, NM_145805, NM_006339, NM_001130825, NM_001485, NM_006237, NM_152739, NM_018942, NM_014621, NM_014460, NM_018951, NM_018952, NM_001964, NM_183400, NM_183401, NM_002805, NM_001009812, NM_005853, NM_005604, NM_130800, NM_014213, NM_012102, NM_130801, NM_006735, NM_033267, NM_130802, NM_130803, NM_130804, NM_016422, NM_017521, NM_024015, NM…	295	1746	13252	1.85246	0.000281369	1.87604e-05	0.000300469
GOTERM_BP_FAT	GO:0051252~regulation of RNA metabolic process	73	19.2612	2.0158e-07	NM_153631, NM_032272, NM_033067, NM_001130824, NM_001485, NM_001130825, NM_006339, NM_014621, NM_001009812, NM_005604, NM_014213, NM_033267, NM_006735, NM_017521, NM_024015, NM_024016, NM_024014, NM_024017, NM_153620, NM_001007026, NM_001098834, NM_004290, NM_004575, NM_000244, NM_001098426, NM_145657, NM_005078, NM_002699, NM_006898, NM_002144, NM_019102, NM_002141, NM_001042681, NM_130799, NM_0…	295	1786	13252	1.83612	0.000315221	1.97042e-05	0.000336624
GOTERM_BP_FAT	GO:0034622~cellular macromolecular complex assembly	24	6.33245	4.00835e-07	NM_021059, NM_080386, NM_032525, NM_018943, NM_003516, NM_020040, NM_001161334, NM_178014, NM_207312, NM_001005464, NM_001024599, NM_175054, NM_006009, NM_001123375, NM_003517, NM_006001, NM_006000, NM_002386, NM_004607, NM_177987, NM_001034077, NM_178012, NM_001040874, NM_177925, NM_001164154, NM_006087, NM_006086, NM_003548, NM_006088, NM_006082, NM_175065, NM_001069, NM_003528	295	309	13252	3.48909	0.00062671	3.68762e-05	0.000669365
GOTERM_BP_FAT	GO:0021602~cranial nerve morphogenesis	6	1.58311	2.15129e-06	NM_002144, NM_002146, NM_002145, NM_153631, NM_153620, NM_030661, NM_005522, NM_006898	295	11	13252	24.5029	0.00335896	0.000186906	0.00359244
GOTERM_BP_FAT	GO:0043623~cellular protein complex assembly	16	4.22164	2.70918e-06	NM_006001, NM_006000, NM_002386, NM_004607, NM_080386, NM_177987, NM_032525, NM_018943, NM_178012, NM_001164154, NM_020040, NM_178014, NM_006087, NM_207312, NM_006086, NM_006088, NM_006082, NM_006009, NM_001069	295	160	13252	4.4922	0.0042282	0.000222984	0.00452405
GOTERM_BP_FAT	GO:0034621~cellular macromolecular complex subunit organization	24	6.33245	3.12903e-06	NM_021059, NM_080386, NM_032525, NM_018943, NM_003516, NM_020040, NM_001161334, NM_178014, NM_207312, NM_001005464, NM_001024599, NM_175054, NM_006009, NM_001123375, NM_003517, NM_006001, NM_006000, NM_002386, NM_004607, NM_177987, NM_001034077, NM_178012, NM_001040874, NM_177925, NM_001164154, NM_006087, NM_006086, NM_003548, NM_006088, NM_006082, NM_175065, NM_001069, NM_003528	295	348	13252	3.09807	0.00488185	0.00024466	0.00522514
GOTERM_BP_FAT	GO:0045449~regulation of transcription	89	23.4828	7.345e-06	NM_014950, NM_153631, NM_032272, NM_033067, NM_001130824, NM_078480, NM_001485, NM_001130825, NM_006339, NM_014621, NM_001009812, NM_003639, NM_005604, NM_014213, NM_006735, NM_033267, NM_017521, NM_024015, NM_024016, NM_024014, NM_024017, NM_153620, NM_019088, NM_001099856, NM_001099857, NM_001007026, NM_001136033, NM_001098834, NM_003333, NM_004290, NM_004575, NM_207013, NM_001123329, NM_000244…	295	2566	13252	1.55809	0.0114219	0.00054688	0.0122649
GOTERM_BP_FAT	GO:0021546~rhombomere development	5	1.31926	7.88183e-06	NM_002144, NM_002145, NM_153620, NM_001485, NM_006735, NM_005522	295	7	13252	32.0872	0.0122516	0.000560172	0.0131613
GOTERM_BP_FAT	GO:0006986~response to unfolded protein	10	2.63852	2.28733e-05	NM_005345, NM_001039550, NM_001039651, NM_001605, NM_006295, NM_005528, NM_005527, NM_006736, NM_002155, NM_005346, NM_021979, NM_007355	295	70	13252	6.41743	0.035142	0.0015542	0.0381901
GOTERM_BP_FAT	GO:0021545~cranial nerve development	6	1.58311	4.67849e-05	NM_002144, NM_002146, NM_002145, NM_153631, NM_153620, NM_030661, NM_005522, NM_006898	295	19	13252	14.1859	0.0705602	0.00304424	0.0780989
GOTERM_BP_FAT	GO:0051789~response to protein stimulus	11	2.90237	0.000120689	NM_001605, NM_005528, NM_006295, NM_005527, NM_005346, NM_021979, NM_005345, NM_001964, NM_001039550, NM_001039651, NM_002155, NM_006736, NM_007355	295	106	13252	4.66172	0.172023	0.00752234	0.201352
GOTERM_BP_FAT	GO:0021675~nerve development	6	1.58311	0.000191652	NM_002144, NM_002146, NM_002145, NM_153631, NM_153620, NM_030661, NM_005522, NM_006898	295	25	13252	10.7813	0.259014	0.0114635	0.319566
GOTERM_BP_FAT	GO:0030182~neuron differentiation	23	6.0686	0.000312404	NM_001077182, NM_145350, NM_145352, NM_145657, NM_013247, NM_145805, NM_001485, NM_006237, NM_005522, NM_012418, NM_178014, NM_001033930, NM_005853, NM_016580, NM_005604, NM_014213, NM_006735, NM_002386, NM_018008, NM_153620, NM_178012, NM_016346, NM_006086, NM_001101, NM_014249, NM_003333, NM_004575, NM_003693, NM_145074, NM_006181, NM_001069	295	438	13252	2.35892	0.386562	0.0179363	0.520416
GOTERM_BP_FAT	GO:0006350~transcription	70	18.4697	0.000315473	NM_015048, NM_014950, NM_153631, NM_033067, NM_032272, NM_001105192, NM_001130824, NM_078480, NM_006339, NM_001130825, NM_001485, NM_006977, NM_006237, NM_152739, NM_018942, NM_014621, NM_018951, NM_018952, NM_001964, NM_183400, NM_183401, NM_002805, NM_001009812, NM_003639, NM_005604, NM_014213, NM_012102, NM_006735, NM_032567, NM_017521, NM_024015, NM_024016, NM_024014, NM_002146, NM_001012643,…	295	2088	13252	1.50601	0.389501	0.0174698	0.525517
GOTERM_BP_FAT	GO:0065003~macromolecular complex assembly	30	7.91557	0.000315847	NM_021059, NM_001162427, NM_001162426, NM_080386, NM_032525, NM_018943, NM_000368, NM_003516, NM_020040, NM_001161334, NM_178014, NM_207312, NM_001005464, NM_003801, NM_001024599, NM_175054, NM_001123375, NM_006009, NM_003517, NM_139314, NM_006001, NM_006000, NM_002386, NM_004607, NM_177987, NM_001008910, NM_001034077, NM_178012, NM_006120, NM_001040874, NM_001164154, NM_177925, NM_007108, NM_001…	295	656	13252	2.05436	0.389857	0.0168923	0.526137
GOTERM_BP_FAT	GO:0007017~microtubule-based process	16	4.22164	0.000473683	NM_006001, NM_006000, NM_002386, NM_080386, NM_177987, NM_032525, NM_018943, NM_178012, NM_001164154, NM_020040, NM_178014, NM_006087, NM_207312, NM_006086, NM_006088, NM_006082, NM_207437, NM_006009, NM_001069	295	250	13252	2.87501	0.523371	0.024398	0.788085
GOTERM_BP_FAT	GO:0010628~positive regulation of gene expression	27	7.12401	0.000539354	NM_000522, NM_000244, NM_001130824, NM_145657, NM_003282, NM_001130825, NM_001429, NM_002699, NM_005522, NM_001964, NM_002144, NM_183400, NM_002805, NM_183401, NM_001145841, NM_001033930, NM_001145829, NM_005604, NM_130800, NM_014213, NM_001080413, NM_130801, NM_006735, NM_130802, NM_130803, NM_130804, NM_130799, NM_017521, NM_001111020, NM_024017, NM_153620, NM_001452, NM_016346, NM_006236, NM_0…	295	581	13252	2.0876	0.569917	0.0268515	0.896881
GOTERM_BP_FAT	GO:0048483~autonomic nervous system development	5	1.31926	0.000706997	NM_002144, NM_002145, NM_153620, NM_016170, NM_001485, NM_005522	295	19	13252	11.8216	0.669164	0.0339761	1.17411
GOTERM_BP_FAT	GO:0045941~positive regulation of transcription	26	6.86016	0.000793017	NM_000522, NM_000244, NM_001130824, NM_145657, NM_003282, NM_001130825, NM_001429, NM_005522, NM_001964, NM_002144, NM_183400, NM_002805, NM_183401, NM_001145841, NM_001033930, NM_001145829, NM_005604, NM_130800, NM_014213, NM_001080413, NM_130801, NM_006735, NM_130802, NM_130803, NM_130804, NM_130799, NM_017521, NM_001111020, NM_024017, NM_153620, NM_001452, NM_016346, NM_006236, NM_004451, NM_0…	295	564	13252	2.07087	0.710839	0.0369011	1.31607
GOTERM_BP_FAT	GO:0048732~gland development	11	2.90237	0.000849886	NM_000522, NM_182706, NM_002146, NM_153631, NM_024017, NM_030661, NM_145657, NM_152739, NM_006898, NM_015356, NM_019102, NM_005604, NM_014213	295	135	13252	3.66031	0.735466	0.0383564	1.40982
GOTERM_BP_FAT	GO:0000122~negative regulation of transcription from RNA polymerase II promoter	16	4.22164	0.000899157	NM_000244, NM_001130824, NM_001130825, NM_004188, NM_018942, NM_001428, NM_001964, NM_001940, NM_130800, NM_130801, NM_006735, NM_130802, NM_130803, NM_130804, NM_130799, NM_024015, NM_001012643, NM_001111020, NM_001135031, NM_005654, NM_016346, NM_019558, NM_001007026, NM_006236, NM_006896, NM_014249, NM_003169, NM_004575	295	266	13252	2.70208	0.755102	0.0394004	1.49098
GOTERM_BP_FAT	GO:0043933~macromolecular complex subunit organization	30	7.91557	0.000916255	NM_021059, NM_001162427, NM_001162426, NM_080386, NM_032525, NM_018943, NM_000368, NM_003516, NM_020040, NM_001161334, NM_178014, NM_207312, NM_001005464, NM_003801, NM_001024599, NM_175054, NM_001123375, NM_006009, NM_003517, NM_139314, NM_006001, NM_006000, NM_002386, NM_004607, NM_177987, NM_001008910, NM_001034077, NM_178012, NM_006120, NM_001040874, NM_001164154, NM_177925, NM_007108, NM_001…	295	701	13252	1.92248	0.76157	0.0390418	1.51913
GOTERM_BP_FAT	GO:0006457~protein folding	12	3.16623	0.00119429	NM_057092, NM_001605, NM_004607, NM_005528, NM_001098398, NM_000943, NM_006120, NM_004470, NM_003573, NM_001039550, NM_004371, NM_001042545, NM_001042544, NM_001135208, NM_006736, NM_012181, NM_007355, NM_017723	295	166	13252	3.24738	0.845719	0.0492584	1.97579
GOTERM_BP_FAT	GO:0021615~glossopharyngeal nerve morphogenesis	3	0.791557	0.00145003	NM_002146, NM_153631, NM_030661, NM_006898	295	3	13252	44.922	0.896636	0.0579752	2.39409
GOTERM_BP_FAT	GO:0021563~glossopharyngeal nerve development	3	0.791557	0.00145003	NM_002146, NM_153631, NM_030661, NM_006898	295	3	13252	44.922	0.896636	0.0579752	2.39409
GOTERM_BP_FAT	GO:0021570~rhombomere 4 development	3	0.791557	0.00145003	NM_002144, NM_002145, NM_153620, NM_005522	295	3	13252	44.922	0.896636	0.0579752	2.39409
GOTERM_BP_FAT	GO:0042254~ribosome biogenesis	10	2.63852	0.00148616	NM_016037, NM_019037, NM_018648, NM_001162427, NM_001020, NM_001002, NM_017647, NM_001162426, NM_004477, NM_000368, NM_016312, NM_058219, NM_053275	295	121	13252	3.71256	0.902323	0.0578994	2.45305
GOTERM_BP_FAT	GO:0006334~nucleosome assembly	8	2.11082	0.00157201	NM_021059, NM_001034077, NM_001040874, NM_177925, NM_003516, NM_001161334, NM_001005464, NM_003548, NM_001024599, NM_175054, NM_001123375, NM_175065, NM_003528, NM_003517	295	77	13252	4.66722	0.914613	0.0596602	2.59301
GOTERM_BP_FAT	GO:0006357~regulation of transcription from RNA polymerase II promoter	30	7.91557	0.00158557	NM_000244, NM_000522, NM_001130824, NM_001098426, NM_145657, NM_001130825, NM_004188, NM_001429, NM_018942, NM_006237, NM_005522, NM_001428, NM_001964, NM_002144, NM_183400, NM_001940, NM_183401, NM_005604, NM_130800, NM_014213, NM_130801, NM_001080413, NM_006735, NM_130802, NM_130803, NM_130804, NM_130799, NM_024015, NM_001012643, NM_001111020, NM_024017, NM_153620, NM_001135031, NM_005654, NM_0…	295	727	13252	1.85373	0.916408	0.0587362	2.6151
GOTERM_BP_FAT	GO:0031497~chromatin assembly	8	2.11082	0.00196299	NM_021059, NM_001034077, NM_001040874, NM_177925, NM_003516, NM_001161334, NM_001005464, NM_003548, NM_001024599, NM_175054, NM_001123375, NM_175065, NM_003528, NM_003517	295	80	13252	4.4922	0.953724	0.0705572	3.22804
GOTERM_BP_FAT	GO:0030878~thyroid gland development	4	1.05541	0.00204942	NM_002146, NM_153631, NM_019102, NM_030661, NM_006898	295	12	13252	14.974	0.959586	0.0719022	3.36788
GOTERM_BP_FAT	GO:0045893~positive regulation of transcription, DNA-dependent	22	5.80475	0.00224217	NM_000244, NM_000522, NM_001130824, NM_145657, NM_001130825, NM_001429, NM_005522, NM_001964, NM_183400, NM_002144, NM_183401, NM_002805, NM_005604, NM_130800, NM_014213, NM_130801, NM_001080413, NM_130802, NM_006735, NM_130803, NM_130804, NM_130799, NM_001111020, NM_024017, NM_153620, NM_001452, NM_016346, NM_004451, NM_006236, NM_006896, NM_014249, NM_003169, NM_183398, NM_004290, NM_183399, NM…	295	477	13252	2.07188	0.970124	0.0766882	3.67908
GOTERM_BP_FAT	GO:0051173~positive regulation of nitrogen compound metabolic process	27	7.12401	0.00235692	NM_000522, NM_000244, NM_001130824, NM_145657, NM_003282, NM_001130825, NM_001429, NM_005522, NM_001964, NM_002144, NM_183400, NM_002805, NM_183401, NM_001145841, NM_001033930, NM_001145829, NM_005604, NM_130800, NM_014213, NM_001080413, NM_130801, NM_006735, NM_130802, NM_130803, NM_130804, NM_130799, NM_017521, NM_001111020, NM_024017, NM_153620, NM_001452, NM_016346, NM_006236, NM_004451, NM_0…	295	644	13252	1.88338	0.975042	0.0787397	3.86391
GOTERM_BP_FAT	GO:0045892~negative regulation of transcription, DNA-dependent	18	4.74934	0.00244907	NM_000244, NM_032272, NM_001130824, NM_001130825, NM_004188, NM_018942, NM_001428, NM_001964, NM_001940, NM_130800, NM_130801, NM_006735, NM_130802, NM_130803, NM_130804, NM_130799, NM_024015, NM_001012643, NM_001111020, NM_001135031, NM_005654, NM_001452, NM_016346, NM_019558, NM_001007026, NM_006236, NM_006896, NM_014249, NM_003169, NM_004575	295	355	13252	2.27774	0.978399	0.0799897	4.01209
GOTERM_BP_FAT	GO:0051254~positive regulation of RNA metabolic process	22	5.80475	0.00246457	NM_000244, NM_000522, NM_001130824, NM_145657, NM_001130825, NM_001429, NM_005522, NM_001964, NM_183400, NM_002144, NM_183401, NM_002805, NM_005604, NM_130800, NM_014213, NM_130801, NM_001080413, NM_130802, NM_006735, NM_130803, NM_130804, NM_130799, NM_001111020, NM_024017, NM_153620, NM_001452, NM_016346, NM_004451, NM_006236, NM_006896, NM_014249, NM_003169, NM_183398, NM_004290, NM_183399, NM…	295	481	13252	2.05465	0.978918	0.0788328	4.037
GOTERM_BP_FAT	GO:0065004~protein-DNA complex assembly	8	2.11082	0.00259679	NM_021059, NM_001034077, NM_001040874, NM_177925, NM_003516, NM_001161334, NM_001005464, NM_003548, NM_001024599, NM_175054, NM_001123375, NM_175065, NM_003528, NM_003517	295	84	13252	4.27829	0.982866	0.0812324	4.24919
GOTERM_BP_FAT	GO:0021569~rhombomere 3 development	3	0.791557	0.00285754	NM_002145, NM_153620, NM_006735, NM_005522	295	4	13252	33.6915	0.988616	0.0872913	4.66634
GOTERM_BP_FAT	GO:0021610~facial nerve morphogenesis	3	0.791557	0.00285754	NM_002144, NM_002145, NM_153620, NM_005522	295	4	13252	33.6915	0.988616	0.0872913	4.66634
GOTERM_BP_FAT	GO:0021604~cranial nerve structural organization	3	0.791557	0.00285754	NM_002144, NM_002145, NM_153620, NM_005522	295	4	13252	33.6915	0.988616	0.0872913	4.66634
GOTERM_BP_FAT	GO:0021612~facial nerve structural organization	3	0.791557	0.00285754	NM_002144, NM_002145, NM_153620, NM_005522	295	4	13252	33.6915	0.988616	0.0872913	4.66634
GOTERM_BP_FAT	GO:0051253~negative regulation of RNA metabolic process	18	4.74934	0.00293723	NM_000244, NM_032272, NM_001130824, NM_001130825, NM_004188, NM_018942, NM_001428, NM_001964, NM_001940, NM_130800, NM_130801, NM_006735, NM_130802, NM_130803, NM_130804, NM_130799, NM_024015, NM_001012643, NM_001111020, NM_001135031, NM_005654, NM_001452, NM_016346, NM_019558, NM_001007026, NM_006236, NM_006896, NM_014249, NM_003169, NM_004575	295	361	13252	2.23988	0.989954	0.0879054	4.79349
GOTERM_BP_FAT	GO:0034728~nucleosome organization	8	2.11082	0.00296742	NM_021059, NM_001034077, NM_001040874, NM_177925, NM_003516, NM_001161334, NM_001005464, NM_003548, NM_001024599, NM_175054, NM_001123375, NM_175065, NM_003528, NM_003517	295	86	13252	4.17879	0.990419	0.0871066	4.84163
GOTERM_BP_FAT	GO:0045935~positive regulation of nucleobase, nucleoside, nucleotide and nucleic acid metabolic process	26	6.86016	0.00315275	NM_000522, NM_000244, NM_001130824, NM_145657, NM_003282, NM_001130825, NM_001429, NM_005522, NM_001964, NM_002144, NM_183400, NM_002805, NM_183401, NM_001145841, NM_001033930, NM_001145829, NM_005604, NM_130800, NM_014213, NM_001080413, NM_130801, NM_006735, NM_130802, NM_130803, NM_130804, NM_130799, NM_017521, NM_001111020, NM_024017, NM_153620, NM_001452, NM_016346, NM_006236, NM_004451, NM_0…	295	624	13252	1.87175	0.992836	0.0906043	5.13658
GOTERM_BP_FAT	GO:0048666~neuron development	17	4.48549	0.00376008	NM_001077182, NM_145350, NM_018008, NM_145352, NM_153620, NM_013247, NM_145805, NM_001485, NM_006237, NM_016346, NM_005522, NM_012418, NM_014249, NM_001101, NM_001033930, NM_005853, NM_003333, NM_016580, NM_003693, NM_004575, NM_014213, NM_145074, NM_006181, NM_006735	295	339	13252	2.25273	0.997238	0.105211	6.09712
GOTERM_BP_FAT	GO:0045944~positive regulation of transcription from RNA polymerase II promoter	18	4.74934	0.0038504	NM_000522, NM_000244, NM_001130824, NM_145657, NM_001130825, NM_001429, NM_005522, NM_001964, NM_002144, NM_005604, NM_130800, NM_014213, NM_130801, NM_001080413, NM_006735, NM_130802, NM_130803, NM_130804, NM_130799, NM_001111020, NM_024017, NM_153620, NM_016346, NM_004451, NM_006236, NM_006896, NM_014249, NM_003169, NM_004575	295	371	13252	2.17951	0.997603	0.105718	6.23919
GOTERM_BP_FAT	GO:0006364~rRNA processing	8	2.11082	0.00407122	NM_016037, NM_058219, NM_019037, NM_018648, NM_017647, NM_001020, NM_004477, NM_016312	295	91	13252	3.94919	0.998306	0.109531	6.58567
GOTERM_BP_FAT	GO:0070271~protein complex biogenesis	22	5.80475	0.00417468	NM_001162427, NM_001162426, NM_080386, NM_032525, NM_018943, NM_000368, NM_020040, NM_178014, NM_207312, NM_003801, NM_006009, NM_139314, NM_006001, NM_006000, NM_002386, NM_004607, NM_177987, NM_001008910, NM_178012, NM_006120, NM_001164154, NM_001039667, NM_007108, NM_006087, NM_006086, NM_006088, NM_006082, NM_207013, NM_001069	295	503	13252	1.96478	0.99856	0.11027	6.74759
GOTERM_BP_FAT	GO:0006461~protein complex assembly	22	5.80475	0.00417468	NM_001162427, NM_001162426, NM_080386, NM_032525, NM_018943, NM_000368, NM_020040, NM_178014, NM_207312, NM_003801, NM_006009, NM_139314, NM_006001, NM_006000, NM_002386, NM_004607, NM_177987, NM_001008910, NM_178012, NM_006120, NM_001164154, NM_001039667, NM_007108, NM_006087, NM_006086, NM_006088, NM_006082, NM_207013, NM_001069	295	503	13252	1.96478	0.99856	0.11027	6.74759
GOTERM_BP_FAT	GO:0021561~facial nerve development	3	0.791557	0.00469285	NM_002144, NM_002145, NM_153620, NM_005522	295	5	13252	26.9532	0.999362	0.121086	7.55459
GOTERM_BP_FAT	GO:0048532~anatomical structure arrangement	3	0.791557	0.00469285	NM_002144, NM_002145, NM_153620, NM_005522	295	5	13252	26.9532	0.999362	0.121086	7.55459
GOTERM_BP_FAT	GO:0006396~RNA processing	23	6.0686	0.00505292	NM_001008711, NM_019037, NM_001008712, NM_003407, NM_078480, NM_001020, NM_016333, NM_006445, NM_004477, NM_017619, NM_014281, NM_016312, NM_014460, NM_031472, NM_001135654, NM_001135653, NM_001160393, NM_006693, NM_001160392, NM_001160390, NM_001008710, NM_021177, NM_016037, NM_018648, NM_001605, NM_017647, NM_006867, NM_021231, NM_001081559, NM_058219, NM_001080543, NM_001160389, NM_001136033, …	295	545	13252	1.89579	0.999638	0.127681	8.1115
GOTERM_BP_FAT	GO:0016072~rRNA metabolic process	8	2.11082	0.00515838	NM_016037, NM_058219, NM_019037, NM_018648, NM_017647, NM_001020, NM_004477, NM_016312	295	95	13252	3.78291	0.999693	0.128112	8.27401
GOTERM_BP_FAT	GO:0031328~positive regulation of cellular biosynthetic process	27	7.12401	0.00534323	NM_000522, NM_000244, NM_001130824, NM_145657, NM_003282, NM_001130825, NM_001429, NM_005522, NM_001964, NM_002144, NM_183400, NM_002805, NM_183401, NM_001145841, NM_001033930, NM_001145829, NM_005604, NM_130800, NM_014213, NM_001080413, NM_130801, NM_006735, NM_130802, NM_130803, NM_130804, NM_130799, NM_017521, NM_001111020, NM_024017, NM_153620, NM_001452, NM_016346, NM_006236, NM_004451, NM_0…	295	685	13252	1.77065	0.99977	0.130341	8.55821
GOTERM_BP_FAT	GO:0010557~positive regulation of macromolecule biosynthetic process	26	6.86016	0.00572202	NM_000522, NM_000244, NM_001130824, NM_145657, NM_003282, NM_001130825, NM_001429, NM_005522, NM_001964, NM_002144, NM_183400, NM_002805, NM_183401, NM_001145841, NM_001033930, NM_001145829, NM_005604, NM_130800, NM_014213, NM_001080413, NM_130801, NM_006735, NM_130802, NM_130803, NM_130804, NM_130799, NM_017521, NM_001111020, NM_024017, NM_153620, NM_001452, NM_016346, NM_006236, NM_004451, NM_0…	295	654	13252	1.78589	0.999873	0.136818	9.138
GOTERM_BP_FAT	GO:0009891~positive regulation of biosynthetic process	27	7.12401	0.00639552	NM_000522, NM_000244, NM_001130824, NM_145657, NM_003282, NM_001130825, NM_001429, NM_005522, NM_001964, NM_002144, NM_183400, NM_002805, NM_183401, NM_001145841, NM_001033930, NM_001145829, NM_005604, NM_130800, NM_014213, NM_001080413, NM_130801, NM_006735, NM_130802, NM_130803, NM_130804, NM_130799, NM_017521, NM_001111020, NM_024017, NM_153620, NM_001452, NM_016346, NM_006236, NM_004451, NM_0…	295	695	13252	1.74517	0.999956	0.149431	10.1604
GOTERM_BP_FAT	GO:0016481~negative regulation of transcription	20	5.27704	0.00677175	NM_000244, NM_032272, NM_001130824, NM_001130825, NM_004188, NM_018942, NM_001428, NM_001964, NM_002805, NM_001940, NM_130800, NM_130801, NM_006735, NM_130802, NM_130803, NM_130804, NM_130799, NM_024015, NM_001012643, NM_001111020, NM_001135031, NM_005654, NM_001452, NM_016346, NM_019558, NM_001007026, NM_006236, NM_006896, NM_014249, NM_003169, NM_004575, NM_015456	295	458	13252	1.96166	0.999976	0.155224	10.7268
GOTERM_BP_FAT	GO:0006325~chromatin organization	17	4.48549	0.00856165	NM_015048, NM_000244, NM_021059, NM_001130824, NM_001098426, NM_006339, NM_001130825, NM_004188, NM_001429, NM_003516, NM_001161334, NM_001005464, NM_001024599, NM_001042681, NM_130800, NM_175054, NM_130801, NM_012102, NM_001123375, NM_130802, NM_130803, NM_130799, NM_130804, NM_003517, NM_001111020, NM_019088, NM_001135031, NM_001034077, NM_001040874, NM_177925, NM_003548, NM_003169, NM_175065, …	295	370	13252	2.06399	0.999999	0.189518	13.3757
GOTERM_BP_FAT	GO:0060216~definitive hemopoiesis	3	0.791557	0.00956934	NM_024015, NM_002146, NM_152739	295	7	13252	19.2523	1	0.206548	14.8343
GOTERM_BP_FAT	GO:0021783~preganglionic parasympathetic nervous system development	3	0.791557	0.00956934	NM_002144, NM_002145, NM_153620, NM_005522	295	7	13252	19.2523	1	0.206548	14.8343
GOTERM_BP_FAT	GO:0042552~myelination	5	1.31926	0.00968119	NM_001162427, NM_178276, NM_005604, NM_001162426, NM_021044, NM_000368, NM_002699	295	38	13252	5.91079	1	0.205889	14.9947
GOTERM_BP_FAT	GO:0007411~axon guidance	8	2.11082	0.00973718	NM_001033930, NM_018008, NM_153620, NM_145805, NM_003333, NM_004575, NM_001485, NM_006735, NM_006181, NM_005522	295	107	13252	3.35866	1	0.204203	15.075
GOTERM_BP_FAT	GO:0030902~hindbrain development	6	1.58311	0.0104926	NM_002144, NM_002145, NM_153620, NM_001485, NM_006735, NM_006237, NM_005522	295	60	13252	4.4922	1	0.215419	16.1504
GOTERM_BP_FAT	GO:0030239~myofibril assembly	4	1.05541	0.010692	NM_005159, NM_001100, NM_001018004, NM_001018005, NM_000366, NM_001018008, NM_001018007, NM_001018006, NM_001614, NM_001018020	295	21	13252	8.55658	1	0.216244	16.4321
GOTERM_BP_FAT	GO:0006323~DNA packaging	8	2.11082	0.0112395	NM_021059, NM_001034077, NM_001040874, NM_177925, NM_003516, NM_001161334, NM_001005464, NM_003548, NM_001024599, NM_175054, NM_001123375, NM_175065, NM_003528, NM_003517	295	110	13252	3.26706	1	0.223179	17.2011
GOTERM_BP_FAT	GO:0048486~parasympathetic nervous system development	3	0.791557	0.0125734	NM_002144, NM_002145, NM_153620, NM_005522	295	8	13252	16.8458	1	0.243252	19.0467
GOTERM_BP_FAT	GO:0048857~neural nucleus development	3	0.791557	0.0125734	NM_002144, NM_002145, NM_153620, NM_005522	295	8	13252	16.8458	1	0.243252	19.0467
GOTERM_BP_FAT	GO:0034660~ncRNA metabolic process	12	3.16623	0.0135662	NM_016037, NM_019037, NM_018648, NM_001605, NM_001020, NM_017647, NM_006295, NM_004477, NM_016312, NM_031472, NM_058219, NM_001160389, NM_002887, NM_001160393, NM_001033678, NM_001160392, NM_001160390	295	229	13252	2.35399	1	0.256738	20.3954
GOTERM_BP_FAT	GO:0007272~ensheathment of neurons	5	1.31926	0.013704	NM_001162427, NM_178276, NM_005604, NM_001162426, NM_021044, NM_000368, NM_002699	295	42	13252	5.34786	1	0.25594	20.5808
GOTERM_BP_FAT	GO:0008366~axon ensheathment	5	1.31926	0.013704	NM_001162427, NM_178276, NM_005604, NM_001162426, NM_021044, NM_000368, NM_002699	295	42	13252	5.34786	1	0.25594	20.5808
GOTERM_BP_FAT	GO:0009954~proximal/distal pattern formation	4	1.05541	0.0137814	NM_018951, NM_014213, NM_152739, NM_153715, NM_005523	295	23	13252	7.81253	1	0.2542	20.6848
GOTERM_BP_FAT	GO:0010629~negative regulation of gene expression	20	5.27704	0.0169723	NM_000244, NM_032272, NM_001130824, NM_001130825, NM_004188, NM_018942, NM_001428, NM_001964, NM_002805, NM_001940, NM_130800, NM_130801, NM_006735, NM_130802, NM_130803, NM_130804, NM_130799, NM_024015, NM_001012643, NM_001111020, NM_001135031, NM_005654, NM_001452, NM_016346, NM_019558, NM_001007026, NM_006236, NM_006896, NM_014249, NM_003169, NM_004575, NM_015456	295	503	13252	1.78616	1	0.300204	24.8631
GOTERM_BP_FAT	GO:0001508~regulation of action potential	6	1.58311	0.0173723	NM_001162427, NM_178276, NM_005604, NM_001162426, NM_021044, NM_020660, NM_000368, NM_002699	295	68	13252	3.96371	1	0.302774	25.3721
GOTERM_BP_FAT	GO:0006333~chromatin assembly or disassembly	8	2.11082	0.0174619	NM_021059, NM_001034077, NM_001040874, NM_177925, NM_003516, NM_001161334, NM_001005464, NM_003548, NM_001024599, NM_175054, NM_001123375, NM_175065, NM_003528, NM_003517	295	120	13252	2.9948	1	0.300797	25.4857
GOTERM_BP_FAT	GO:0035270~endocrine system development	6	1.58311	0.0184005	NM_002146, NM_153631, NM_019102, NM_030661, NM_145657, NM_005604, NM_006898	295	69	13252	3.90626	1	0.310915	26.6654
GOTERM_BP_FAT	GO:0022613~ribonucleoprotein complex biogenesis	10	2.63852	0.0186204	NM_016037, NM_019037, NM_018648, NM_001162427, NM_001020, NM_001002, NM_017647, NM_001162426, NM_004477, NM_000368, NM_016312, NM_058219, NM_053275	295	179	13252	2.50961	1	0.310723	26.9393
GOTERM_BP_FAT	GO:0006928~cell motion	19	5.01319	0.0193134	NM_182706, NM_000366, NM_145805, NM_001485, NM_001614, NM_006237, NM_005522, NM_178014, NM_001033930, NM_005604, NM_006735, NM_001018004, NM_001018005, NM_018008, NM_153620, NM_002339, NM_005654, NM_001018020, NM_006236, NM_015356, NM_001101, NM_006088, NM_003333, NM_001018008, NM_001018007, NM_004575, NM_001018006, NM_006181	295	475	13252	1.79688	1	0.317007	27.7961
GOTERM_BP_FAT	GO:0010558~negative regulation of macromolecule biosynthetic process	21	5.5409	0.0195729	NM_000244, NM_032272, NM_001130824, NM_001162427, NM_001162426, NM_001130825, NM_004188, NM_018942, NM_000368, NM_001428, NM_001964, NM_001940, NM_002805, NM_130800, NM_130801, NM_130802, NM_006735, NM_130803, NM_130804, NM_130799, NM_024015, NM_001012643, NM_001111020, NM_001135031, NM_005654, NM_001452, NM_016346, NM_019558, NM_001007026, NM_006236, NM_006896, NM_014249, NM_003169, NM_004575, N…	295	546	13252	1.72777	1	0.317283	28.1145
GOTERM_BP_FAT	GO:0045934~negative regulation of nucleobase, nucleoside, nucleotide and nucleic acid metabolic process	20	5.27704	0.0196501	NM_000244, NM_032272, NM_001130824, NM_001130825, NM_004188, NM_018942, NM_001428, NM_001964, NM_002805, NM_001940, NM_130800, NM_130801, NM_006735, NM_130802, NM_130803, NM_130804, NM_130799, NM_024015, NM_001012643, NM_001111020, NM_001135031, NM_005654, NM_001452, NM_016346, NM_019558, NM_001007026, NM_006236, NM_006896, NM_014249, NM_003169, NM_004575, NM_015456	295	511	13252	1.7582	1	0.315126	28.2089
GOTERM_BP_FAT	GO:0046365~monosaccharide catabolic process	6	1.58311	0.0205754	NM_005917, NM_004322, NM_001042351, NM_000402, NM_001975, NM_032989, NM_005471, NM_001428	295	71	13252	3.79623	1	0.32413	29.3322
GOTERM_BP_FAT	GO:0051172~negative regulation of nitrogen compound metabolic process	20	5.27704	0.0221964	NM_000244, NM_032272, NM_001130824, NM_001130825, NM_004188, NM_018942, NM_001428, NM_001964, NM_002805, NM_001940, NM_130800, NM_130801, NM_006735, NM_130802, NM_130803, NM_130804, NM_130799, NM_024015, NM_001012643, NM_001111020, NM_001135031, NM_005654, NM_001452, NM_016346, NM_019558, NM_001007026, NM_006236, NM_006896, NM_014249, NM_003169, NM_004575, NM_015456	295	518	13252	1.73444	1	0.341592	31.2601
GOTERM_BP_FAT	GO:0034470~ncRNA processing	10	2.63852	0.023216	NM_016037, NM_019037, NM_018648, NM_001605, NM_001020, NM_017647, NM_004477, NM_016312, NM_031472, NM_058219, NM_001160389, NM_001160393, NM_001033678, NM_001160392, NM_001160390	295	186	13252	2.41516	1	0.350928	32.4474
GOTERM_BP_FAT	GO:0031032~actomyosin structure organization	4	1.05541	0.023509	NM_005159, NM_001100, NM_001018004, NM_001018005, NM_000366, NM_001018008, NM_001018007, NM_001018006, NM_001614, NM_001018020	295	28	13252	6.41743	1	0.351206	32.7849
GOTERM_BP_FAT	GO:0051216~cartilage development	6	1.58311	0.0241418	NM_004451, NM_002146, NM_153631, NM_019102, NM_030661, NM_005523, NM_006898	295	74	13252	3.64233	1	0.355527	33.5087
GOTERM_BP_FAT	GO:0031327~negative regulation of cellular biosynthetic process	21	5.5409	0.024628	NM_000244, NM_032272, NM_001130824, NM_001162427, NM_001162426, NM_001130825, NM_004188, NM_018942, NM_000368, NM_001428, NM_001964, NM_001940, NM_002805, NM_130800, NM_130801, NM_130802, NM_006735, NM_130803, NM_130804, NM_130799, NM_024015, NM_001012643, NM_001111020, NM_001135031, NM_005654, NM_001452, NM_016346, NM_019558, NM_001007026, NM_006236, NM_006896, NM_014249, NM_003169, NM_004575, N…	295	560	13252	1.68458	1	0.358012	34.0596
GOTERM_BP_FAT	GO:0007409~axonogenesis	10	2.63852	0.0285689	NM_001101, NM_001033930, NM_018008, NM_153620, NM_145805, NM_003333, NM_004575, NM_001485, NM_006735, NM_006181, NM_006237, NM_005522	295	193	13252	2.32757	1	0.399116	38.3705
GOTERM_BP_FAT	GO:0009890~negative regulation of biosynthetic process	21	5.5409	0.0302168	NM_000244, NM_032272, NM_001130824, NM_001162427, NM_001162426, NM_001130825, NM_004188, NM_018942, NM_000368, NM_001428, NM_001964, NM_001940, NM_002805, NM_130800, NM_130801, NM_130802, NM_006735, NM_130803, NM_130804, NM_130799, NM_024015, NM_001012643, NM_001111020, NM_001135031, NM_005654, NM_001452, NM_016346, NM_019558, NM_001007026, NM_006236, NM_006896, NM_014249, NM_003169, NM_004575, N…	295	572	13252	1.64924	1	0.413274	40.0932
GOTERM_BP_FAT	GO:0019228~regulation of action potential in neuron	5	1.31926	0.0315412	NM_001162427, NM_178276, NM_005604, NM_001162426, NM_021044, NM_000368, NM_002699	295	54	13252	4.15945	1	0.423526	41.4449
GOTERM_BP_FAT	GO:0046164~alcohol catabolic process	6	1.58311	0.0339428	NM_005917, NM_004322, NM_001042351, NM_000402, NM_001975, NM_032989, NM_005471, NM_001428	295	81	13252	3.32756	1	0.444034	43.8232
GOTERM_BP_FAT	GO:0010605~negative regulation of macromolecule metabolic process	25	6.59631	0.0360987	NM_000244, NM_032272, NM_001162427, NM_001130824, NM_001162426, NM_004188, NM_001130825, NM_018942, NM_000368, NM_001428, NM_001964, NM_001940, NM_002805, NM_001033930, NM_001042351, NM_130800, NM_130801, NM_006735, NM_130802, NM_130803, NM_130804, NM_130799, NM_024015, NM_001012643, NM_001111020, NM_001135031, NM_005654, NM_001452, NM_016346, NM_019558, NM_001007026, NM_006236, NM_006896, NM_002…	295	732	13252	1.53422	1	0.461145	45.8804
GOTERM_BP_FAT	GO:0051276~chromosome organization	18	4.74934	0.0367165	NM_015048, NM_000244, NM_021059, NM_001130824, NM_001098426, NM_005527, NM_006339, NM_001130825, NM_004188, NM_001429, NM_003516, NM_001161334, NM_001005464, NM_001024599, NM_001042681, NM_130800, NM_175054, NM_001123375, NM_130801, NM_012102, NM_130802, NM_130803, NM_130799, NM_130804, NM_003517, NM_001111020, NM_019088, NM_001135031, NM_001034077, NM_001040874, NM_177925, NM_003548, NM_003169, …	295	476	13252	1.69873	1	0.463344	46.4567
GOTERM_BP_FAT	GO:0006007~glucose catabolic process	5	1.31926	0.0395375	NM_005917, NM_004322, NM_001042351, NM_000402, NM_001975, NM_032989, NM_001428	295	58	13252	3.87259	1	0.485278	49.0159
GOTERM_BP_FAT	GO:0044275~cellular carbohydrate catabolic process	6	1.58311	0.0405079	NM_005917, NM_004322, NM_001042351, NM_000402, NM_001975, NM_032989, NM_005471, NM_001428	295	85	13252	3.17097	1	0.490171	49.8693
GOTERM_BP_FAT	GO:0010604~positive regulation of macromolecule metabolic process	28	7.38786	0.0410964	NM_000522, NM_000244, NM_182706, NM_001130824, NM_145657, NM_003282, NM_001130825, NM_001429, NM_002699, NM_005522, NM_001964, NM_002144, NM_183400, NM_002805, NM_183401, NM_001145841, NM_001033930, NM_001145829, NM_005604, NM_130800, NM_014213, NM_001080413, NM_130801, NM_006735, NM_130802, NM_130803, NM_130804, NM_130799, NM_017521, NM_001111020, NM_024017, NM_153620, NM_001452, NM_016346, NM_0…	295	857	13252	1.4677	1	0.491671	50.3803
GOTERM_BP_FAT	GO:0010927~cellular component assembly involved in morphogenesis	4	1.05541	0.0419658	NM_005159, NM_001100, NM_001018004, NM_001018005, NM_000366, NM_001018008, NM_001018007, NM_001018006, NM_001614, NM_001018020	295	35	13252	5.13395	1	0.495506	51.1263
GOTERM_BP_FAT	GO:0021568~rhombomere 2 development	2	0.527704	0.0438801	NM_001485, NM_006735	295	2	13252	44.922	1	0.507808	52.7318
GOTERM_BP_FAT	GO:0021869~forebrain ventricular zone progenitor cell division	2	0.527704	0.0438801	NM_006236, NM_005604	295	2	13252	44.922	1	0.507808	52.7318
GOTERM_BP_FAT	GO:0021754~facial nucleus development	2	0.527704	0.0438801	NM_002144, NM_153620, NM_005522	295	2	13252	44.922	1	0.507808	52.7318
GOTERM_BP_FAT	GO:0048667~cell morphogenesis involved in neuron differentiation	10	2.63852	0.0440534	NM_001101, NM_001033930, NM_018008, NM_153620, NM_145805, NM_003333, NM_004575, NM_001485, NM_006735, NM_006181, NM_006237, NM_005522	295	209	13252	2.14938	1	0.50571	52.8746
GOTERM_BP_FAT	GO:0007422~peripheral nervous system development	4	1.05541	0.0450539	NM_005604, NM_014213, NM_006237, NM_002699	295	36	13252	4.99134	1	0.510255	53.6915
GOTERM_BP_FAT	GO:0048729~tissue morphogenesis	9	2.37467	0.0454263	NM_024015, NM_182706, NM_001018004, NM_002145, NM_001018005, NM_016170, NM_001162427, NM_000366, NM_001162426, NM_005523, NM_000368, NM_001018020, NM_015356, NM_005159, NM_019102, NM_001018008, NM_001018007, NM_001018006	295	178	13252	2.27134	1	0.509757	53.9922
GOTERM_BP_FAT	GO:0051146~striated muscle cell differentiation	6	1.58311	0.0459035	NM_001748, NM_001018004, NM_001018005, NM_001162427, NM_000366, NM_001146068, NM_001162426, NM_001614, NM_000368, NM_001018020, NM_005159, NM_001100, NM_001018008, NM_001018007, NM_001018006	295	88	13252	3.06287	1	0.510086	54.3748
GOTERM_BP_FAT	GO:0048812~neuron projection morphogenesis	10	2.63852	0.0488018	NM_001101, NM_001033930, NM_018008, NM_153620, NM_145805, NM_003333, NM_004575, NM_001485, NM_006735, NM_006181, NM_006237, NM_005522	295	213	13252	2.10902	1	0.528774	56.6349

## Sheet: >=30bp_HS_DM_100kb
Category	Term	Count	%	PValue	Genes	List Total	Pop Hits	Pop Total	Fold Enrichment	Bonferroni	Benjamini	FDR
GOTERM_BP_FAT	GO:0009952~anterior/posterior pattern formation	30	4.63679	1.38367e-14	NM_000523, NM_153631, NM_003403, NM_001485, NM_001429, NM_152739, NM_153715, NM_005523, NM_014621, NM_005522, NM_006898, NM_018951, NM_018952, NM_016941, NM_002144, NM_019102, NM_002141, NM_014213, NM_006735, NM_024015, NM_024016, NM_024014, NM_021192, NM_002146, NM_002145, NM_002148, NM_024017, NM_002147, NM_153620, NM_030661, NM_203486, NM_019558, NM_004502, NM_006896	480	140	13252	5.91607	2.84495e-11	2.84495e-11	2.39253e-11
GOTERM_BP_FAT	GO:0048706~embryonic skeletal system development	22	3.40031	2.07649e-13	NM_000244, NM_153631, NM_024501, NM_152739, NM_006898, NM_014621, NM_018952, NM_002144, NM_019102, NM_002141, NM_130800, NM_130801, NM_014213, NM_130802, NM_006735, NM_130803, NM_130799, NM_130804, NM_024015, NM_024016, NM_024014, NM_002146, NM_002145, NM_002148, NM_024017, NM_030661, NM_002147, NM_004502, NM_006896	480	77	13252	7.8881	4.25604e-10	2.12802e-10	3.5798e-10
GOTERM_BP_FAT	GO:0048704~embryonic skeletal system morphogenesis	19	2.93663	6.81187e-13	NM_000244, NM_153631, NM_006898, NM_014621, NM_018952, NM_002144, NM_019102, NM_002141, NM_130800, NM_130801, NM_014213, NM_006735, NM_130802, NM_130803, NM_130799, NM_130804, NM_024015, NM_024016, NM_024014, NM_002146, NM_002145, NM_002148, NM_030661, NM_002147, NM_004502, NM_006896	480	57	13252	9.20278	1.39653e-09	4.65509e-10	1.17464e-09
GOTERM_BP_FAT	GO:0003002~regionalization	32	4.9459	3.99468e-12	NM_000523, NM_153631, NM_003403, NM_001485, NM_001429, NM_152739, NM_153715, NM_005523, NM_014621, NM_005522, NM_006898, NM_001989, NM_018951, NM_018952, NM_016941, NM_002144, NM_019102, NM_002141, NM_014213, NM_006735, NM_024015, NM_024016, NM_024014, NM_021192, NM_002146, NM_002145, NM_002148, NM_024017, NM_002147, NM_153620, NM_030661, NM_203486, NM_019558, NM_004502, NM_006896, NM_012181	480	197	13252	4.4846	8.18912e-09	2.04728e-09	6.88796e-09
GOTERM_BP_FAT	GO:0007389~pattern specification process	36	5.56414	3.46245e-11	NM_000523, NM_153631, NM_003403, NM_001485, NM_001429, NM_152739, NM_153715, NM_005523, NM_005522, NM_006898, NM_014621, NM_001989, NM_018951, NM_018952, NM_002144, NM_016941, NM_019102, NM_002141, NM_032545, NM_002181, NM_014213, NM_006735, NM_024015, NM_024016, NM_024014, NM_021193, NM_021192, NM_002146, NM_002145, NM_002148, NM_024017, NM_002147, NM_001079530, NM_153620, NM_030661, NM_203486, …	480	267	13252	3.72247	7.09803e-08	1.41961e-08	5.97023e-08
GOTERM_BP_FAT	GO:0051258~protein polymerization	16	2.47295	4.89997e-11	NM_006001, NM_006000, NM_002386, NM_080386, NM_177987, NM_032525, NM_018943, NM_178012, NM_001164154, NM_032704, NM_020040, NM_178014, NM_006087, NM_207312, NM_006086, NM_006088, NM_006082, NM_006009, NM_001069	480	47	13252	9.39858	1.00449e-07	1.67416e-08	8.44891e-08
GOTERM_BP_FAT	GO:0048705~skeletal system morphogenesis	22	3.40031	4.58561e-10	NM_000244, NM_153631, NM_005523, NM_006898, NM_014621, NM_018952, NM_002144, NM_019102, NM_002141, NM_130800, NM_130801, NM_014213, NM_006735, NM_130802, NM_130803, NM_130799, NM_130804, NM_024015, NM_024016, NM_024014, NM_002146, NM_021192, NM_002145, NM_002148, NM_030661, NM_002147, NM_019558, NM_004502, NM_006896	480	112	13252	5.42307	9.40049e-07	1.34293e-07	7.90686e-07
GOTERM_BP_FAT	GO:0048562~embryonic organ morphogenesis	21	3.24575	6.06996e-08	NM_000244, NM_153631, NM_001485, NM_014621, NM_005522, NM_006898, NM_018952, NM_002144, NM_019102, NM_002141, NM_130800, NM_130801, NM_014213, NM_130802, NM_006735, NM_130803, NM_130799, NM_130804, NM_024015, NM_024016, NM_024014, NM_002146, NM_002145, NM_002148, NM_153620, NM_030661, NM_002147, NM_004502, NM_006896	480	133	13252	4.35921	0.000124426	1.55542e-05	0.000104663
GOTERM_BP_FAT	GO:0048598~embryonic morphogenesis	33	5.10046	7.1502e-08	NM_000244, NM_000522, NM_000523, NM_153631, NM_001162427, NM_001162426, NM_001485, NM_153715, NM_152739, NM_000368, NM_005523, NM_005522, NM_006898, NM_014621, NM_018951, NM_018952, NM_002144, NM_019102, NM_002141, NM_130800, NM_032545, NM_014213, NM_130801, NM_006735, NM_130802, NM_130803, NM_130799, NM_130804, NM_024015, NM_024016, NM_024014, NM_021193, NM_002146, NM_021192, NM_002145, NM_00214…	480	307	13252	2.96767	0.000146568	1.62864e-05	0.000123289
GOTERM_BP_FAT	GO:0009792~embryonic development ending in birth or egg hatching	34	5.25502	1.58806e-07	NM_153631, NM_001162427, NM_000366, NM_001162426, NM_001485, NM_152739, NM_000368, NM_014621, NM_018952, NM_016941, NM_006532, NM_130800, NM_130801, NM_014213, NM_130802, NM_006735, NM_130803, NM_130804, NM_024015, NM_024016, NM_024014, NM_002146, NM_001018004, NM_001018005, NM_002145, NM_002148, NM_153497, NM_024017, NM_003482, NM_002147, NM_006116, NM_001018008, NM_001018007, NM_001018006, NM_0…	480	334	13252	2.81043	0.000325499	3.25547e-05	0.000273825
GOTERM_BP_FAT	GO:0001501~skeletal system development	33	5.10046	1.60154e-07	NM_000522, NM_000244, NM_000523, NM_153631, NM_024501, NM_153715, NM_152739, NM_005523, NM_006898, NM_014621, NM_018951, NM_018952, NM_002144, NM_016941, NM_019102, NM_002141, NM_002181, NM_130800, NM_014213, NM_130801, NM_006735, NM_130802, NM_130803, NM_130799, NM_130804, NM_024015, NM_024016, NM_024014, NM_021193, NM_002146, NM_021192, NM_002145, NM_181809, NM_002148, NM_024017, NM_002147, NM_…	480	318	13252	2.86502	0.000328261	2.98464e-05	0.000276149
GOTERM_BP_FAT	GO:0043009~chordate embryonic development	33	5.10046	4.01998e-07	NM_153631, NM_001162427, NM_000366, NM_001162426, NM_001485, NM_152739, NM_000368, NM_014621, NM_018952, NM_016941, NM_006532, NM_130800, NM_130801, NM_014213, NM_130802, NM_006735, NM_130803, NM_130804, NM_024015, NM_024016, NM_024014, NM_002146, NM_001018004, NM_001018005, NM_002145, NM_002148, NM_153497, NM_024017, NM_003482, NM_002147, NM_006116, NM_001018008, NM_001018007, NM_001018006, NM_0…	480	331	13252	2.75249	0.000823756	6.86722e-05	0.000693153
GOTERM_BP_FAT	GO:0007018~microtubule-based movement	18	2.78207	4.56973e-07	NM_006001, NM_006000, NM_002386, NM_080386, NM_177987, NM_032525, NM_018943, NM_178012, NM_001164154, NM_173628, NM_032704, NM_020040, NM_178014, NM_006087, NM_207312, NM_006086, NM_006088, NM_006082, NM_207437, NM_006009, NM_001069	480	111	13252	4.47703	0.000936356	7.20586e-05	0.000787946
GOTERM_BP_FAT	GO:0048568~embryonic organ development	22	3.40031	1.03825e-06	NM_000244, NM_153631, NM_001485, NM_014621, NM_005522, NM_006898, NM_018952, NM_002144, NM_019102, NM_002141, NM_130800, NM_014213, NM_130801, NM_130802, NM_006735, NM_130803, NM_130799, NM_130804, NM_024015, NM_024016, NM_024014, NM_002146, NM_002145, NM_002148, NM_153620, NM_030661, NM_002147, NM_001452, NM_004502, NM_006896	480	172	13252	3.5313	0.00212616	0.000152019	0.00179022
GOTERM_BP_FAT	GO:0006986~response to unfolded protein	14	2.16383	1.10262e-06	NM_001288, NM_002441, NM_001605, NM_005528, NM_021246, NM_006295, NM_005527, NM_025259, NM_005346, NM_021979, NM_172165, NM_005345, NM_172166, NM_001039550, NM_001039651, NM_013974, NM_006736, NM_002155, NM_007355	480	70	13252	5.52167	0.00225781	0.000150679	0.0019012
GOTERM_BP_FAT	GO:0034621~cellular macromolecular complex subunit organization	33	5.10046	1.22497e-06	NM_021059, NM_001080855, NM_004730, NM_025157, NM_080386, NM_032525, NM_018943, NM_003516, NM_018230, NM_032704, NM_020040, NM_001161334, NM_178014, NM_207312, NM_001164410, NM_001005464, NM_001024599, NM_175054, NM_001123375, NM_006009, NM_022117, NM_003517, NM_006001, NM_006000, NM_002386, NM_004607, NM_201995, NM_177987, NM_201997, NM_001034077, NM_201998, NM_178012, NM_001040874, NM_001164154…	480	348	13252	2.61803	0.00250804	0.000156937	0.00211217
GOTERM_BP_FAT	GO:0034622~cellular macromolecular complex assembly	30	4.63679	2.58574e-06	NM_021059, NM_001080855, NM_025157, NM_080386, NM_032525, NM_018943, NM_003516, NM_032704, NM_020040, NM_001161334, NM_178014, NM_207312, NM_001164410, NM_001005464, NM_001024599, NM_175054, NM_001123375, NM_006009, NM_022117, NM_003517, NM_006001, NM_006000, NM_002386, NM_004607, NM_201995, NM_177987, NM_201997, NM_001034077, NM_201998, NM_178012, NM_001040874, NM_001164154, NM_177925, NM_004630…	480	309	13252	2.68042	0.00528676	0.000311762	0.00445845
GOTERM_BP_FAT	GO:0051789~response to protein stimulus	16	2.47295	5.94453e-06	NM_001288, NM_002441, NM_001605, NM_005528, NM_021246, NM_006295, NM_152871, NM_005527, NM_025259, NM_152872, NM_000043, NM_005346, NM_021979, NM_172165, NM_005345, NM_172166, NM_001039550, NM_001964, NM_001039651, NM_013974, NM_006736, NM_002155, NM_007355	480	106	13252	4.1673	0.0121124	0.000676789	0.0102495
GOTERM_BP_FAT	GO:0043623~cellular protein complex assembly	19	2.93663	1.91682e-05	NM_001080855, NM_025157, NM_080386, NM_032525, NM_018943, NM_020040, NM_032704, NM_178014, NM_001164410, NM_207312, NM_006009, NM_006001, NM_002386, NM_006000, NM_004607, NM_177987, NM_178012, NM_001164154, NM_006087, NM_006086, NM_006088, NM_006082, NM_004935, NM_001069, NM_002859	480	160	13252	3.27849	0.0385332	0.00206603	0.0330462
GOTERM_BP_FAT	GO:0021602~cranial nerve morphogenesis	6	0.927357	2.33039e-05	NM_002144, NM_002146, NM_002145, NM_153631, NM_153620, NM_030661, NM_005522, NM_006898	480	11	13252	15.0591	0.0466503	0.00238583	0.0401748
GOTERM_BP_FAT	GO:0021546~rhombomere development	5	0.772798	5.40947e-05	NM_002144, NM_002145, NM_153620, NM_001485, NM_006735, NM_005522	480	7	13252	19.7202	0.104969	0.0052669	0.0932334
GOTERM_BP_FAT	GO:0051252~regulation of RNA metabolic process	95	14.6832	8.57127e-05	NM_153631, NM_032272, NM_033067, NM_001130824, NM_212479, NM_001485, NM_001130825, NM_006339, NM_014621, NM_001516, NM_001009812, NM_005604, NM_014213, NM_001163287, NM_001163286, NM_006735, NM_033267, NM_001163285, NM_017521, NM_033260, NM_024015, NM_024016, NM_024014, NM_024017, NM_153620, NM_001007026, NM_001098834, NM_004290, NM_004575, NM_000244, NM_001098426, NM_145657, NM_005078, NM_002699…	480	1786	13252	1.46853	0.161146	0.0079554	0.14769
GOTERM_BP_FAT	GO:0045449~regulation of transcription	127	19.6291	9.63954e-05	NM_014950, NM_198526, NM_153631, NM_033067, NM_032272, NM_001130824, NM_078480, NM_006339, NM_001485, NM_001130825, NM_212479, NM_014621, NM_001516, NM_001009812, NM_003639, NM_005604, NM_006532, NM_001163287, NM_014213, NM_001163286, NM_033267, NM_006735, NM_001163285, NM_017521, NM_033260, NM_024015, NM_024016, NM_024014, NM_024017, NM_019088, NM_153620, NM_001099856, NM_178549, NM_001099857, N…	480	2566	13252	1.36643	0.179318	0.00855537	0.166082
GOTERM_BP_FAT	GO:0006355~regulation of transcription, DNA-dependent	93	14.374	9.94309e-05	NM_153631, NM_032272, NM_033067, NM_001130824, NM_212479, NM_001485, NM_001130825, NM_006339, NM_014621, NM_001516, NM_001009812, NM_005604, NM_014213, NM_001163287, NM_001163286, NM_006735, NM_033267, NM_001163285, NM_017521, NM_033260, NM_024015, NM_024016, NM_024014, NM_024017, NM_153620, NM_001007026, NM_001098834, NM_004290, NM_004575, NM_000244, NM_001098426, NM_145657, NM_005078, NM_002699…	480	1746	13252	1.47055	0.18441	0.00845751	0.171308
GOTERM_BP_FAT	GO:0021675~nerve development	7	1.08192	0.00021297	NM_006796, NM_002144, NM_002146, NM_002145, NM_153631, NM_153620, NM_030661, NM_005522, NM_006898	480	25	13252	7.73033	0.353792	0.0173137	0.366585
GOTERM_BP_FAT	GO:0021545~cranial nerve development	6	0.927357	0.000461284	NM_002144, NM_002146, NM_002145, NM_153631, NM_153620, NM_030661, NM_005522, NM_006898	480	19	13252	8.71842	0.611651	0.0357251	0.79241
GOTERM_BP_FAT	GO:0030182~neuron differentiation	31	4.79134	0.00060737	NM_001077182, NM_025213, NM_017514, NM_145350, NM_145352, NM_145657, NM_145805, NM_013247, NM_001485, NM_006237, NM_005522, NM_006796, NM_001989, NM_012418, NM_178014, NM_001164410, NM_001033930, NM_005853, NM_005604, NM_016580, NM_014213, NM_006735, NM_002957, NM_002386, NM_002148, NM_018008, NM_153620, NM_178012, NM_016346, NM_012398, NM_014249, NM_001101, NM_006086, NM_003333, NM_003693, NM_00…	480	438	13252	1.95401	0.712199	0.0450813	1.04212
GOTERM_BP_FAT	GO:0006350~transcription	102	15.7651	0.00100806	NM_014950, NM_198526, NM_153631, NM_033067, NM_032272, NM_001130824, NM_078480, NM_006339, NM_001130825, NM_212479, NM_001485, NM_014621, NM_001516, NM_001009812, NM_003639, NM_005604, NM_006532, NM_001163287, NM_014213, NM_001163286, NM_006735, NM_001163285, NM_017521, NM_033260, NM_024015, NM_024016, NM_024014, NM_024017, NM_019088, NM_153620, NM_001099856, NM_178549, NM_001099857, NM_001136033…	480	2088	13252	1.34868	0.873506	0.0711812	1.72402
GOTERM_BP_FAT	GO:0009954~proximal/distal pattern formation	6	0.927357	0.00118456	NM_018951, NM_021192, NM_002148, NM_014213, NM_152739, NM_153715, NM_005523	480	23	13252	7.20217	0.911944	0.0803717	2.02298
GOTERM_BP_FAT	GO:0043933~macromolecular complex subunit organization	42	6.4915	0.00159102	NM_001080855, NM_021059, NM_004730, NM_025157, NM_001162427, NM_001162426, NM_152871, NM_080386, NM_032525, NM_152872, NM_018943, NM_000368, NM_001161334, NM_178014, NM_001164410, NM_001516, NM_001024599, NM_006009, NM_139314, NM_000043, NM_006120, NM_177925, NM_001039667, NM_007108, NM_004630, NM_016337, NM_003548, NM_004935, NM_001069, NM_207013, NM_175065, NM_002859, NM_003516, NM_018230, NM_0…	480	701	13252	1.65414	0.961772	0.103096	2.7082
GOTERM_BP_FAT	GO:0065003~macromolecular complex assembly	39	6.02782	0.00277307	NM_001080855, NM_021059, NM_025157, NM_001162427, NM_001162426, NM_152871, NM_080386, NM_032525, NM_152872, NM_018943, NM_000368, NM_001161334, NM_178014, NM_001164410, NM_001516, NM_001024599, NM_006009, NM_139314, NM_000043, NM_006120, NM_177925, NM_001039667, NM_007108, NM_004630, NM_003548, NM_004935, NM_001069, NM_207013, NM_175065, NM_002859, NM_003516, NM_032704, NM_020040, NM_207312, NM_0…	480	656	13252	1.64135	0.996629	0.16776	4.67535
GOTERM_BP_FAT	GO:0048666~neuron development	24	3.70943	0.00287802	NM_001077182, NM_025213, NM_017514, NM_145350, NM_145352, NM_145805, NM_013247, NM_001485, NM_006237, NM_005522, NM_006796, NM_012418, NM_001164410, NM_001033930, NM_005853, NM_016580, NM_014213, NM_006735, NM_002957, NM_002148, NM_018008, NM_153620, NM_016346, NM_012398, NM_001101, NM_014249, NM_003333, NM_004575, NM_003693, NM_145074, NM_004935, NM_006181	480	339	13252	1.95457	0.997284	0.168595	4.84819
GOTERM_BP_FAT	GO:0021615~glossopharyngeal nerve morphogenesis	3	0.463679	0.00381772	NM_002146, NM_153631, NM_030661, NM_006898	480	3	13252	27.6083	0.999607	0.211494	6.38262
GOTERM_BP_FAT	GO:0021570~rhombomere 4 development	3	0.463679	0.00381772	NM_002144, NM_002145, NM_153620, NM_005522	480	3	13252	27.6083	0.999607	0.211494	6.38262
GOTERM_BP_FAT	GO:0021563~glossopharyngeal nerve development	3	0.463679	0.00381772	NM_002146, NM_153631, NM_030661, NM_006898	480	3	13252	27.6083	0.999607	0.211494	6.38262
GOTERM_BP_FAT	GO:0010033~response to organic substance	41	6.33694	0.00418273	NM_001162427, NM_001130824, NM_001162426, NM_021246, NM_152871, NM_025259, NM_152872, NM_001130825, NM_000368, NM_005345, NM_001964, NM_183400, NM_001164410, NM_183401, NM_005609, NM_001127687, NM_006736, NM_000744, NM_002846, NM_002957, NM_000515, NM_001111020, NM_033016, NM_000043, NM_005346, NM_172165, NM_172166, NM_001164716, NM_022562, NM_022561, NM_004290, NM_004935, NM_002155, NM_007355, N…	480	717	13252	1.57872	0.999815	0.223317	6.97233
GOTERM_BP_FAT	GO:0048483~autonomic nervous system development	5	0.772798	0.00424009	NM_002144, NM_002145, NM_153620, NM_016170, NM_001485, NM_005522	480	19	13252	7.26535	0.999835	0.220323	7.06467
GOTERM_BP_FAT	GO:0042254~ribosome biogenesis	12	1.85471	0.00437746	NM_016037, NM_019037, NM_018648, NM_001162427, NM_001020, NM_001002, NM_017647, NM_001162426, NM_004477, NM_001031, NM_000368, NM_016312, NM_006331, NM_058219, NM_053275	480	121	13252	2.73802	0.999876	0.221059	7.2855
GOTERM_BP_FAT	GO:0007409~axonogenesis	16	2.47295	0.00439276	NM_002957, NM_025213, NM_017514, NM_018008, NM_153620, NM_145805, NM_001485, NM_006237, NM_005522, NM_006796, NM_012398, NM_001164410, NM_001101, NM_001033930, NM_003333, NM_004575, NM_004935, NM_006181, NM_006735	480	193	13252	2.28877	0.99988	0.216449	7.31007
GOTERM_BP_FAT	GO:0031397~negative regulation of protein ubiquitination	9	1.39104	0.00511927	NM_002798, NM_016238, NM_001162427, NM_001162426, NM_000368, NM_013366, NM_002813, NM_001136198, NM_002805, NM_001136197, NM_001164410, NM_001033930, NM_003333, NM_001137664, NM_004935	480	74	13252	3.35777	0.999973	0.241855	8.46943
GOTERM_BP_FAT	GO:0006364~rRNA processing	10	1.5456	0.00554684	NM_006331, NM_016037, NM_058219, NM_019037, NM_018648, NM_017647, NM_001020, NM_004477, NM_001031, NM_016312	480	91	13252	3.03388	0.999989	0.253512	9.14535
GOTERM_BP_FAT	GO:0006334~nucleosome assembly	9	1.39104	0.00650879	NM_021059, NM_001034077, NM_001040874, NM_177925, NM_003516, NM_001161334, NM_001005464, NM_003548, NM_001024599, NM_175054, NM_001123375, NM_175065, NM_003528, NM_003517, NM_022117	480	77	13252	3.22695	0.999998	0.284423	10.6489
GOTERM_BP_FAT	GO:0016072~rRNA metabolic process	10	1.5456	0.00733115	NM_006331, NM_016037, NM_058219, NM_019037, NM_018648, NM_017647, NM_001020, NM_004477, NM_001031, NM_016312	480	95	13252	2.90614	1	0.307819	11.9156
GOTERM_BP_FAT	GO:0021604~cranial nerve structural organization	3	0.463679	0.00745275	NM_002144, NM_002145, NM_153620, NM_005522	480	4	13252	20.7063	1	0.305892	12.1015
GOTERM_BP_FAT	GO:0021610~facial nerve morphogenesis	3	0.463679	0.00745275	NM_002144, NM_002145, NM_153620, NM_005522	480	4	13252	20.7063	1	0.305892	12.1015
GOTERM_BP_FAT	GO:0021612~facial nerve structural organization	3	0.463679	0.00745275	NM_002144, NM_002145, NM_153620, NM_005522	480	4	13252	20.7063	1	0.305892	12.1015
GOTERM_BP_FAT	GO:0021569~rhombomere 3 development	3	0.463679	0.00745275	NM_002145, NM_153620, NM_006735, NM_005522	480	4	13252	20.7063	1	0.305892	12.1015
GOTERM_BP_FAT	GO:0030036~actin cytoskeleton organization	17	2.62751	0.00774245	NM_001077182, NM_002613, NM_019034, NM_000366, NM_001614, NM_016642, NM_012418, NM_001164410, NM_004924, NM_017525, NM_001018004, NM_001130004, NM_001018005, NM_033016, NM_002608, NM_031268, NM_004468, NM_001130005, NM_001018020, NM_003088, NM_005159, NM_001100, NM_005022, NM_016337, NM_001102, NM_001018008, NM_001018007, NM_004935, NM_001018006	480	225	13252	2.08596	1	0.309648	12.5428
GOTERM_BP_FAT	GO:0000122~negative regulation of transcription from RNA polymerase II promoter	19	2.93663	0.00808558	NM_000244, NM_001130824, NM_001130825, NM_212479, NM_004188, NM_018942, NM_001428, NM_001964, NM_001940, NM_130800, NM_130801, NM_006735, NM_130802, NM_130803, NM_130799, NM_130804, NM_024015, NM_002957, NM_001012643, NM_001111020, NM_001135031, NM_005654, NM_016346, NM_019558, NM_001007026, NM_001161482, NM_006236, NM_006896, NM_014972, NM_014249, NM_003169, NM_006624, NM_004575	480	266	13252	1.97202	1	0.314938	13.0628
GOTERM_BP_FAT	GO:0030878~thyroid gland development	4	0.618238	0.00809056	NM_002146, NM_153631, NM_019102, NM_030661, NM_006898	480	12	13252	9.20278	1	0.309313	13.0704
GOTERM_BP_FAT	GO:0031497~chromatin assembly	9	1.39104	0.00816677	NM_021059, NM_001034077, NM_001040874, NM_177925, NM_003516, NM_001161334, NM_001005464, NM_003548, NM_001024599, NM_175054, NM_001123375, NM_175065, NM_003528, NM_003517, NM_022117	480	80	13252	3.10594	1	0.306114	13.1854
GOTERM_BP_FAT	GO:0006325~chromatin organization	24	3.70943	0.00820426	NM_015048, NM_021059, NM_000244, NM_001146695, NM_001130824, NM_001098426, NM_025256, NM_004187, NM_006339, NM_001130825, NM_004188, NM_001429, NM_001146702, NM_006618, NM_003516, NM_001161334, NM_001005464, NM_001136239, NM_001024599, NM_001146694, NM_001042681, NM_130800, NM_175054, NM_001123375, NM_130801, NM_012102, NM_130802, NM_130803, NM_130804, NM_130799, NM_022117, NM_003517, NM_00111102…	480	370	13252	1.79081	1	0.30185	13.242
GOTERM_BP_FAT	GO:0048667~cell morphogenesis involved in neuron differentiation	16	2.47295	0.00899111	NM_002957, NM_025213, NM_017514, NM_018008, NM_153620, NM_145805, NM_001485, NM_006237, NM_005522, NM_006796, NM_012398, NM_001164410, NM_001101, NM_001033930, NM_003333, NM_004575, NM_004935, NM_006181, NM_006735	480	209	13252	2.11356	1	0.320047	14.4212
GOTERM_BP_FAT	GO:0007422~peripheral nervous system development	6	0.927357	0.00902993	NM_001164410, NM_002148, NM_005604, NM_014213, NM_004935, NM_006237, NM_002699	480	36	13252	4.60139	1	0.315796	14.479
GOTERM_BP_FAT	GO:0007017~microtubule-based process	18	2.78207	0.00944931	NM_006001, NM_006000, NM_002386, NM_080386, NM_177987, NM_032525, NM_018943, NM_178012, NM_001164154, NM_173628, NM_032704, NM_020040, NM_178014, NM_006087, NM_207312, NM_006086, NM_006088, NM_006082, NM_207437, NM_006009, NM_001069	480	250	13252	1.9878	1	0.322444	15.1009
GOTERM_BP_FAT	GO:0035108~limb morphogenesis	10	1.5456	0.00952411	NM_000522, NM_018951, NM_000523, NM_021193, NM_021192, NM_002148, NM_014213, NM_152739, NM_153715, NM_005523, NM_001080458	480	99	13252	2.78872	1	0.319323	15.2114
GOTERM_BP_FAT	GO:0035107~appendage morphogenesis	10	1.5456	0.00952411	NM_000522, NM_018951, NM_000523, NM_021193, NM_021192, NM_002148, NM_014213, NM_152739, NM_153715, NM_005523, NM_001080458	480	99	13252	2.78872	1	0.319323	15.2114
GOTERM_BP_FAT	GO:0048732~gland development	12	1.85471	0.00980521	NM_000522, NM_000523, NM_182706, NM_002146, NM_153631, NM_024017, NM_030661, NM_145657, NM_152739, NM_006898, NM_015356, NM_019102, NM_005604, NM_014213	480	135	13252	2.45407	1	0.321899	15.6254
GOTERM_BP_FAT	GO:0031400~negative regulation of protein modification process	11	1.70015	0.0103946	NM_000244, NM_002798, NM_016238, NM_001162427, NM_001162426, NM_000368, NM_013366, NM_002813, NM_001136198, NM_001164410, NM_002805, NM_001136197, NM_001033930, NM_003333, NM_001042351, NM_001137664, NM_130800, NM_000402, NM_004935, NM_130801, NM_130802, NM_130803, NM_130804, NM_130799	480	118	13252	2.57366	1	0.332463	16.4872
GOTERM_BP_FAT	GO:0048812~neuron projection morphogenesis	16	2.47295	0.0105941	NM_002957, NM_025213, NM_017514, NM_018008, NM_153620, NM_145805, NM_001485, NM_006237, NM_005522, NM_006796, NM_012398, NM_001164410, NM_001101, NM_001033930, NM_003333, NM_004575, NM_004935, NM_006181, NM_006735	480	213	13252	2.07387	1	0.332576	16.777
GOTERM_BP_FAT	GO:0065004~protein-DNA complex assembly	9	1.39104	0.0108464	NM_021059, NM_001034077, NM_001040874, NM_177925, NM_003516, NM_001161334, NM_001005464, NM_003548, NM_001024599, NM_175054, NM_001123375, NM_175065, NM_003528, NM_003517, NM_022117	480	84	13252	2.95804	1	0.334012	17.1422
GOTERM_BP_FAT	GO:0001508~regulation of action potential	8	1.23648	0.0111748	NM_006796, NM_001162427, NM_178276, NM_005604, NM_001162426, NM_021044, NM_020660, NM_000744, NM_000368, NM_002699	480	68	13252	3.24804	1	0.337265	17.6152
GOTERM_BP_FAT	GO:0042552~myelination	6	0.927357	0.0113363	NM_006796, NM_001162427, NM_178276, NM_005604, NM_001162426, NM_021044, NM_000368, NM_002699	480	38	13252	4.35921	1	0.336375	17.847
GOTERM_BP_FAT	GO:0044275~cellular carbohydrate catabolic process	9	1.39104	0.0116074	NM_004322, NM_000365, NM_032989, NM_053013, NM_001428, NM_001164716, NM_005917, NM_005609, NM_001159287, NM_001042351, NM_000402, NM_001975, NM_005471, NM_001976	480	85	13252	2.92324	1	0.338114	18.2345
GOTERM_BP_FAT	GO:0014044~Schwann cell development	3	0.463679	0.0121249	NM_001164410, NM_005604, NM_004935, NM_002699	480	5	13252	16.565	1	0.345488	18.9696
GOTERM_BP_FAT	GO:0048532~anatomical structure arrangement	3	0.463679	0.0121249	NM_002144, NM_002145, NM_153620, NM_005522	480	5	13252	16.565	1	0.345488	18.9696
GOTERM_BP_FAT	GO:0048934~peripheral nervous system neuron differentiation	3	0.463679	0.0121249	NM_002148, NM_014213, NM_006237	480	5	13252	16.565	1	0.345488	18.9696
GOTERM_BP_FAT	GO:0021561~facial nerve development	3	0.463679	0.0121249	NM_002144, NM_002145, NM_153620, NM_005522	480	5	13252	16.565	1	0.345488	18.9696
GOTERM_BP_FAT	GO:0048736~appendage development	10	1.5456	0.0121796	NM_000522, NM_018951, NM_000523, NM_021193, NM_021192, NM_002148, NM_014213, NM_152739, NM_153715, NM_005523, NM_001080458	480	103	13252	2.68042	1	0.342093	19.0468
GOTERM_BP_FAT	GO:0060173~limb development	10	1.5456	0.0121796	NM_000522, NM_018951, NM_000523, NM_021193, NM_021192, NM_002148, NM_014213, NM_152739, NM_153715, NM_005523, NM_001080458	480	103	13252	2.68042	1	0.342093	19.0468
GOTERM_BP_FAT	GO:0034728~nucleosome organization	9	1.39104	0.0124071	NM_021059, NM_001034077, NM_001040874, NM_177925, NM_003516, NM_001161334, NM_001005464, NM_003548, NM_001024599, NM_175054, NM_001123375, NM_175065, NM_003528, NM_003517, NM_022117	480	86	13252	2.88924	1	0.342669	19.3677
GOTERM_BP_FAT	GO:0022613~ribonucleoprotein complex biogenesis	14	2.16383	0.0131835	NM_016037, NM_019037, NM_018648, NM_001162427, NM_001002, NM_001162426, NM_001020, NM_017647, NM_201995, NM_004477, NM_001031, NM_201997, NM_201998, NM_000368, NM_016312, NM_006331, NM_058219, NM_004630, NM_053275, NM_006802	480	179	13252	2.15931	1	0.355193	20.4537
GOTERM_BP_FAT	GO:0030326~embryonic limb morphogenesis	9	1.39104	0.0132464	NM_000522, NM_018951, NM_000523, NM_021193, NM_021192, NM_002148, NM_014213, NM_152739, NM_153715, NM_005523	480	87	13252	2.85603	1	0.352033	20.5412
GOTERM_BP_FAT	GO:0035113~embryonic appendage morphogenesis	9	1.39104	0.0132464	NM_000522, NM_018951, NM_000523, NM_021193, NM_021192, NM_002148, NM_014213, NM_152739, NM_153715, NM_005523	480	87	13252	2.85603	1	0.352033	20.5412
GOTERM_BP_FAT	GO:0046365~monosaccharide catabolic process	8	1.23648	0.0139856	NM_005917, NM_004322, NM_001159287, NM_001042351, NM_000365, NM_000402, NM_001975, NM_053013, NM_032989, NM_005471, NM_001976, NM_001428	480	71	13252	3.1108	1	0.363097	21.5613
GOTERM_BP_FAT	GO:0030029~actin filament-based process	17	2.62751	0.014027	NM_001077182, NM_002613, NM_019034, NM_000366, NM_001614, NM_016642, NM_012418, NM_001164410, NM_004924, NM_017525, NM_001018004, NM_001130004, NM_001018005, NM_033016, NM_002608, NM_031268, NM_004468, NM_001130005, NM_001018020, NM_003088, NM_005159, NM_001100, NM_005022, NM_016337, NM_001102, NM_001018008, NM_001018007, NM_004935, NM_001018006	480	240	13252	1.95559	1	0.359511	21.6181
GOTERM_BP_FAT	GO:0006357~regulation of transcription from RNA polymerase II promoter	39	6.02782	0.0142746	NM_001130824, NM_003403, NM_001130825, NM_212479, NM_006237, NM_018942, NM_001964, NM_183400, NM_183401, NM_005604, NM_130800, NM_014213, NM_130801, NM_130802, NM_006735, NM_130803, NM_130804, NM_002957, NM_024015, NM_001012643, NM_001111020, NM_002148, NM_024017, NM_153620, NM_001007026, NM_001161482, NM_006236, NM_014972, NM_014249, NM_004290, NM_006624, NM_004575, NM_003910, NM_000522, NM_0002…	480	727	13252	1.48105	1	0.360183	21.9568
GOTERM_BP_FAT	GO:0007015~actin filament organization	8	1.23648	0.0150257	NM_001077182, NM_003088, NM_012418, NM_005159, NM_001100, NM_001130004, NM_016337, NM_019034, NM_001102, NM_004924, NM_001130005	480	72	13252	3.06759	1	0.370752	22.9758
GOTERM_BP_FAT	GO:0007411~axon guidance	10	1.5456	0.0153515	NM_017514, NM_018008, NM_153620, NM_145805, NM_001485, NM_005522, NM_001164410, NM_001033930, NM_003333, NM_004575, NM_004935, NM_006181, NM_006735	480	107	13252	2.58022	1	0.372739	23.414
GOTERM_BP_FAT	GO:0045944~positive regulation of transcription from RNA polymerase II promoter	23	3.55487	0.0158917	NM_000244, NM_000522, NM_000523, NM_001130824, NM_145657, NM_001130825, NM_001429, NM_005522, NM_001989, NM_001964, NM_002144, NM_005604, NM_130800, NM_002181, NM_014213, NM_130801, NM_001080413, NM_130802, NM_006735, NM_130803, NM_130799, NM_130804, NM_002957, NM_001111020, NM_002148, NM_024017, NM_153620, NM_016346, NM_004451, NM_006236, NM_006896, NM_014249, NM_003169, NM_004575	480	371	13252	1.71157	1	0.378697	24.1352
GOTERM_BP_FAT	GO:0051351~positive regulation of ligase activity	8	1.23648	0.0161197	NM_013366, NM_002798, NM_001136198, NM_002813, NM_001136197, NM_002805, NM_001033930, NM_016238, NM_024782, NM_003333, NM_001137664	480	73	13252	3.02557	1	0.378689	24.4377
GOTERM_BP_FAT	GO:0007272~ensheathment of neurons	6	0.927357	0.0170873	NM_006796, NM_001162427, NM_178276, NM_005604, NM_001162426, NM_021044, NM_000368, NM_002699	480	42	13252	3.94405	1	0.39203	25.7089
GOTERM_BP_FAT	GO:0008366~axon ensheathment	6	0.927357	0.0170873	NM_006796, NM_001162427, NM_178276, NM_005604, NM_001162426, NM_021044, NM_000368, NM_002699	480	42	13252	3.94405	1	0.39203	25.7089
GOTERM_BP_FAT	GO:0016052~carbohydrate catabolic process	10	1.5456	0.0171478	NM_004322, NM_000365, NM_032989, NM_053013, NM_001428, NM_001164716, NM_005917, NM_005609, NM_001159287, NM_001042351, NM_006691, NM_000402, NM_001975, NM_005471, NM_001976	480	109	13252	2.53287	1	0.388885	25.7877
GOTERM_BP_FAT	GO:0051216~cartilage development	8	1.23648	0.017269	NM_004451, NM_021192, NM_002146, NM_181809, NM_153631, NM_019102, NM_030661, NM_005523, NM_006898	480	74	13252	2.98468	1	0.386876	25.9453
GOTERM_BP_FAT	GO:0006007~glucose catabolic process	7	1.08192	0.0178818	NM_005917, NM_004322, NM_001159287, NM_001042351, NM_000365, NM_000402, NM_001975, NM_053013, NM_032989, NM_001976, NM_001428	480	58	13252	3.33204	1	0.393382	26.7375
GOTERM_BP_FAT	GO:0045892~negative regulation of transcription, DNA-dependent	22	3.40031	0.0186429	NM_000244, NM_032272, NM_001130824, NM_001130825, NM_212479, NM_004188, NM_018942, NM_001428, NM_006618, NM_001964, NM_001940, NM_130800, NM_130801, NM_006735, NM_130802, NM_130803, NM_130799, NM_130804, NM_024015, NM_002957, NM_001012643, NM_001111020, NM_001135031, NM_005654, NM_001452, NM_016346, NM_019558, NM_001007026, NM_001161482, NM_006236, NM_006896, NM_014972, NM_014249, NM_003169, NM_0…	480	355	13252	1.71094	1	0.402131	27.7104
GOTERM_BP_FAT	GO:0010628~positive regulation of gene expression	32	4.9459	0.0193692	NM_001130824, NM_001130825, NM_003282, NM_001964, NM_183400, NM_183401, NM_002805, NM_001145829, NM_005604, NM_130800, NM_130801, NM_014213, NM_130802, NM_006735, NM_130803, NM_130804, NM_017521, NM_002957, NM_001111020, NM_002148, NM_024017, NM_153620, NM_006236, NM_002813, NM_014249, NM_004290, NM_003333, NM_004575, NM_000244, NM_000522, NM_000523, NM_145657, NM_001429, NM_002699, NM_005522, NM…	480	581	13252	1.5206	1	0.409972	28.6274
GOTERM_BP_FAT	GO:0030902~hindbrain development	7	1.08192	0.0208334	NM_002144, NM_002145, NM_001164410, NM_153620, NM_001485, NM_004935, NM_006735, NM_006237, NM_005522	480	60	13252	3.22097	1	0.429085	30.4428
GOTERM_BP_FAT	GO:0051253~negative regulation of RNA metabolic process	22	3.40031	0.0220249	NM_000244, NM_032272, NM_001130824, NM_001130825, NM_212479, NM_004188, NM_018942, NM_001428, NM_006618, NM_001964, NM_001940, NM_130800, NM_130801, NM_006735, NM_130802, NM_130803, NM_130799, NM_130804, NM_024015, NM_002957, NM_001012643, NM_001111020, NM_001135031, NM_005654, NM_001452, NM_016346, NM_019558, NM_001007026, NM_001161482, NM_006236, NM_006896, NM_014972, NM_014249, NM_003169, NM_0…	480	361	13252	1.6825	1	0.443078	31.8879
GOTERM_BP_FAT	GO:0045941~positive regulation of transcription	31	4.79134	0.0223967	NM_001130824, NM_001130825, NM_003282, NM_001964, NM_183400, NM_183401, NM_002805, NM_001145829, NM_005604, NM_130800, NM_130801, NM_014213, NM_130802, NM_006735, NM_130803, NM_130804, NM_017521, NM_002957, NM_001111020, NM_024017, NM_002148, NM_153620, NM_006236, NM_002813, NM_014249, NM_004290, NM_003333, NM_004575, NM_000244, NM_000522, NM_000523, NM_145657, NM_001429, NM_005522, NM_001989, NM…	480	564	13252	1.51748	1	0.444445	32.333
GOTERM_BP_FAT	GO:0042391~regulation of membrane potential	11	1.70015	0.0234772	NM_001081560, NM_001162427, NM_001081562, NM_001162426, NM_021044, NM_001081563, NM_004409, NM_020660, NM_000368, NM_002699, NM_006796, NM_001164410, NM_000080, NM_178276, NM_005604, NM_004935, NM_000744	480	134	13252	2.26636	1	0.455985	33.6111
GOTERM_BP_FAT	GO:0031175~neuron projection development	17	2.62751	0.0235928	NM_002957, NM_025213, NM_017514, NM_145350, NM_018008, NM_145352, NM_153620, NM_145805, NM_001485, NM_006237, NM_005522, NM_006796, NM_012398, NM_001164410, NM_001101, NM_001033930, NM_003333, NM_003693, NM_004575, NM_004935, NM_006181, NM_006735	480	256	13252	1.83337	1	0.45352	33.7464
GOTERM_BP_FAT	GO:0006396~RNA processing	30	4.63679	0.0242551	NM_019037, NM_003407, NM_001020, NM_078480, NM_004477, NM_016333, NM_006445, NM_017619, NM_014460, NM_031472, NM_001160393, NM_001160392, NM_001160390, NM_016037, NM_018648, NM_003685, NM_003587, NM_001031, NM_006867, NM_021231, NM_006331, NM_001081559, NM_058219, NM_001160389, NM_001080543, NM_001136033, NM_004630, NM_005968, NM_003819, NM_001033678, NM_031203, NM_001008711, NM_001008712, NM_001…	480	545	13252	1.51972	1	0.458738	34.5171
GOTERM_BP_FAT	GO:0021783~preganglionic parasympathetic nervous system development	3	0.463679	0.0242675	NM_002144, NM_002145, NM_153620, NM_005522	480	7	13252	11.8321	1	0.454892	34.5315
GOTERM_BP_FAT	GO:0060216~definitive hemopoiesis	3	0.463679	0.0242675	NM_024015, NM_002146, NM_152739	480	7	13252	11.8321	1	0.454892	34.5315
GOTERM_BP_FAT	GO:0045893~positive regulation of transcription, DNA-dependent	27	4.17311	0.0243264	NM_000522, NM_000244, NM_000523, NM_001130824, NM_145657, NM_001130825, NM_001429, NM_005522, NM_001989, NM_001964, NM_002144, NM_183400, NM_002805, NM_183401, NM_005604, NM_002181, NM_130800, NM_014213, NM_001080413, NM_130801, NM_006735, NM_130802, NM_130803, NM_130799, NM_130804, NM_002957, NM_001111020, NM_002148, NM_024017, NM_153620, NM_001452, NM_016346, NM_006236, NM_004451, NM_006896, NM…	480	477	13252	1.56274	1	0.451748	34.5996
GOTERM_BP_FAT	GO:0002504~antigen processing and presentation of peptide or polysaccharide antigen via MHC class II	5	0.772798	0.0244959	NM_002121, NM_033554, NM_002118, NM_002119, NM_006120	480	31	13252	4.45296	1	0.450167	34.7952
GOTERM_BP_FAT	GO:0010605~negative regulation of macromolecule metabolic process	38	5.87326	0.0247355	NM_016238, NM_032272, NM_001162427, NM_001130824, NM_001162426, NM_001130825, NM_212479, NM_018942, NM_000368, NM_001964, NM_001136198, NM_001164410, NM_002805, NM_001136197, NM_130800, NM_130801, NM_130802, NM_006735, NM_130803, NM_130804, NM_002957, NM_024015, NM_001012643, NM_001111020, NM_001007026, NM_001161482, NM_006236, NM_014972, NM_002813, NM_014249, NM_003333, NM_004575, NM_006624, NM_…	480	732	13252	1.43322	1	0.449562	35.0708
GOTERM_BP_FAT	GO:0070271~protein complex biogenesis	28	4.32767	0.0268345	NM_001080855, NM_025157, NM_001162427, NM_001162426, NM_080386, NM_152871, NM_032525, NM_152872, NM_018943, NM_000368, NM_020040, NM_032704, NM_178014, NM_207312, NM_001164410, NM_003801, NM_001516, NM_006009, NM_139314, NM_006001, NM_006000, NM_002386, NM_004607, NM_177987, NM_000043, NM_001008910, NM_178012, NM_006120, NM_001164154, NM_007108, NM_001039667, NM_006087, NM_006086, NM_006088, NM_0…	480	503	13252	1.53685	1	0.473206	37.4387
GOTERM_BP_FAT	GO:0006461~protein complex assembly	28	4.32767	0.0268345	NM_001080855, NM_025157, NM_001162427, NM_001162426, NM_080386, NM_152871, NM_032525, NM_152872, NM_018943, NM_000368, NM_020040, NM_032704, NM_178014, NM_207312, NM_001164410, NM_003801, NM_001516, NM_006009, NM_139314, NM_006001, NM_006000, NM_002386, NM_004607, NM_177987, NM_000043, NM_001008910, NM_178012, NM_006120, NM_001164154, NM_007108, NM_001039667, NM_006087, NM_006086, NM_006088, NM_0…	480	503	13252	1.53685	1	0.473206	37.4387
GOTERM_BP_FAT	GO:0046164~alcohol catabolic process	8	1.23648	0.0269694	NM_005917, NM_004322, NM_001159287, NM_001042351, NM_000365, NM_000402, NM_001975, NM_053013, NM_032989, NM_005471, NM_001976, NM_001428	480	81	13252	2.72675	1	0.471066	37.588
GOTERM_BP_FAT	GO:0051340~regulation of ligase activity	8	1.23648	0.0269694	NM_013366, NM_002798, NM_001136198, NM_002813, NM_001136197, NM_002805, NM_001033930, NM_016238, NM_024782, NM_003333, NM_001137664	480	81	13252	2.72675	1	0.471066	37.588
GOTERM_BP_FAT	GO:0016481~negative regulation of transcription	26	4.01855	0.0269823	NM_000244, NM_032272, NM_001130824, NM_212479, NM_004188, NM_001130825, NM_018942, NM_001428, NM_006618, NM_001964, NM_001940, NM_002805, NM_001136239, NM_130800, NM_130801, NM_006735, NM_130802, NM_130803, NM_130799, NM_130804, NM_024015, NM_002957, NM_001012643, NM_001111020, NM_001135031, NM_005654, NM_001452, NM_016346, NM_019558, NM_001007026, NM_001161482, NM_006236, NM_006896, NM_014972, N…	480	458	13252	1.56729	1	0.46743	37.6023
GOTERM_BP_FAT	GO:0051254~positive regulation of RNA metabolic process	27	4.17311	0.0270173	NM_000522, NM_000244, NM_000523, NM_001130824, NM_145657, NM_001130825, NM_001429, NM_005522, NM_001989, NM_001964, NM_002144, NM_183400, NM_002805, NM_183401, NM_005604, NM_002181, NM_130800, NM_014213, NM_001080413, NM_130801, NM_006735, NM_130802, NM_130803, NM_130799, NM_130804, NM_002957, NM_001111020, NM_002148, NM_024017, NM_153620, NM_001452, NM_016346, NM_006236, NM_004451, NM_006896, NM…	480	481	13252	1.54974	1	0.464129	37.641
GOTERM_BP_FAT	GO:0021761~limbic system development	5	0.772798	0.02722	NM_017514, NM_001164410, NM_001162427, NM_145657, NM_005604, NM_001162426, NM_004935, NM_000368	480	32	13252	4.3138	1	0.462968	37.8646
GOTERM_BP_FAT	GO:0048729~tissue morphogenesis	13	2.00927	0.0282299	NM_033260, NM_002957, NM_024015, NM_182706, NM_021192, NM_001018004, NM_002145, NM_001018005, NM_016170, NM_001162427, NM_000366, NM_001162426, NM_005523, NM_000368, NM_001018020, NM_015356, NM_005159, NM_005022, NM_019102, NM_001018008, NM_001018007, NM_001018006	480	178	13252	2.01634	1	0.471697	38.9675
GOTERM_BP_FAT	GO:0031396~regulation of protein ubiquitination	9	1.39104	0.0282412	NM_002798, NM_016238, NM_001162427, NM_001162426, NM_000368, NM_013366, NM_002813, NM_001136198, NM_002805, NM_001136197, NM_001164410, NM_001033930, NM_003333, NM_001137664, NM_004935	480	100	13252	2.48475	1	0.468196	38.9798
GOTERM_BP_FAT	GO:0014706~striated muscle tissue development	10	1.5456	0.0284854	NM_002957, NM_001018004, NM_001018005, NM_002148, NM_001162427, NM_000366, NM_001162426, NM_001429, NM_000368, NM_001018020, NM_006796, NM_005159, NM_001100, NM_001164410, NM_001018008, NM_001018007, NM_014213, NM_004935, NM_001018006	480	119	13252	2.32003	1	0.467538	39.2436
GOTERM_BP_FAT	GO:0032269~negative regulation of cellular protein metabolic process	13	2.00927	0.029311	NM_000244, NM_002798, NM_016238, NM_001162427, NM_001162426, NM_000368, NM_001136198, NM_001136197, NM_002805, NM_001164410, NM_001033930, NM_001042351, NM_130800, NM_130801, NM_130802, NM_130803, NM_130799, NM_130804, NM_001414, NM_013366, NM_002813, NM_003333, NM_001137664, NM_000402, NM_004935, NM_007355	480	179	13252	2.00507	1	0.473738	40.1279
GOTERM_BP_FAT	GO:0051436~negative regulation of ubiquitin-protein ligase activity during mitotic cell cycle	7	1.08192	0.029611	NM_013366, NM_002798, NM_001136198, NM_002813, NM_001136197, NM_002805, NM_001033930, NM_016238, NM_003333, NM_001137664	480	65	13252	2.97321	1	0.473692	40.4461
GOTERM_BP_FAT	GO:0048486~parasympathetic nervous system development	3	0.463679	0.031592	NM_002144, NM_002145, NM_153620, NM_005522	480	8	13252	10.3531	1	0.492592	42.508
GOTERM_BP_FAT	GO:0032332~positive regulation of chondrocyte differentiation	3	0.463679	0.031592	NM_021192, NM_002181, NM_005523	480	8	13252	10.3531	1	0.492592	42.508
GOTERM_BP_FAT	GO:0021799~cerebral cortex radially oriented cell migration	3	0.463679	0.031592	NM_006236, NM_001164410, NM_005604, NM_004935	480	8	13252	10.3531	1	0.492592	42.508
GOTERM_BP_FAT	GO:0048857~neural nucleus development	3	0.463679	0.031592	NM_002144, NM_002145, NM_153620, NM_005522	480	8	13252	10.3531	1	0.492592	42.508
GOTERM_BP_FAT	GO:0000904~cell morphogenesis involved in differentiation	16	2.47295	0.0318289	NM_002957, NM_025213, NM_017514, NM_018008, NM_153620, NM_145805, NM_001485, NM_006237, NM_005522, NM_006796, NM_012398, NM_001164410, NM_001101, NM_001033930, NM_003333, NM_004575, NM_004935, NM_006181, NM_006735	480	244	13252	1.81038	1	0.491675	42.75
GOTERM_BP_FAT	GO:0048858~cell projection morphogenesis	16	2.47295	0.0328131	NM_002957, NM_025213, NM_017514, NM_018008, NM_153620, NM_145805, NM_001485, NM_006237, NM_005522, NM_006796, NM_012398, NM_001164410, NM_001101, NM_001033930, NM_003333, NM_004575, NM_004935, NM_006181, NM_006735	480	245	13252	1.80299	1	0.498856	43.7453
GOTERM_BP_FAT	GO:0031327~negative regulation of cellular biosynthetic process	30	4.63679	0.0328134	NM_000244, NM_032272, NM_001130824, NM_001162427, NM_001162426, NM_212479, NM_001130825, NM_004188, NM_018942, NM_000368, NM_001428, NM_006618, NM_001964, NM_001940, NM_002805, NM_001136239, NM_130800, NM_130801, NM_006735, NM_130802, NM_130803, NM_130799, NM_130804, NM_022117, NM_024015, NM_002957, NM_001414, NM_001012643, NM_001111020, NM_033016, NM_002608, NM_001135031, NM_005654, NM_001452, N…	480	560	13252	1.47902	1	0.495385	43.7456
GOTERM_BP_FAT	GO:0051444~negative regulation of ubiquitin-protein ligase activity	7	1.08192	0.0337109	NM_013366, NM_002798, NM_001136198, NM_002813, NM_001136197, NM_002805, NM_001033930, NM_016238, NM_003333, NM_001137664	480	67	13252	2.88445	1	0.501439	44.6389
GOTERM_BP_FAT	GO:0051352~negative regulation of ligase activity	7	1.08192	0.0337109	NM_013366, NM_002798, NM_001136198, NM_002813, NM_001136197, NM_002805, NM_001033930, NM_016238, NM_003333, NM_001137664	480	67	13252	2.88445	1	0.501439	44.6389
GOTERM_BP_FAT	GO:0030534~adult behavior	8	1.23648	0.0358202	NM_024016, NM_025213, NM_001164410, NM_002148, NM_152296, NM_013247, NM_014213, NM_004935, NM_145074, NM_000744	480	86	13252	2.56822	1	0.519595	46.6861
GOTERM_BP_FAT	GO:0051437~positive regulation of ubiquitin-protein ligase activity during mitotic cell cycle	7	1.08192	0.0358918	NM_013366, NM_002798, NM_001136198, NM_002813, NM_001136197, NM_002805, NM_001033930, NM_016238, NM_003333, NM_001137664	480	68	13252	2.84203	1	0.516878	46.7543
GOTERM_BP_FAT	GO:0060537~muscle tissue development	10	1.5456	0.0373807	NM_002957, NM_001018004, NM_001018005, NM_002148, NM_001162427, NM_000366, NM_001162426, NM_001429, NM_000368, NM_001018020, NM_006796, NM_005159, NM_001100, NM_001164410, NM_001018008, NM_001018007, NM_014213, NM_004935, NM_001018006	480	125	13252	2.20867	1	0.528085	48.1546
GOTERM_BP_FAT	GO:0051248~negative regulation of protein metabolic process	13	2.00927	0.0377308	NM_000244, NM_002798, NM_016238, NM_001162427, NM_001162426, NM_000368, NM_001136198, NM_001136197, NM_002805, NM_001164410, NM_001033930, NM_001042351, NM_130800, NM_130801, NM_130802, NM_130803, NM_130799, NM_130804, NM_001414, NM_013366, NM_002813, NM_003333, NM_001137664, NM_000402, NM_004935, NM_007355	480	186	13252	1.92961	1	0.528061	48.4787
GOTERM_BP_FAT	GO:0019320~hexose catabolic process	7	1.08192	0.0381613	NM_005917, NM_004322, NM_001159287, NM_001042351, NM_000365, NM_000402, NM_001975, NM_053013, NM_032989, NM_001976, NM_001428	480	69	13252	2.80085	1	0.528802	48.8748
GOTERM_BP_FAT	GO:0051017~actin filament bundle formation	4	0.618238	0.038482	NM_001077182, NM_003088, NM_012418, NM_001130004, NM_001102, NM_004924, NM_001130005	480	21	13252	5.25873	1	0.528499	49.1679
GOTERM_BP_FAT	GO:0030239~myofibril assembly	4	0.618238	0.038482	NM_005159, NM_001100, NM_001018004, NM_001018005, NM_000366, NM_001018008, NM_001018007, NM_001018006, NM_001614, NM_001018020	480	21	13252	5.25873	1	0.528499	49.1679
GOTERM_BP_FAT	GO:0006457~protein folding	12	1.85471	0.038619	NM_057092, NM_001605, NM_004607, NM_005528, NM_001098398, NM_000943, NM_006120, NM_004470, NM_003573, NM_001039550, NM_004371, NM_001042545, NM_001042544, NM_001135208, NM_006736, NM_012181, NM_007355, NM_017723	480	166	13252	1.99578	1	0.526487	49.2926
GOTERM_BP_FAT	GO:0034660~ncRNA metabolic process	15	2.31839	0.0387544	NM_016037, NM_019037, NM_018648, NM_001605, NM_017647, NM_001020, NM_006295, NM_004477, NM_001031, NM_016312, NM_006331, NM_031472, NM_058219, NM_001160389, NM_020745, NM_002887, NM_001160393, NM_001033678, NM_001160392, NM_001160390	480	229	13252	1.80841	1	0.52449	49.4156
GOTERM_BP_FAT	GO:0006928~cell motion	26	4.01855	0.038945	NM_182706, NM_017514, NM_000366, NM_145805, NM_001013255, NM_001485, NM_001614, NM_001013254, NM_006237, NM_005522, NM_173628, NM_178014, NM_001164410, NM_001013253, NM_001033930, NM_005604, NM_006691, NM_006735, NM_005720, NM_001018004, NM_001018005, NM_018008, NM_002339, NM_153620, NM_005654, NM_033016, NM_002608, NM_001018020, NM_006236, NM_015356, NM_001481, NM_001101, NM_006088, NM_003333, N…	480	475	13252	1.51119	1	0.523031	49.5883
GOTERM_BP_FAT	GO:0014037~Schwann cell differentiation	3	0.463679	0.0396613	NM_001164410, NM_005604, NM_004935, NM_002699	480	9	13252	9.20278	1	0.526406	50.2322
GOTERM_BP_FAT	GO:0051276~chromosome organization	26	4.01855	0.0397892	NM_015048, NM_021059, NM_001130824, NM_025256, NM_025259, NM_001130825, NM_006339, NM_001161334, NM_001024599, NM_130800, NM_130801, NM_012102, NM_130802, NM_130803, NM_130804, NM_001111020, NM_003482, NM_019088, NM_177925, NM_172165, NM_172166, NM_003548, NM_175065, NM_000244, NM_001146695, NM_001098426, NM_005527, NM_004187, NM_004188, NM_001429, NM_001146702, NM_006618, NM_003516, NM_001005464…	480	476	13252	1.50802	1	0.524396	50.3464
GOTERM_BP_FAT	GO:0010558~negative regulation of macromolecule biosynthetic process	29	4.48223	0.0398137	NM_000244, NM_032272, NM_001130824, NM_001162427, NM_001162426, NM_212479, NM_001130825, NM_004188, NM_018942, NM_000368, NM_001428, NM_006618, NM_001964, NM_001940, NM_002805, NM_001136239, NM_130800, NM_130801, NM_006735, NM_130802, NM_130803, NM_130799, NM_130804, NM_022117, NM_024015, NM_002957, NM_001414, NM_001012643, NM_001111020, NM_001135031, NM_005654, NM_001452, NM_016346, NM_019558, N…	480	546	13252	1.46638	1	0.521479	50.3682
GOTERM_BP_FAT	GO:0051146~striated muscle cell differentiation	8	1.23648	0.0398409	NM_002957, NM_001748, NM_001018004, NM_001018005, NM_001162427, NM_000366, NM_001146068, NM_001162426, NM_001614, NM_000368, NM_001018020, NM_006796, NM_005159, NM_001100, NM_001018008, NM_001018007, NM_001018006	480	88	13252	2.50985	1	0.518621	50.3925
GOTERM_BP_FAT	GO:0051443~positive regulation of ubiquitin-protein ligase activity	7	1.08192	0.0405204	NM_013366, NM_002798, NM_001136198, NM_002813, NM_001136197, NM_002805, NM_001033930, NM_016238, NM_003333, NM_001137664	480	70	13252	2.76083	1	0.521626	50.9943
GOTERM_BP_FAT	GO:0009890~negative regulation of biosynthetic process	30	4.63679	0.041828	NM_000244, NM_032272, NM_001130824, NM_001162427, NM_001162426, NM_212479, NM_001130825, NM_004188, NM_018942, NM_000368, NM_001428, NM_006618, NM_001964, NM_001940, NM_002805, NM_001136239, NM_130800, NM_130801, NM_006735, NM_130802, NM_130803, NM_130799, NM_130804, NM_022117, NM_024015, NM_002957, NM_001414, NM_001012643, NM_001111020, NM_033016, NM_002608, NM_001135031, NM_005654, NM_001452, N…	480	572	13252	1.44799	1	0.530039	52.1332
GOTERM_BP_FAT	GO:0051173~positive regulation of nitrogen compound metabolic process	33	5.10046	0.0422162	NM_001130824, NM_001130825, NM_003282, NM_001964, NM_183400, NM_183401, NM_002805, NM_001145829, NM_005604, NM_130800, NM_014213, NM_130801, NM_130802, NM_006735, NM_130803, NM_130804, NM_017521, NM_002957, NM_001111020, NM_002148, NM_024017, NM_153620, NM_033016, NM_006236, NM_002813, NM_014249, NM_004290, NM_003333, NM_004575, NM_007355, NM_000522, NM_000244, NM_000523, NM_145657, NM_001429, NM…	480	644	13252	1.41471	1	0.530343	52.4665
GOTERM_BP_FAT	GO:0051439~regulation of ubiquitin-protein ligase activity during mitotic cell cycle	7	1.08192	0.0429698	NM_013366, NM_002798, NM_001136198, NM_002813, NM_001136197, NM_002805, NM_001033930, NM_016238, NM_003333, NM_001137664	480	71	13252	2.72195	1	0.533745	53.1073
GOTERM_BP_FAT	GO:0035136~forelimb morphogenesis	4	0.618238	0.0433983	NM_000522, NM_002148, NM_014213, NM_152739	480	22	13252	5.0197	1	0.534352	53.468
GOTERM_BP_FAT	GO:0019228~regulation of action potential in neuron	6	0.927357	0.0448311	NM_006796, NM_001162427, NM_178276, NM_005604, NM_001162426, NM_021044, NM_000368, NM_002699	480	54	13252	3.06759	1	0.543225	54.6553
GOTERM_BP_FAT	GO:0032355~response to estradiol stimulus	6	0.927357	0.0448311	NM_000515, NM_002608, NM_033016, NM_021044, NM_022560, NM_183400, NM_183401, NM_022562, NM_022561, NM_022559, NM_183398, NM_004290, NM_183399, NM_002181, NM_001975	480	54	13252	3.06759	1	0.543225	54.6553
GOTERM_BP_FAT	GO:0008344~adult locomotory behavior	6	0.927357	0.0448311	NM_024016, NM_025213, NM_002148, NM_152296, NM_013247, NM_014213, NM_145074	480	54	13252	3.06759	1	0.543225	54.6553
GOTERM_BP_FAT	GO:0032990~cell part morphogenesis	16	2.47295	0.0449426	NM_002957, NM_025213, NM_017514, NM_018008, NM_153620, NM_145805, NM_001485, NM_006237, NM_005522, NM_006796, NM_012398, NM_001164410, NM_001101, NM_001033930, NM_003333, NM_004575, NM_004935, NM_006181, NM_006735	480	256	13252	1.72552	1	0.541165	54.7464
GOTERM_BP_FAT	GO:0045935~positive regulation of nucleobase, nucleoside, nucleotide and nucleic acid metabolic process	32	4.9459	0.0452255	NM_001130824, NM_001130825, NM_003282, NM_001964, NM_183400, NM_183401, NM_002805, NM_001145829, NM_005604, NM_130800, NM_014213, NM_130801, NM_130802, NM_006735, NM_130803, NM_130804, NM_017521, NM_002957, NM_001111020, NM_002148, NM_024017, NM_153620, NM_033016, NM_006236, NM_002813, NM_014249, NM_004290, NM_003333, NM_004575, NM_000522, NM_000244, NM_000523, NM_145657, NM_001429, NM_005522, NM…	480	624	13252	1.41581	1	0.540519	54.977
GOTERM_BP_FAT	GO:0006323~DNA packaging	9	1.39104	0.0457684	NM_021059, NM_001034077, NM_001040874, NM_177925, NM_003516, NM_001161334, NM_001005464, NM_003548, NM_001024599, NM_175054, NM_001123375, NM_175065, NM_003528, NM_003517, NM_022117	480	110	13252	2.25886	1	0.541967	55.4164
GOTERM_BP_FAT	GO:0030030~cell projection organization	21	3.24575	0.0459264	NM_025213, NM_017514, NM_145350, NM_145352, NM_001162427, NM_000366, NM_001162426, NM_145805, NM_001485, NM_006237, NM_000368, NM_005522, NM_006796, NM_001164410, NM_001033930, NM_006735, NM_002957, NM_001018004, NM_001018005, NM_018008, NM_153620, NM_033016, NM_002608, NM_001018020, NM_012398, NM_001101, NM_001103, NM_003333, NM_001018008, NM_003693, NM_004575, NM_001018007, NM_004935, NM_001018…	480	368	13252	1.57548	1	0.540334	55.5436
GOTERM_BP_FAT	GO:0048545~response to steroid hormone stimulus	13	2.00927	0.0461998	NM_002957, NM_000515, NM_002608, NM_033016, NM_152871, NM_021044, NM_152872, NM_000043, NM_001429, NM_022560, NM_183400, NM_001100, NM_183401, NM_022562, NM_000017, NM_022561, NM_183398, NM_022559, NM_183399, NM_004290, NM_002181, NM_175918, NM_001975, NM_002846	480	192	13252	1.86931	1	0.539635	55.7627
GOTERM_BP_FAT	GO:0045934~negative regulation of nucleobase, nucleoside, nucleotide and nucleic acid metabolic process	27	4.17311	0.0493791	NM_000244, NM_032272, NM_001130824, NM_212479, NM_004188, NM_001130825, NM_018942, NM_001428, NM_006618, NM_001964, NM_001940, NM_002805, NM_001136239, NM_130800, NM_130801, NM_006735, NM_130802, NM_130803, NM_130799, NM_130804, NM_022117, NM_024015, NM_002957, NM_001012643, NM_001111020, NM_001135031, NM_005654, NM_001452, NM_016346, NM_019558, NM_001007026, NM_001161482, NM_006236, NM_006896, N…	480	511	13252	1.45876	1	0.561284	58.2376

## Sheet: >=30bp_HS-DM_200kb
Category	Term	Count	%	PValue	Genes	List Total	Pop Hits	Pop Total	Fold Enrichment	Bonferroni	Benjamini	FDR
GOTERM_BP_FAT	GO:0009952~anterior/posterior pattern formation	31	2.89179	4.26694e-10	NM_000523, NM_153631, NM_005430, NM_003403, NM_001485, NM_001429, NM_152739, NM_153715, NM_005523, NM_014621, NM_005522, NM_006898, NM_018951, NM_018952, NM_002144, NM_016941, NM_019102, NM_002141, NM_014213, NM_006735, NM_024015, NM_024016, NM_024014, NM_021192, NM_002146, NM_002145, NM_002148, NM_024017, NM_002147, NM_153620, NM_030661, NM_203486, NM_019558, NM_004502, NM_006896	778	140	13252	3.77169	1.09959e-06	1.09959e-06	7.55329e-07
GOTERM_BP_FAT	GO:0006986~response to unfolded protein	21	1.95896	1.80594e-09	NM_001710, NM_021246, NM_005528, NM_001320, NM_021221, NM_005527, NM_025259, NM_021160, NM_005345, NM_001003693, NM_001039550, NM_005510, NM_013974, NM_019101, NM_006736, NM_002441, NM_001288, NM_007348, NM_001605, NM_006295, NM_005346, NM_021979, NM_172165, NM_172166, NM_001039651, NM_002155, NM_006929, NM_007355	778	70	13252	5.11003	4.6539e-06	2.32695e-06	3.19686e-06
GOTERM_BP_FAT	GO:0048706~embryonic skeletal system development	22	2.05224	1.81699e-09	NM_000244, NM_153631, NM_024501, NM_152739, NM_006898, NM_014621, NM_018952, NM_002144, NM_019102, NM_002141, NM_130800, NM_130801, NM_014213, NM_130802, NM_006735, NM_130803, NM_130804, NM_130799, NM_024015, NM_024016, NM_024014, NM_002146, NM_002145, NM_002148, NM_024017, NM_030661, NM_002147, NM_004502, NM_006896	778	77	13252	4.86669	4.68237e-06	1.56079e-06	3.21641e-06
GOTERM_BP_FAT	GO:0048704~embryonic skeletal system morphogenesis	19	1.77239	1.96245e-09	NM_000244, NM_153631, NM_006898, NM_014621, NM_018952, NM_002144, NM_019102, NM_002141, NM_130800, NM_130801, NM_014213, NM_006735, NM_130802, NM_130803, NM_130804, NM_130799, NM_024015, NM_024016, NM_024014, NM_002146, NM_002145, NM_002148, NM_030661, NM_002147, NM_004502, NM_006896	778	57	13252	5.67781	5.05723e-06	1.26431e-06	3.47392e-06
GOTERM_BP_FAT	GO:0051789~response to protein stimulus	25	2.33209	7.5771e-09	NM_001710, NM_005528, NM_021246, NM_152871, NM_025259, NM_005527, NM_021221, NM_001320, NM_152872, NM_021160, NM_005345, NM_001003693, NM_001039550, NM_001964, NM_005510, NM_019101, NM_013974, NM_006736, NM_001288, NM_002441, NM_007348, NM_001605, NM_006295, NM_000043, NM_000616, NM_005346, NM_021979, NM_172165, NM_001954, NM_172166, NM_013993, NM_013994, NM_001039651, NM_002155, NM_006929, NM_00…	778	106	13252	4.01732	1.9526e-05	3.90523e-06	1.34129e-05
GOTERM_BP_FAT	GO:0051258~protein polymerization	16	1.49254	3.74561e-08	NM_006001, NM_006000, NM_002386, NM_080386, NM_177987, NM_032525, NM_018943, NM_178012, NM_001164154, NM_032704, NM_020040, NM_178014, NM_006087, NM_207312, NM_006086, NM_006088, NM_006082, NM_006009, NM_001069	778	47	13252	5.79861	9.65196e-05	1.60873e-05	6.63043e-05
GOTERM_BP_FAT	GO:0048705~skeletal system morphogenesis	24	2.23881	1.07441e-07	NM_000244, NM_000900, NM_153631, NM_005523, NM_014621, NM_006898, NM_018952, NM_002144, NM_019102, NM_002141, NM_130800, NM_014213, NM_130801, NM_130802, NM_006735, NM_130803, NM_130804, NM_130799, NM_024015, NM_024016, NM_024014, NM_002146, NM_021192, NM_002145, NM_002148, NM_030661, NM_002147, NM_019558, NM_004502, NM_004530, NM_001127891, NM_006896	778	112	13252	3.65002	0.000276838	3.9553e-05	0.000190191
GOTERM_BP_FAT	GO:0003002~regionalization	33	3.07836	1.35507e-07	NM_000523, NM_153631, NM_005430, NM_003403, NM_001485, NM_001429, NM_152739, NM_153715, NM_005523, NM_014621, NM_005522, NM_006898, NM_001989, NM_018951, NM_018952, NM_002144, NM_016941, NM_019102, NM_002141, NM_014213, NM_006735, NM_024015, NM_024016, NM_024014, NM_021192, NM_002146, NM_002145, NM_002148, NM_024017, NM_002147, NM_153620, NM_030661, NM_203486, NM_019558, NM_004502, NM_006896, NM_…	778	197	13252	2.85331	0.000349141	4.36492e-05	0.000239873
GOTERM_BP_FAT	GO:0007389~pattern specification process	38	3.54478	9.0174e-07	NM_000523, NM_153631, NM_005430, NM_003403, NM_001485, NM_001429, NM_152739, NM_153715, NM_005523, NM_005522, NM_006898, NM_014621, NM_001989, NM_018951, NM_018952, NM_002144, NM_016941, NM_019102, NM_002141, NM_032545, NM_002181, NM_014213, NM_006735, NM_024015, NM_024016, NM_024014, NM_021193, NM_021192, NM_002146, NM_002145, NM_002148, NM_024017, NM_002147, NM_001079530, NM_153620, NM_030661, …	778	267	13252	2.42423	0.00232109	0.000258165	0.00159624
GOTERM_BP_FAT	GO:0048562~embryonic organ morphogenesis	22	2.05224	2.96059e-05	NM_000244, NM_153631, NM_005430, NM_001485, NM_014621, NM_005522, NM_006898, NM_018952, NM_002144, NM_019102, NM_002141, NM_130800, NM_014213, NM_130801, NM_130802, NM_006735, NM_130803, NM_130804, NM_130799, NM_024015, NM_024016, NM_024014, NM_002146, NM_002145, NM_002148, NM_153620, NM_030661, NM_002147, NM_004502, NM_006896	778	133	13252	2.81756	0.0734577	0.00760053	0.0523951
GOTERM_BP_FAT	GO:0048598~embryonic morphogenesis	37	3.45149	5.48644e-05	NM_000209, NM_030650, NM_000244, NM_000522, NM_000523, NM_153631, NM_005430, NM_001162427, NM_001162426, NM_001485, NM_153715, NM_152739, NM_000368, NM_005523, NM_005522, NM_006898, NM_014621, NM_018951, NM_018952, NM_002144, NM_019102, NM_002141, NM_130800, NM_032545, NM_014213, NM_130801, NM_006735, NM_130802, NM_130803, NM_130804, NM_130799, NM_024015, NM_024016, NM_024014, NM_021193, NM_00214…	778	307	13252	2.05289	0.131849	0.0127713	0.097076
GOTERM_BP_FAT	GO:0043623~cellular protein complex assembly	24	2.23881	5.8106e-05	NM_001080855, NM_025157, NM_080386, NM_032525, NM_018943, NM_001667, NM_032704, NM_020040, NM_178014, NM_207312, NM_001164410, NM_006009, NM_006001, NM_006000, NM_002386, NM_004607, NM_001456, NM_177987, NM_001110556, NM_178012, NM_001164154, NM_000116, NM_153232, NM_198576, NM_006087, NM_181313, NM_006086, NM_181312, NM_181311, NM_006088, NM_006082, NM_004935, NM_001069, NM_002859	778	160	13252	2.55501	0.139071	0.0124011	0.102809
GOTERM_BP_FAT	GO:0034622~cellular macromolecular complex assembly	37	3.45149	6.26551e-05	NM_001080855, NM_021059, NM_177542, NM_025157, NM_080386, NM_032525, NM_018943, NM_178014, NM_001161334, NM_001164410, NM_001024599, NM_006009, NM_001110556, NM_177925, NM_004630, NM_003548, NM_004935, NM_001069, NM_175065, NM_002859, NM_080743, NM_003516, NM_001667, NM_032704, NM_020040, NM_207312, NM_001005464, NM_175054, NM_001123375, NM_022117, NM_003517, NM_006001, NM_006000, NM_002386, NM_0…	778	309	13252	2.0396	0.149106	0.0123437	0.110853
GOTERM_BP_FAT	GO:0009792~embryonic development ending in birth or egg hatching	39	3.63806	6.62235e-05	NM_002945, NM_153631, NM_001162427, NM_000366, NM_001162426, NM_001485, NM_152739, NM_000368, NM_014621, NM_018952, NM_016941, NM_006532, NM_130800, NM_014213, NM_130801, NM_130802, NM_006735, NM_130803, NM_130804, NM_024015, NM_024016, NM_024014, NM_002146, NM_001018004, NM_002145, NM_001018005, NM_002148, NM_153497, NM_024017, NM_003482, NM_001265, NM_002147, NM_006116, NM_001018008, NM_0010180…	778	334	13252	1.98893	0.156895	0.0121163	0.117163
GOTERM_BP_FAT	GO:0034621~cellular macromolecular complex subunit organization	40	3.73134	7.41112e-05	NM_001080855, NM_021059, NM_004730, NM_177542, NM_025157, NM_080386, NM_032525, NM_018943, NM_178014, NM_001161334, NM_001164410, NM_001024599, NM_006009, NM_001110556, NM_177925, NM_004630, NM_016337, NM_003548, NM_004935, NM_001069, NM_175065, NM_002859, NM_080743, NM_003516, NM_001667, NM_018230, NM_032704, NM_020040, NM_207312, NM_001005464, NM_175054, NM_001123375, NM_022117, NM_003517, NM_0…	778	348	13252	1.95786	0.17386	0.012652	0.13111
GOTERM_BP_FAT	GO:0007018~microtubule-based movement	19	1.77239	7.55821e-05	NM_006001, NM_006000, NM_002386, NM_080386, NM_177987, NM_032525, NM_018943, NM_178012, NM_001164154, NM_173628, NM_032704, NM_020040, NM_178014, NM_006087, NM_207312, NM_006086, NM_006612, NM_006088, NM_006082, NM_207437, NM_006009, NM_001069	778	111	13252	2.91563	0.176986	0.0121001	0.13371
GOTERM_BP_FAT	GO:0043009~chordate embryonic development	38	3.54478	0.000118605	NM_002945, NM_153631, NM_001162427, NM_000366, NM_001162426, NM_001485, NM_152739, NM_000368, NM_014621, NM_018952, NM_016941, NM_006532, NM_130800, NM_014213, NM_130801, NM_130802, NM_006735, NM_130803, NM_130804, NM_024015, NM_024016, NM_024014, NM_002146, NM_001018004, NM_002145, NM_001018005, NM_002148, NM_153497, NM_024017, NM_003482, NM_001265, NM_002147, NM_006116, NM_001018008, NM_0010180…	778	331	13252	1.9555	0.263365	0.0178195	0.209745
GOTERM_BP_FAT	GO:0021602~cranial nerve morphogenesis	6	0.559701	0.000234863	NM_002144, NM_002146, NM_002145, NM_153631, NM_153620, NM_030661, NM_005522, NM_006898	778	11	13252	9.29096	0.454096	0.0330693	0.414937
GOTERM_BP_FAT	GO:0001501~skeletal system development	36	3.35821	0.00024318	NM_000522, NM_000244, NM_000523, NM_000900, NM_153631, NM_024501, NM_153715, NM_152739, NM_003839, NM_005523, NM_006898, NM_014621, NM_018951, NM_018952, NM_002144, NM_016941, NM_019102, NM_002141, NM_002181, NM_130800, NM_014213, NM_130801, NM_006735, NM_130802, NM_130803, NM_130804, NM_130799, NM_024015, NM_024016, NM_024014, NM_021193, NM_002146, NM_021192, NM_002145, NM_181809, NM_002148, NM_…	778	318	13252	1.92831	0.465674	0.0324487	0.429601
GOTERM_BP_FAT	GO:0051252~regulation of RNA metabolic process	139	12.9664	0.000302976	NM_153631, NM_001130824, NM_001130825, NM_006339, NM_172056, NM_001517, NM_001516, NM_172057, NM_005604, NM_006735, NM_017521, NM_007348, NM_153620, NM_052996, NM_021170, NM_001142650, NM_001007026, NM_175875, NM_001012614, NM_032109, NM_001075099, NM_000244, NM_001003801, NM_002698, NM_001003802, NM_005078, NM_138394, NM_002699, NM_006898, NM_006618, NM_019102, NM_001042681, NM_024335, NM_024337…	778	1786	13252	1.32567	0.542001	0.038292	0.53497
GOTERM_BP_FAT	GO:0045449~regulation of transcription	189	17.6306	0.000355043	NM_014950, NM_198526, NM_153631, NM_001130824, NM_078480, NM_006339, NM_001130825, NM_002096, NM_172056, NM_001517, NM_001516, NM_003639, NM_172057, NM_005604, NM_006735, NM_017521, NM_007348, NM_153620, NM_052996, NM_021170, NM_001007026, NM_001082480, NM_203456, NM_175875, NM_001136033, NM_031488, NM_001012614, NM_014409, NM_003333, NM_032109, NM_001075099, NM_000244, NM_001003801, NM_002698, N…	778	2566	13252	1.2546	0.599527	0.0426408	0.626634
GOTERM_BP_FAT	GO:0021546~rhombomere development	5	0.466418	0.000355884	NM_002144, NM_002145, NM_153620, NM_001485, NM_006735, NM_005522	778	7	13252	12.1667	0.600394	0.0408372	0.628114
GOTERM_BP_FAT	GO:0048568~embryonic organ development	23	2.14552	0.000458081	NM_000244, NM_153631, NM_005430, NM_001485, NM_014621, NM_005522, NM_006898, NM_018952, NM_002144, NM_019102, NM_002141, NM_130800, NM_014213, NM_130801, NM_130802, NM_006735, NM_130803, NM_130804, NM_130799, NM_024015, NM_024016, NM_024014, NM_002146, NM_002145, NM_002148, NM_153620, NM_030661, NM_002147, NM_001452, NM_004502, NM_006896	778	172	13252	2.27772	0.69295	0.0500413	0.807796
GOTERM_BP_FAT	GO:0006355~regulation of transcription, DNA-dependent	135	12.5933	0.000492495	NM_153631, NM_001130824, NM_001130825, NM_006339, NM_172056, NM_001517, NM_001516, NM_172057, NM_005604, NM_006735, NM_017521, NM_007348, NM_153620, NM_052996, NM_021170, NM_001007026, NM_175875, NM_001012614, NM_032109, NM_001075099, NM_000244, NM_001003801, NM_002698, NM_001003802, NM_005078, NM_002699, NM_006898, NM_006618, NM_019102, NM_001042681, NM_024335, NM_024337, NM_003726, NM_024336, N…	778	1746	13252	1.31702	0.71902	0.0515201	0.868232
GOTERM_BP_FAT	GO:0045941~positive regulation of transcription	52	4.85075	0.00129159	NM_002949, NM_001130824, NM_003282, NM_001130825, NM_002096, NM_147193, NM_001964, NM_015099, NM_183400, NM_005955, NM_002805, NM_183401, NM_013376, NM_001145829, NM_005604, NM_130800, NM_014213, NM_130801, NM_006735, NM_130802, NM_003078, NM_001098482, NM_130803, NM_130804, NM_017521, NM_002957, NM_007348, NM_015321, NM_001111020, NM_024017, NM_002148, NM_001265, NM_153620, NM_052996, NM_006236,…	778	564	13252	1.57046	0.964227	0.12473	2.26186
GOTERM_BP_FAT	GO:0010628~positive regulation of gene expression	53	4.94403	0.00145625	NM_002949, NM_001130824, NM_003282, NM_001130825, NM_002096, NM_147193, NM_001964, NM_015099, NM_183400, NM_005955, NM_002805, NM_183401, NM_013376, NM_001145829, NM_005604, NM_130800, NM_014213, NM_130801, NM_006735, NM_130802, NM_003078, NM_001098482, NM_130803, NM_130804, NM_017521, NM_002957, NM_007348, NM_015321, NM_001111020, NM_024017, NM_002148, NM_001265, NM_153620, NM_052996, NM_006236,…	778	581	13252	1.55382	0.976611	0.134495	2.54673
GOTERM_BP_FAT	GO:0042254~ribosome biogenesis	17	1.58582	0.00185139	NM_016037, NM_005008, NM_019037, NM_018648, NM_001162427, NM_017647, NM_001020, NM_001002, NM_001162426, NM_004477, NM_001003796, NM_001022, NM_001031, NM_000368, NM_016312, NM_006331, NM_058219, NM_053275, NM_033416, NM_000996, NM_018072	778	121	13252	2.39312	0.991566	0.16211	3.22713
GOTERM_BP_FAT	GO:0051254~positive regulation of RNA metabolic process	45	4.19776	0.00219715	NM_002949, NM_001130824, NM_001130825, NM_147193, NM_001964, NM_015099, NM_183400, NM_005955, NM_183401, NM_002805, NM_005604, NM_130800, NM_014213, NM_130801, NM_006735, NM_130802, NM_001098482, NM_130803, NM_003078, NM_130804, NM_002957, NM_007348, NM_015321, NM_001111020, NM_002148, NM_024017, NM_052996, NM_153620, NM_001265, NM_001142650, NM_006236, NM_014249, NM_004290, NM_004575, NM_0010750…	778	481	13252	1.59356	0.996546	0.183263	3.81881
GOTERM_BP_FAT	GO:0006364~rRNA processing	14	1.30597	0.0024111	NM_016037, NM_019037, NM_018648, NM_001020, NM_017647, NM_004477, NM_001022, NM_001031, NM_016312, NM_006331, NM_058219, NM_033416, NM_000996, NM_018072	778	91	13252	2.62053	0.998013	0.193066	4.18323
GOTERM_BP_FAT	GO:0021675~nerve development	7	0.652985	0.00269835	NM_006796, NM_002144, NM_002146, NM_002145, NM_153631, NM_153620, NM_030661, NM_005522, NM_006898	778	25	13252	4.76936	0.999054	0.207134	4.67046
GOTERM_BP_FAT	GO:0010033~response to organic substance	61	5.6903	0.00318948	NM_001710, NM_000900, NM_001162427, NM_001130824, NM_001162426, NM_025259, NM_001130825, NM_000603, NM_021160, NM_000368, NM_005345, NM_005609, NM_001127687, NM_006736, NM_002846, NM_000515, NM_007348, NM_001160111, NM_001160110, NM_000616, NM_005346, NM_172165, NM_172166, NM_001164716, NM_001160109, NM_004290, NM_006929, NM_007355, NM_201442, NM_002075, NM_019101, NM_022059, NM_175918, NM_001288…	778	717	13252	1.44915	0.999734	0.233225	5.49808
GOTERM_BP_FAT	GO:0045893~positive regulation of transcription, DNA-dependent	44	4.10448	0.00320416	NM_002949, NM_001130824, NM_001130825, NM_147193, NM_001964, NM_015099, NM_183400, NM_005955, NM_183401, NM_002805, NM_005604, NM_130800, NM_014213, NM_130801, NM_006735, NM_130802, NM_001098482, NM_130803, NM_003078, NM_130804, NM_002957, NM_007348, NM_015321, NM_001111020, NM_002148, NM_024017, NM_052996, NM_153620, NM_001265, NM_006236, NM_014249, NM_004290, NM_004575, NM_001075099, NM_0010181…	778	477	13252	1.57122	0.999744	0.227752	5.52272
GOTERM_BP_FAT	GO:0030036~actin cytoskeleton organization	25	2.33209	0.0033089	NM_002613, NM_001077182, NM_032955, NM_019034, NM_000366, NM_000928, NM_006409, NM_016642, NM_001614, NM_012418, NM_001164410, NM_004847, NM_004924, NM_017525, NM_001018004, NM_001130004, NM_001018005, NM_001623, NM_130766, NM_033016, NM_002608, NM_031268, NM_001456, NM_004468, NM_001130005, NM_001110556, NM_001135642, NM_001018020, NM_032470, NM_003088, NM_014826, NM_005159, NM_001175, NM_001100…	778	225	13252	1.8926	0.999805	0.228041	5.69829
GOTERM_BP_FAT	GO:0016072~rRNA metabolic process	14	1.30597	0.0035411	NM_016037, NM_019037, NM_018648, NM_001020, NM_017647, NM_004477, NM_001022, NM_001031, NM_016312, NM_006331, NM_058219, NM_033416, NM_000996, NM_018072	778	95	13252	2.51019	0.999893	0.235758	6.08645
GOTERM_BP_FAT	GO:0045944~positive regulation of transcription from RNA polymerase II promoter	36	3.35821	0.003681	NM_001130824, NM_001130825, NM_147193, NM_001964, NM_015099, NM_005955, NM_005604, NM_130800, NM_014213, NM_130801, NM_130802, NM_006735, NM_130803, NM_001098482, NM_130804, NM_002957, NM_007348, NM_015321, NM_001111020, NM_002148, NM_024017, NM_052996, NM_153620, NM_006236, NM_014249, NM_004575, NM_001075099, NM_001018116, NM_000522, NM_000244, NM_000209, NM_000523, NM_001171167, NM_001098173, N…	778	371	13252	1.65284	0.999925	0.237785	6.31958
GOTERM_BP_FAT	GO:0031397~negative regulation of protein ubiquitination	12	1.1194	0.00371036	NM_002798, NM_148919, NM_016238, NM_001162427, NM_001162426, NM_000368, NM_001136198, NM_001136197, NM_002805, NM_001164410, NM_001033930, NM_002800, NM_016263, NM_004159, NM_181802, NM_181803, NM_181799, NM_013366, NM_007019, NM_002813, NM_001137664, NM_003333, NM_004935, NM_181801, NM_181800	778	74	13252	2.76218	0.999931	0.233633	6.36842
GOTERM_BP_FAT	GO:0048483~autonomic nervous system development	6	0.559701	0.00399189	NM_002144, NM_002145, NM_001496, NM_153620, NM_016170, NM_001485, NM_005522	778	19	13252	5.37897	0.999967	0.243147	6.83569
GOTERM_BP_FAT	GO:0021545~cranial nerve development	6	0.559701	0.00399189	NM_002144, NM_002146, NM_002145, NM_153631, NM_153620, NM_030661, NM_005522, NM_006898	778	19	13252	5.37897	0.999967	0.243147	6.83569
GOTERM_BP_FAT	GO:0045935~positive regulation of nucleobase, nucleoside, nucleotide and nucleic acid metabolic process	54	5.03731	0.00406017	NM_002949, NM_001130824, NM_003282, NM_001130825, NM_002096, NM_147193, NM_001964, NM_015099, NM_183400, NM_005955, NM_002805, NM_183401, NM_013376, NM_001145829, NM_005604, NM_130800, NM_014213, NM_130801, NM_006735, NM_130802, NM_003078, NM_001098482, NM_130803, NM_130804, NM_017521, NM_002957, NM_007348, NM_015321, NM_001111020, NM_024017, NM_002148, NM_001265, NM_153620, NM_052996, NM_033016,…	778	624	13252	1.47405	0.999972	0.241114	6.94867
GOTERM_BP_FAT	GO:0022613~ribonucleoprotein complex biogenesis	21	1.95896	0.00415627	NM_005008, NM_019037, NM_177542, NM_001162427, NM_001162426, NM_001020, NM_001003796, NM_004477, NM_001022, NM_080743, NM_000368, NM_016312, NM_053275, NM_016037, NM_018648, NM_001002, NM_017647, NM_201995, NM_001031, NM_201997, NM_201998, NM_006331, NM_058219, NM_004630, NM_006802, NM_033416, NM_000996, NM_004597, NM_018072	778	179	13252	1.99833	0.999978	0.240584	7.10749
GOTERM_BP_FAT	GO:0065003~macromolecular complex assembly	56	5.22388	0.0044747	NM_021059, NM_001080855, NM_000900, NM_025157, NM_177542, NM_000544, NM_001162427, NM_001162426, NM_080386, NM_152871, NM_032525, NM_152872, NM_018943, NM_002096, NM_000368, NM_001161334, NM_178014, NM_001517, NM_001164410, NM_001135673, NM_001516, NM_001024599, NM_006009, NM_139314, NM_001018112, NM_000043, NM_001110556, NM_006120, NM_177925, NM_007108, NM_001039667, NM_004630, NM_003548, NM_000…	778	656	13252	1.45407	0.99999	0.250935	7.6319
GOTERM_BP_FAT	GO:0043933~macromolecular complex subunit organization	59	5.50373	0.00468941	NM_021059, NM_001080855, NM_000900, NM_004730, NM_025157, NM_177542, NM_000544, NM_001162427, NM_001162426, NM_080386, NM_152871, NM_032525, NM_152872, NM_018943, NM_002096, NM_000368, NM_001161334, NM_178014, NM_001517, NM_001164410, NM_001135673, NM_001516, NM_001024599, NM_006009, NM_139314, NM_001018112, NM_000043, NM_001110556, NM_006120, NM_177925, NM_007108, NM_001039667, NM_004630, NM_016…	778	701	13252	1.43363	0.999995	0.255796	7.9839
GOTERM_BP_FAT	GO:0051173~positive regulation of nitrogen compound metabolic process	55	5.1306	0.00482803	NM_002949, NM_001130824, NM_003282, NM_001130825, NM_002096, NM_147193, NM_001964, NM_015099, NM_183400, NM_005955, NM_002805, NM_183401, NM_013376, NM_001145829, NM_005604, NM_130800, NM_014213, NM_130801, NM_006735, NM_130802, NM_003078, NM_001098482, NM_130803, NM_130804, NM_017521, NM_002957, NM_007348, NM_015321, NM_001111020, NM_024017, NM_002148, NM_001265, NM_153620, NM_052996, NM_033016,…	778	644	13252	1.45472	0.999996	0.25692	8.21049
GOTERM_BP_FAT	GO:0009991~response to extracellular stimulus	24	2.23881	0.00509235	NM_000900, NM_001710, NM_021246, NM_001320, NM_021221, NM_025259, NM_001022, NM_004497, NM_021160, NM_001003693, NM_005510, NM_019101, NM_013974, NM_001142391, NM_001142392, NM_001909, NM_002957, NM_001288, NM_002441, NM_173681, NM_006295, NM_172165, NM_172166, NM_001124, NM_001100, NM_024085, NM_001039651, NM_000017, NM_019848, NM_003955, NM_006929, NM_001077198	778	220	13252	1.85819	0.999998	0.263588	8.64111
GOTERM_BP_FAT	GO:0031396~regulation of protein ubiquitination	14	1.30597	0.00552105	NM_002798, NM_148919, NM_030571, NM_016238, NM_001162427, NM_001162426, NM_000368, NM_001136198, NM_001136197, NM_002805, NM_001164410, NM_001033930, NM_002800, NM_004159, NM_016263, NM_181802, NM_181803, NM_181799, NM_013366, NM_007019, NM_002813, NM_139021, NM_001137664, NM_003333, NM_004935, NM_181801, NM_181800	778	100	13252	2.38468	0.999999	0.276933	9.33546
GOTERM_BP_FAT	GO:0031667~response to nutrient levels	22	2.05224	0.0058127	NM_000900, NM_001710, NM_021246, NM_001320, NM_021221, NM_025259, NM_004497, NM_021160, NM_001003693, NM_005510, NM_019101, NM_013974, NM_001142391, NM_001909, NM_001142392, NM_002957, NM_001288, NM_002441, NM_173681, NM_006295, NM_172165, NM_172166, NM_001124, NM_024085, NM_001039651, NM_000017, NM_019848, NM_003955, NM_006929, NM_001077198	778	197	13252	1.90221	1	0.283836	9.80499
GOTERM_BP_FAT	GO:0030029~actin filament-based process	25	2.33209	0.0073958	NM_002613, NM_001077182, NM_032955, NM_019034, NM_000366, NM_000928, NM_006409, NM_016642, NM_001614, NM_012418, NM_001164410, NM_004847, NM_004924, NM_017525, NM_001018004, NM_001130004, NM_001018005, NM_001623, NM_130766, NM_033016, NM_002608, NM_031268, NM_001456, NM_004468, NM_001130005, NM_001110556, NM_001135642, NM_001018020, NM_032470, NM_003088, NM_014826, NM_005159, NM_001175, NM_001100…	778	240	13252	1.77431	1	0.340231	12.3138
GOTERM_BP_FAT	GO:0009395~phospholipid catabolic process	6	0.559701	0.0078132	NM_005090, NM_001080490, NM_017751, NM_001114632, NM_001114633, NM_001171083, NM_178034, NM_213600, NM_000932, NM_017951	778	22	13252	4.64548	1	0.349542	12.9643
GOTERM_BP_FAT	GO:0006350~transcription	148	13.806	0.00819938	NM_014950, NM_198526, NM_153631, NM_001130824, NM_078480, NM_001130825, NM_006339, NM_002096, NM_001517, NM_001516, NM_003639, NM_005604, NM_006735, NM_017521, NM_007348, NM_153620, NM_021170, NM_001082480, NM_175875, NM_031488, NM_001136033, NM_001122823, NM_015972, NM_014409, NM_032109, NM_001003801, NM_002698, NM_005078, NM_001003802, NM_017637, NM_002699, NM_006898, NM_006618, NM_019102, NM_0…	778	2088	13252	1.20735	1	0.357262	13.562
GOTERM_BP_FAT	GO:0007015~actin filament organization	11	1.02612	0.00896035	NM_001077182, NM_001130004, NM_032955, NM_019034, NM_001623, NM_000928, NM_001456, NM_001130005, NM_001110556, NM_003088, NM_005159, NM_012418, NM_001100, NM_016337, NM_001102, NM_004847, NM_004924	778	72	13252	2.60233	1	0.377097	14.7285
GOTERM_BP_FAT	GO:0021799~cerebral cortex radially oriented cell migration	4	0.373134	0.009002	NM_006236, NM_001018054, NM_001164410, NM_004631, NM_005604, NM_033300, NM_004935, NM_017522	778	8	13252	8.51671	1	0.372533	14.7919
GOTERM_BP_FAT	GO:0009954~proximal/distal pattern formation	6	0.559701	0.00951122	NM_018951, NM_021192, NM_002148, NM_014213, NM_152739, NM_153715, NM_005523	778	23	13252	4.4435	1	0.383006	15.5637
GOTERM_BP_FAT	GO:0031398~positive regulation of protein ubiquitination	12	1.1194	0.00972342	NM_181802, NM_181803, NM_002798, NM_148919, NM_030571, NM_016238, NM_181799, NM_013366, NM_007019, NM_002813, NM_001136198, NM_002805, NM_001136197, NM_001033930, NM_002800, NM_139021, NM_003333, NM_001137664, NM_004159, NM_016263, NM_181801, NM_181800	778	84	13252	2.43335	1	0.383828	15.8833
GOTERM_BP_FAT	GO:0021761~limbic system development	7	0.652985	0.00973989	NM_017514, NM_145657, NM_001162427, NM_004631, NM_001162426, NM_033300, NM_000368, NM_001164410, NM_001018054, NM_005604, NM_004935, NM_032109, NM_017522	778	32	13252	3.72606	1	0.378675	15.9081
GOTERM_BP_FAT	GO:0030182~neuron differentiation	39	3.63806	0.00983194	NM_001077182, NM_025213, NM_017514, NM_145805, NM_001485, NM_006237, NM_178014, NM_001164410, NM_005853, NM_005604, NM_001033088, NM_014213, NM_006735, NM_004263, NM_002957, NM_002148, NM_153620, NM_020971, NM_012398, NM_001124, NM_014249, NM_003333, NM_004575, NM_003693, NM_004935, NM_032109, NM_001069, NM_004756, NM_145350, NM_005430, NM_145352, NM_145657, NM_013247, NM_005522, NM_006796, NM_00…	778	438	13252	1.51667	1	0.375949	16.0463
GOTERM_BP_FAT	GO:0051351~positive regulation of ligase activity	11	1.02612	0.00985394	NM_181802, NM_181803, NM_002798, NM_148919, NM_016238, NM_181799, NM_013366, NM_007019, NM_002813, NM_001136198, NM_002805, NM_001136197, NM_001033930, NM_024782, NM_002800, NM_003333, NM_001137664, NM_004159, NM_016263, NM_181801, NM_181800	778	73	13252	2.56668	1	0.371231	16.0794
GOTERM_BP_FAT	GO:0021615~glossopharyngeal nerve morphogenesis	3	0.279851	0.0098992	NM_002146, NM_153631, NM_030661, NM_006898	778	3	13252	17.0334	1	0.367332	16.1472
GOTERM_BP_FAT	GO:0021563~glossopharyngeal nerve development	3	0.279851	0.0098992	NM_002146, NM_153631, NM_030661, NM_006898	778	3	13252	17.0334	1	0.367332	16.1472
GOTERM_BP_FAT	GO:0021570~rhombomere 4 development	3	0.279851	0.0098992	NM_002144, NM_002145, NM_153620, NM_005522	778	3	13252	17.0334	1	0.367332	16.1472
GOTERM_BP_FAT	GO:0010557~positive regulation of macromolecule biosynthetic process	54	5.03731	0.0101583	NM_002949, NM_001130824, NM_003282, NM_001130825, NM_002096, NM_147193, NM_001964, NM_015099, NM_183400, NM_005955, NM_002805, NM_183401, NM_013376, NM_001145829, NM_005604, NM_130800, NM_014213, NM_130801, NM_006735, NM_130802, NM_003078, NM_001098482, NM_130803, NM_130804, NM_017521, NM_002957, NM_007348, NM_015321, NM_001111020, NM_024017, NM_002148, NM_001265, NM_153620, NM_052996, NM_033016,…	778	654	13252	1.40643	1	0.369732	16.5348
GOTERM_BP_FAT	GO:0007272~ensheathment of neurons	8	0.746269	0.0103637	NM_006796, NM_181882, NM_001162427, NM_178276, NM_005604, NM_001162426, NM_021044, NM_000368, NM_030962, NM_002699, NM_020956	778	42	13252	3.24446	1	0.370527	16.8409
GOTERM_BP_FAT	GO:0008366~axon ensheathment	8	0.746269	0.0103637	NM_006796, NM_181882, NM_001162427, NM_178276, NM_005604, NM_001162426, NM_021044, NM_000368, NM_030962, NM_002699, NM_020956	778	42	13252	3.24446	1	0.370527	16.8409
GOTERM_BP_FAT	GO:0006396~RNA processing	46	4.29104	0.0123966	NM_019037, NM_005008, NM_003407, NM_177542, NM_078480, NM_001020, NM_006112, NM_016333, NM_006445, NM_004477, NM_001003796, NM_001022, NM_002096, NM_017619, NM_014460, NM_031472, NM_001160393, NM_001160392, NM_001160390, NM_016037, NM_018648, NM_003685, NM_006867, NM_003587, NM_001031, NM_001142650, NM_021231, NM_001081559, NM_006331, NM_058219, NM_203456, NM_001080543, NM_001160389, NM_004630, N…	778	545	13252	1.43768	1	0.420066	19.8135
GOTERM_BP_FAT	GO:0032355~response to estradiol stimulus	9	0.839552	0.0127737	NM_000515, NM_001160111, NM_001160110, NM_002608, NM_033016, NM_021044, NM_000603, NM_022560, NM_001160109, NM_183400, NM_183401, NM_022562, NM_022561, NM_022559, NM_183398, NM_139021, NM_004290, NM_183399, NM_002181, NM_003955, NM_001975	778	54	13252	2.8389	1	0.424298	20.3538
GOTERM_BP_FAT	GO:0051436~negative regulation of ubiquitin-protein ligase activity during mitotic cell cycle	10	0.932836	0.0130844	NM_181802, NM_181803, NM_002798, NM_148919, NM_016238, NM_181799, NM_013366, NM_007019, NM_002813, NM_001136198, NM_002805, NM_001136197, NM_001033930, NM_002800, NM_003333, NM_001137664, NM_004159, NM_016263, NM_181801, NM_181800	778	65	13252	2.62053	1	0.426737	20.7963
GOTERM_BP_FAT	GO:0010604~positive regulation of macromolecule metabolic process	67	6.25	0.013654	NM_001130824, NM_001130825, NM_002096, NM_015099, NM_001136198, NM_001136197, NM_013376, NM_005604, NM_014213, NM_004159, NM_006735, NM_017521, NM_000515, NM_007348, NM_015321, NM_024017, NM_052996, NM_153620, NM_001265, NM_000616, NM_001142650, NM_004290, NM_003333, NM_004575, NM_001075099, NM_000244, NM_182706, NM_001171167, NM_001171168, NM_002798, NM_001098173, NM_001003801, NM_148919, NM_145…	778	857	13252	1.33167	1	0.435284	21.6017
GOTERM_BP_FAT	GO:0019882~antigen processing and presentation	11	1.02612	0.0141214	NM_148919, NM_000544, NM_000247, NM_018833, NM_002118, NM_002119, NM_002117, NM_006120, NM_005514, NM_002121, NM_002120, NM_033554, NM_002800, NM_004159	778	77	13252	2.43335	1	0.44108	22.2566
GOTERM_BP_FAT	GO:0006357~regulation of transcription from RNA polymerase II promoter	58	5.41045	0.0142612	NM_001130824, NM_003403, NM_212479, NM_001130825, NM_006237, NM_018942, NM_147193, NM_001964, NM_015099, NM_183400, NM_005955, NM_183401, NM_005604, NM_130800, NM_014213, NM_130801, NM_006735, NM_130802, NM_001001683, NM_130803, NM_003078, NM_001098482, NM_130804, NM_002957, NM_024015, NM_007348, NM_015321, NM_001012643, NM_001111020, NM_024017, NM_002148, NM_001265, NM_153620, NM_052996, NM_0011…	778	727	13252	1.35892	1	0.439189	22.4516
GOTERM_BP_FAT	GO:0031328~positive regulation of cellular biosynthetic process	55	5.1306	0.0155519	NM_002949, NM_001130824, NM_003282, NM_001130825, NM_002096, NM_147193, NM_001964, NM_015099, NM_183400, NM_005955, NM_002805, NM_183401, NM_013376, NM_001145829, NM_005604, NM_130800, NM_014213, NM_130801, NM_006735, NM_130802, NM_003078, NM_001098482, NM_130803, NM_130804, NM_017521, NM_002957, NM_007348, NM_015321, NM_001111020, NM_024017, NM_002148, NM_001265, NM_153620, NM_052996, NM_033016,…	778	685	13252	1.36765	1	0.462817	24.2294
GOTERM_BP_FAT	GO:0051444~negative regulation of ubiquitin-protein ligase activity	10	0.932836	0.0157852	NM_181802, NM_181803, NM_002798, NM_148919, NM_016238, NM_181799, NM_013366, NM_007019, NM_002813, NM_001136198, NM_002805, NM_001136197, NM_001033930, NM_002800, NM_003333, NM_001137664, NM_004159, NM_016263, NM_181801, NM_181800	778	67	13252	2.5423	1	0.46273	24.5467
GOTERM_BP_FAT	GO:0051352~negative regulation of ligase activity	10	0.932836	0.0157852	NM_181802, NM_181803, NM_002798, NM_148919, NM_016238, NM_181799, NM_013366, NM_007019, NM_002813, NM_001136198, NM_002805, NM_001136197, NM_001033930, NM_002800, NM_003333, NM_001137664, NM_004159, NM_016263, NM_181801, NM_181800	778	67	13252	2.5423	1	0.46273	24.5467
GOTERM_BP_FAT	GO:0007422~peripheral nervous system development	7	0.652985	0.0171767	NM_001164410, NM_002148, NM_001496, NM_005604, NM_014213, NM_004935, NM_006237, NM_002699	778	36	13252	3.31205	1	0.486447	26.413
GOTERM_BP_FAT	GO:0001508~regulation of action potential	10	0.932836	0.0172792	NM_001162427, NM_001162426, NM_021044, NM_020660, NM_000368, NM_002699, NM_006796, NM_181882, NM_005604, NM_178276, NM_000744, NM_020956, NM_030962	778	68	13252	2.50491	1	0.483436	26.5488
GOTERM_BP_FAT	GO:0051437~positive regulation of ubiquitin-protein ligase activity during mitotic cell cycle	10	0.932836	0.0172792	NM_181802, NM_181803, NM_002798, NM_148919, NM_016238, NM_181799, NM_013366, NM_007019, NM_002813, NM_001136198, NM_002805, NM_001136197, NM_001033930, NM_002800, NM_003333, NM_001137664, NM_004159, NM_016263, NM_181801, NM_181800	778	68	13252	2.50491	1	0.483436	26.5488
GOTERM_BP_FAT	GO:0021610~facial nerve morphogenesis	3	0.279851	0.0190303	NM_002144, NM_002145, NM_153620, NM_005522	778	4	13252	12.7751	1	0.512073	28.8314
GOTERM_BP_FAT	GO:0021569~rhombomere 3 development	3	0.279851	0.0190303	NM_002145, NM_153620, NM_006735, NM_005522	778	4	13252	12.7751	1	0.512073	28.8314
GOTERM_BP_FAT	GO:0021612~facial nerve structural organization	3	0.279851	0.0190303	NM_002144, NM_002145, NM_153620, NM_005522	778	4	13252	12.7751	1	0.512073	28.8314
GOTERM_BP_FAT	GO:0021604~cranial nerve structural organization	3	0.279851	0.0190303	NM_002144, NM_002145, NM_153620, NM_005522	778	4	13252	12.7751	1	0.512073	28.8314
GOTERM_BP_FAT	GO:0051340~regulation of ligase activity	11	1.02612	0.0196391	NM_181802, NM_181803, NM_002798, NM_148919, NM_016238, NM_181799, NM_013366, NM_007019, NM_002813, NM_001136198, NM_002805, NM_001136197, NM_001033930, NM_024782, NM_002800, NM_003333, NM_001137664, NM_004159, NM_016263, NM_181801, NM_181800	778	81	13252	2.31318	1	0.518185	29.6093
GOTERM_BP_FAT	GO:0006461~protein complex assembly	42	3.91791	0.0199028	NM_001080855, NM_000900, NM_025157, NM_000544, NM_001162427, NM_001162426, NM_152871, NM_080386, NM_032525, NM_152872, NM_018943, NM_002096, NM_000368, NM_178014, NM_001135673, NM_001164410, NM_001517, NM_001516, NM_006009, NM_139314, NM_001018112, NM_000043, NM_001110556, NM_006120, NM_001039667, NM_007108, NM_000135, NM_004935, NM_001069, NM_207013, NM_002859, NM_030962, NM_153371, NM_001667, N…	778	503	13252	1.42227	1	0.517934	29.9437
GOTERM_BP_FAT	GO:0070271~protein complex biogenesis	42	3.91791	0.0199028	NM_001080855, NM_000900, NM_025157, NM_000544, NM_001162427, NM_001162426, NM_152871, NM_080386, NM_032525, NM_152872, NM_018943, NM_002096, NM_000368, NM_178014, NM_001135673, NM_001164410, NM_001517, NM_001516, NM_006009, NM_139314, NM_001018112, NM_000043, NM_001110556, NM_006120, NM_001039667, NM_007108, NM_000135, NM_004935, NM_001069, NM_207013, NM_002859, NM_030962, NM_153371, NM_001667, N…	778	503	13252	1.42227	1	0.517934	29.9437
GOTERM_BP_FAT	GO:0009891~positive regulation of biosynthetic process	55	5.1306	0.0201951	NM_002949, NM_001130824, NM_003282, NM_001130825, NM_002096, NM_147193, NM_001964, NM_015099, NM_183400, NM_005955, NM_002805, NM_183401, NM_013376, NM_001145829, NM_005604, NM_130800, NM_014213, NM_130801, NM_006735, NM_130802, NM_003078, NM_001098482, NM_130803, NM_130804, NM_017521, NM_002957, NM_007348, NM_015321, NM_001111020, NM_024017, NM_002148, NM_001265, NM_153620, NM_052996, NM_033016,…	778	695	13252	1.34797	1	0.518195	30.3126
GOTERM_BP_FAT	GO:0051443~positive regulation of ubiquitin-protein ligase activity	10	0.932836	0.0205726	NM_181802, NM_181803, NM_002798, NM_148919, NM_016238, NM_181799, NM_013366, NM_007019, NM_002813, NM_001136198, NM_002805, NM_001136197, NM_001033930, NM_002800, NM_003333, NM_001137664, NM_004159, NM_016263, NM_181801, NM_181800	778	70	13252	2.43335	1	0.519927	30.7864
GOTERM_BP_FAT	GO:0031400~negative regulation of protein modification process	14	1.30597	0.0207298	NM_000244, NM_002798, NM_148919, NM_016238, NM_001162427, NM_001162426, NM_000368, NM_001136198, NM_001164410, NM_001136197, NM_002805, NM_001033930, NM_002800, NM_001042351, NM_130800, NM_016263, NM_130801, NM_004159, NM_130802, NM_130803, NM_130799, NM_130804, NM_181802, NM_181803, NM_181799, NM_013366, NM_007019, NM_002813, NM_003333, NM_001137664, NM_004935, NM_000402, NM_181801, NM_181800	778	118	13252	2.02091	1	0.517845	30.9827
GOTERM_BP_FAT	GO:0042552~myelination	7	0.652985	0.0220614	NM_006796, NM_001162427, NM_178276, NM_005604, NM_001162426, NM_021044, NM_000368, NM_030962, NM_002699	778	38	13252	3.13774	1	0.535371	32.6253
GOTERM_BP_FAT	GO:0006397~mRNA processing	29	2.70522	0.0222019	NM_014691, NM_005008, NM_003407, NM_177542, NM_001164239, NM_006112, NM_078480, NM_006445, NM_016333, NM_004477, NM_001003796, NM_080743, NM_138394, NM_002096, NM_017619, NM_001081550, NM_014281, NM_016312, NM_014460, NM_006693, NM_021177, NM_001253, NM_003685, NM_201995, NM_003587, NM_201997, NM_001142650, NM_201998, NM_021231, NM_001081559, NM_203456, NM_001080543, NM_004630, NM_001136033, NM_0…	778	320	13252	1.54365	1	0.532942	32.7964
GOTERM_BP_FAT	GO:0051439~regulation of ubiquitin-protein ligase activity during mitotic cell cycle	10	0.932836	0.0223788	NM_181802, NM_181803, NM_002798, NM_148919, NM_016238, NM_181799, NM_013366, NM_007019, NM_002813, NM_001136198, NM_002805, NM_001136197, NM_001033930, NM_002800, NM_003333, NM_001137664, NM_004159, NM_016263, NM_181801, NM_181800	778	71	13252	2.39907	1	0.531149	33.0113
GOTERM_BP_FAT	GO:0042391~regulation of membrane potential	15	1.39925	0.0254087	NM_001162427, NM_001162426, NM_000368, NM_002699, NM_006796, NM_172056, NM_181882, NM_001164410, NM_172057, NM_005604, NM_000744, NM_020956, NM_007327, NM_001081560, NM_001081562, NM_021044, NM_001081563, NM_000238, NM_004409, NM_020660, NM_000832, NM_021569, NM_000080, NM_178276, NM_004935, NM_030962	778	134	13252	1.90673	1	0.572718	36.5929
GOTERM_BP_FAT	GO:0008380~RNA splicing	26	2.42537	0.0266623	NM_014691, NM_005008, NM_177542, NM_001164239, NM_006112, NM_078480, NM_001003796, NM_004477, NM_016333, NM_006445, NM_080743, NM_002096, NM_017619, NM_001081550, NM_014281, NM_016312, NM_031472, NM_001160393, NM_001160392, NM_001160390, NM_021177, NM_001253, NM_003685, NM_201995, NM_003587, NM_201997, NM_201998, NM_021231, NM_203456, NM_001080543, NM_001160389, NM_004630, NM_005850, NM_001136033…	778	283	13252	1.56491	1	0.585853	38.0213
GOTERM_BP_FAT	GO:0048732~gland development	15	1.39925	0.0268828	NM_000522, NM_000523, NM_182706, NM_002146, NM_153631, NM_024017, NM_030661, NM_145657, NM_152739, NM_006898, NM_001954, NM_013993, NM_013994, NM_015356, NM_019102, NM_005604, NM_014213, NM_032109, NM_006361	778	135	13252	1.8926	1	0.58431	38.2694
GOTERM_BP_FAT	GO:0051224~negative regulation of protein transport	7	0.652985	0.0278044	NM_001001716, NM_001279, NM_001164410, NM_002727, NM_030571, NM_004556, NM_002503, NM_001456, NM_004935, NM_001110556	778	40	13252	2.98085	1	0.592259	39.2961
GOTERM_BP_FAT	GO:0002443~leukocyte mediated immunity	11	1.02612	0.0285718	NM_012335, NM_201442, NM_005275, NM_000928, NM_152871, NM_000043, NM_152872, NM_001734, NM_006120, NM_001002029, NM_001145903, NM_178014, NM_000063, NM_006088, NM_007293	778	86	13252	2.17869	1	0.597878	40.1388
GOTERM_BP_FAT	GO:0030878~thyroid gland development	4	0.373134	0.0296713	NM_002146, NM_153631, NM_019102, NM_030661, NM_006898	778	12	13252	5.67781	1	0.607487	41.3269
GOTERM_BP_FAT	GO:0021561~facial nerve development	3	0.279851	0.0304928	NM_002144, NM_002145, NM_153620, NM_005522	778	5	13252	10.2201	1	0.613272	42.2
GOTERM_BP_FAT	GO:0048532~anatomical structure arrangement	3	0.279851	0.0304928	NM_002144, NM_002145, NM_153620, NM_005522	778	5	13252	10.2201	1	0.613272	42.2
GOTERM_BP_FAT	GO:0048934~peripheral nervous system neuron differentiation	3	0.279851	0.0304928	NM_002148, NM_014213, NM_006237	778	5	13252	10.2201	1	0.613272	42.2
GOTERM_BP_FAT	GO:0014044~Schwann cell development	3	0.279851	0.0304928	NM_001164410, NM_005604, NM_004935, NM_002699	778	5	13252	10.2201	1	0.613272	42.2
GOTERM_BP_FAT	GO:0051017~actin filament bundle formation	5	0.466418	0.0315911	NM_001077182, NM_003088, NM_012418, NM_001130004, NM_032955, NM_001102, NM_001623, NM_004847, NM_004924, NM_001130005	778	21	13252	4.05558	1	0.622137	43.3482
GOTERM_BP_FAT	GO:0006890~retrograde vesicle-mediated transport, Golgi to ER	5	0.466418	0.0315911	NM_182835, NM_175609, NM_004371, NM_006612, NM_001098398, NM_018209, NM_016106, NM_004766	778	21	13252	4.05558	1	0.622137	43.3482
GOTERM_BP_FAT	GO:0060284~regulation of cell development	20	1.86567	0.032266	NM_017514, NM_004756, NM_199002, NM_145805, NM_001469, NM_198977, NM_002615, NM_005523, NM_006898, NM_016941, NM_001940, NM_001033930, NM_005604, NM_004263, NM_006735, NM_004706, NM_021192, NM_024336, NM_007327, NM_016170, NM_203486, NM_000832, NM_001007026, NM_198576, NM_021569, NM_003333, NM_032109	778	205	13252	1.6618	1	0.625738	44.0431
GOTERM_BP_FAT	GO:0002504~antigen processing and presentation of peptide or polysaccharide antigen via MHC class II	6	0.559701	0.0326937	NM_002121, NM_002120, NM_033554, NM_002118, NM_002119, NM_006120	778	31	13252	3.29679	1	0.62641	44.4792
GOTERM_BP_FAT	GO:0044242~cellular lipid catabolic process	10	0.932836	0.0331332	NM_133492, NM_005090, NM_001080490, NM_017751, NM_001171083, NM_001807, NM_178034, NM_017951, NM_000932, NM_001114632, NM_001114633, NM_000017, NM_213600, NM_001398	778	76	13252	2.24124	1	0.6272	44.924
GOTERM_BP_FAT	GO:0002009~morphogenesis of an epithelium	12	1.1194	0.0341815	NM_024015, NM_000209, NM_182706, NM_021192, NM_002145, NM_001162427, NM_001162426, NM_005523, NM_000368, NM_020335, NM_015356, NM_005022, NM_019102, NM_004158, NM_006361	778	101	13252	2.02377	1	0.6347	45.9716
GOTERM_BP_FAT	GO:0007409~axonogenesis	19	1.77239	0.0345765	NM_002957, NM_025213, NM_017514, NM_004756, NM_018008, NM_153620, NM_145805, NM_001485, NM_020971, NM_006237, NM_005522, NM_006796, NM_012398, NM_001164410, NM_001101, NM_001033930, NM_001496, NM_003333, NM_004575, NM_004935, NM_004263, NM_006181, NM_006735	778	193	13252	1.67687	1	0.634892	46.3614
GOTERM_BP_FAT	GO:0007584~response to nutrient	15	1.39925	0.0352136	NM_002957, NM_001288, NM_002441, NM_001710, NM_000900, NM_021246, NM_006295, NM_025259, NM_021221, NM_001320, NM_021160, NM_172165, NM_172166, NM_001003693, NM_005510, NM_001039651, NM_019101, NM_013974, NM_019848, NM_001142391, NM_001142392, NM_006929	778	140	13252	1.82501	1	0.637664	46.9846
GOTERM_BP_FAT	GO:0048754~branching morphogenesis of a tube	9	0.839552	0.0354399	NM_000523, NM_000900, NM_021192, NM_019102, NM_002181, NM_004158, NM_001485, NM_006361, NM_005523	778	65	13252	2.35847	1	0.636043	47.2042
GOTERM_BP_FAT	GO:0031145~anaphase-promoting complex-dependent proteasomal ubiquitin-dependent protein catabolic process	9	0.839552	0.0354399	NM_181802, NM_181803, NM_002798, NM_148919, NM_016238, NM_181799, NM_013366, NM_007019, NM_002813, NM_002805, NM_001033930, NM_002800, NM_003333, NM_001137664, NM_004159, NM_181801, NM_181800	778	65	13252	2.35847	1	0.636043	47.2042
GOTERM_BP_FAT	GO:0035136~forelimb morphogenesis	5	0.466418	0.0368751	NM_000522, NM_030650, NM_002148, NM_014213, NM_152739	778	22	13252	3.87123	1	0.646938	48.5777
GOTERM_BP_FAT	GO:0019228~regulation of action potential in neuron	8	0.746269	0.0372861	NM_006796, NM_181882, NM_001162427, NM_178276, NM_005604, NM_001162426, NM_021044, NM_000368, NM_030962, NM_002699, NM_020956	778	54	13252	2.52347	1	0.647159	48.9648
GOTERM_BP_FAT	GO:0008344~adult locomotory behavior	8	0.746269	0.0372861	NM_024016, NM_025213, NM_021569, NM_002148, NM_152296, NM_007327, NM_013247, NM_000702, NM_014213, NM_145074, NM_020971, NM_000832	778	54	13252	2.52347	1	0.647159	48.9648
GOTERM_BP_FAT	GO:0051438~regulation of ubiquitin-protein ligase activity	10	0.932836	0.0382937	NM_181802, NM_181803, NM_002798, NM_148919, NM_016238, NM_181799, NM_013366, NM_007019, NM_002813, NM_001136198, NM_002805, NM_001136197, NM_001033930, NM_002800, NM_003333, NM_001137664, NM_004159, NM_016263, NM_181801, NM_181800	778	78	13252	2.18377	1	0.65326	49.9022
GOTERM_BP_FAT	GO:0019637~organophosphate metabolic process	19	1.77239	0.041047	NM_005090, NM_001080490, NM_017751, NM_153613, NM_000928, NM_001171083, NM_000365, NM_013268, NM_017951, NM_003801, NM_024419, NM_178034, NM_016368, NM_000932, NM_012398, NM_000116, NM_181313, NM_001114632, NM_181312, NM_001114633, NM_001170938, NM_181311, NM_001170939, NM_001159287, NM_178276, NM_213600, NM_005768, NM_001033517, NM_017839	778	197	13252	1.64282	1	0.675382	52.3812
GOTERM_BP_FAT	GO:0021987~cerebral cortex development	6	0.559701	0.0415187	NM_007327, NM_001162427, NM_004631, NM_001162426, NM_033300, NM_000368, NM_000832, NM_006236, NM_021569, NM_001164410, NM_001018054, NM_005604, NM_004935, NM_017522	778	33	13252	3.09699	1	0.67586	52.7942
GOTERM_BP_FAT	GO:0048666~neuron development	29	2.70522	0.0422493	NM_001077182, NM_025213, NM_017514, NM_004756, NM_145350, NM_145352, NM_013247, NM_145805, NM_001485, NM_006237, NM_005522, NM_006796, NM_012418, NM_001164410, NM_001033930, NM_005853, NM_016580, NM_014213, NM_004263, NM_006735, NM_002957, NM_002148, NM_018008, NM_153620, NM_020971, NM_016346, NM_012398, NM_001124, NM_198576, NM_014249, NM_001101, NM_001496, NM_003333, NM_003693, NM_004575, NM_00…	778	339	13252	1.45714	1	0.678621	53.4271
GOTERM_BP_FAT	GO:0016071~mRNA metabolic process	31	2.89179	0.0434464	NM_014691, NM_005008, NM_003407, NM_177542, NM_001164239, NM_006112, NM_078480, NM_001003796, NM_006445, NM_016333, NM_004477, NM_080743, NM_138394, NM_002096, NM_017619, NM_001081550, NM_014281, NM_016312, NM_014460, NM_005345, NM_004926, NM_006693, NM_021177, NM_001253, NM_003685, NM_201995, NM_003587, NM_201997, NM_001142650, NM_201998, NM_005346, NM_021231, NM_001081559, NM_203456, NM_0010805…	778	369	13252	1.43099	1	0.685329	54.4469
GOTERM_BP_FAT	GO:0021548~pons development	3	0.279851	0.0439827	NM_002144, NM_021569, NM_007327, NM_153620, NM_005522, NM_000832	778	6	13252	8.51671	1	0.686237	54.8969
GOTERM_BP_FAT	GO:0006325~chromatin organization	31	2.89179	0.0446504	NM_015048, NM_021059, NM_030593, NM_175709, NM_001130824, NM_025256, NM_001130825, NM_006339, NM_001161334, NM_001024599, NM_130800, NM_130801, NM_012102, NM_130802, NM_130803, NM_003078, NM_130804, NM_001111020, NM_003482, NM_052996, NM_019088, NM_016604, NM_001025247, NM_177925, NM_031488, NM_003548, NM_014409, NM_175065, NM_000244, NM_001098173, NM_001003801, NM_001146696, NM_001146695, NM_001…	778	370	13252	1.42712	1	0.688223	55.4513
GOTERM_BP_FAT	GO:0048812~neuron projection morphogenesis	20	1.86567	0.0448713	NM_002957, NM_025213, NM_017514, NM_004756, NM_018008, NM_153620, NM_145805, NM_001485, NM_020971, NM_006237, NM_005522, NM_006796, NM_012398, NM_001124, NM_001164410, NM_001101, NM_001033930, NM_001496, NM_003333, NM_004575, NM_004935, NM_004263, NM_006181, NM_006735	778	213	13252	1.59938	1	0.686477	55.6333
GOTERM_BP_FAT	GO:0021795~cerebral cortex cell migration	4	0.373134	0.0450072	NM_006236, NM_001018054, NM_001164410, NM_004631, NM_005604, NM_033300, NM_004935, NM_017522	778	14	13252	4.86669	1	0.684053	55.7449
GOTERM_BP_FAT	GO:0051248~negative regulation of protein metabolic process	18	1.6791	0.046022	NM_000244, NM_002798, NM_148919, NM_016238, NM_001162427, NM_001162426, NM_000368, NM_001136198, NM_001164410, NM_001136197, NM_002805, NM_001033930, NM_019101, NM_002800, NM_001042351, NM_130800, NM_016263, NM_130801, NM_004159, NM_130802, NM_130803, NM_130799, NM_130804, NM_001414, NM_181802, NM_181803, NM_001456, NM_001110556, NM_181799, NM_013366, NM_007019, NM_002813, NM_003333, NM_001137664…	778	186	13252	1.6484	1	0.68884	56.57
GOTERM_BP_FAT	GO:0010605~negative regulation of macromolecule metabolic process	55	5.1306	0.0462667	NM_030593, NM_016238, NM_032272, NM_001130824, NM_001162427, NM_001162426, NM_212479, NM_001130825, NM_018942, NM_000368, NM_147193, NM_001964, NM_001136198, NM_001136197, NM_002805, NM_001164410, NM_002800, NM_130800, NM_004159, NM_130801, NM_006735, NM_130802, NM_130803, NM_130804, NM_002957, NM_024015, NM_001012643, NM_001111020, NM_001265, NM_001110556, NM_181799, NM_001161482, NM_001007026, …	778	732	13252	1.27983	1	0.687336	56.7668
GOTERM_BP_FAT	GO:0006644~phospholipid metabolic process	18	1.6791	0.0479917	NM_005090, NM_001080490, NM_017751, NM_153613, NM_000928, NM_001171083, NM_013268, NM_017951, NM_003801, NM_024419, NM_178034, NM_016368, NM_000932, NM_012398, NM_000116, NM_181313, NM_001114632, NM_181312, NM_001114633, NM_001170938, NM_181311, NM_001170939, NM_178276, NM_213600, NM_001033517, NM_005768, NM_017839	778	187	13252	1.63958	1	0.697498	58.1302
GOTERM_BP_FAT	GO:0002252~immune effector process	14	1.30597	0.048265	NM_012335, NM_001710, NM_201442, NM_000247, NM_005275, NM_000928, NM_152871, NM_152872, NM_000043, NM_001734, NM_006120, NM_001002029, NM_001145903, NM_172140, NM_178014, NM_000063, NM_006088, NM_007293	778	133	13252	1.79299	1	0.696207	58.3425
GOTERM_BP_FAT	GO:0034660~ncRNA metabolic process	21	1.95896	0.0485021	NM_019037, NM_020442, NM_001020, NM_004477, NM_001022, NM_016312, NM_031472, NM_001160393, NM_001160392, NM_001160390, NM_001167734, NM_001167733, NM_016037, NM_018648, NM_001605, NM_006295, NM_017647, NM_001031, NM_006331, NM_058219, NM_015918, NM_001160389, NM_002887, NM_020745, NM_001033678, NM_033416, NM_000996, NM_198202, NM_018072	778	229	13252	1.56202	1	0.694658	58.5258
GOTERM_BP_FAT	GO:0007411~axon guidance	12	1.1194	0.048811	NM_017514, NM_018008, NM_153620, NM_145805, NM_001485, NM_005522, NM_001164410, NM_001496, NM_001033930, NM_003333, NM_004575, NM_004935, NM_004263, NM_006181, NM_006735	778	107	13252	1.91029	1	0.693677	58.7636

## Sheet: >=30bp_HS-HM_50kb
Category	Term	Count	%	PValue	Genes	List Total	Pop Hits	Pop Total	Fold Enrichment	Bonferroni	Benjamini	FDR
GOTERM_BP_FAT	GO:0007608~sensory perception of smell	10	7.69231	0.00236393	NM_001004759, NM_001004749, NM_001005196, NM_001005468, NM_001005237, NM_001005467, NM_001005238, NM_001004758, NM_012378, NM_030903	100	386	13252	3.43316	0.866873	0.866873	3.59671
GOTERM_BP_FAT	GO:0006355~regulation of transcription, DNA-dependent	24	18.4615	0.00424622	NM_005171, NM_001010877, NM_022740, NM_145657, NM_016536, NM_138374, NM_001141979, NM_001163474, NM_052854, NM_001113239, NM_006079, NM_182769, NM_001168388, NM_001168389, NM_001040110, NM_182723, NM_178161, NM_182722, NM_005011, NM_182725, NM_014034, NM_182724, NM_182721, NM_182720, NM_182719, NM_001141980, NM_001130022, NM_182717, NM_182770, NM_182718, NM_182772, NM_182771, NM_001040185, NM_005…	100	1746	13252	1.82158	0.973364	0.836794	6.37368
GOTERM_BP_FAT	GO:0007606~sensory perception of chemical stimulus	10	7.69231	0.00496642	NM_001004759, NM_001004749, NM_001005196, NM_001005468, NM_001005237, NM_001005467, NM_001005238, NM_001004758, NM_012378, NM_030903	100	432	13252	3.06759	0.98562	0.756826	7.41628
GOTERM_BP_FAT	GO:0051252~regulation of RNA metabolic process	24	18.4615	0.00561896	NM_005171, NM_001010877, NM_022740, NM_145657, NM_016536, NM_138374, NM_001141979, NM_001163474, NM_052854, NM_001113239, NM_006079, NM_182769, NM_001168388, NM_001168389, NM_001040110, NM_182723, NM_178161, NM_182722, NM_005011, NM_182725, NM_014034, NM_182724, NM_182721, NM_182720, NM_182719, NM_001141980, NM_001130022, NM_182717, NM_182770, NM_182718, NM_182772, NM_182771, NM_001040185, NM_005…	100	1786	13252	1.78078	0.991777	0.69887	8.35154
GOTERM_BP_FAT	GO:0007186~G-protein coupled receptor protein signaling pathway	16	12.3077	0.0105845	NM_006496, NM_001337, NM_001004759, NM_005272, NM_001004749, NM_001005196, NM_001005468, NM_001005467, NM_001743, NM_012378, NM_001004758, NM_030903, NM_001146265, NM_001146266, NM_001146267, NM_005201, NM_001171174, NM_001171172, NM_001171171, NM_001005237, NM_018970, NM_001005238	100	1046	13252	2.02707	0.999884	0.836869	15.1842
GOTERM_BP_FAT	GO:0007600~sensory perception	13	10	0.011262	NM_001004759, NM_005272, NM_001004749, NM_002373, NM_001005468, NM_001005196, NM_001005467, NM_012378, NM_001004758, NM_016346, NM_030903, NM_014249, NM_001005237, NM_001005238	100	763	13252	2.25788	0.999936	0.799767	16.0787
GOTERM_BP_FAT	GO:0010628~positive regulation of gene expression	11	8.46154	0.0114039	NM_001141980, NM_022740, NM_145657, NM_001135044, NM_005657, NM_001141979, NM_002752, NM_016346, NM_022145, NM_001113239, NM_006079, NM_139068, NM_001527, NM_139069, NM_001168388, NM_014249, NM_001168389, NM_018055, NM_178161, NM_014034, NM_139070	100	581	13252	2.50898	0.999943	0.752412	16.2649
GOTERM_BP_FAT	GO:0031328~positive regulation of cellular biosynthetic process	12	9.23077	0.0130965	NM_001141980, NM_152942, NM_022740, NM_145657, NM_005657, NM_001141979, NM_016346, NM_022145, NM_001113239, NM_006079, NM_001527, NM_001168388, NM_014249, NM_001168389, NM_018055, NM_178161, NM_014034, NM_006628	100	685	13252	2.32152	0.999987	0.754384	18.4564
GOTERM_BP_FAT	GO:0009891~positive regulation of biosynthetic process	12	9.23077	0.0144622	NM_001141980, NM_152942, NM_022740, NM_145657, NM_005657, NM_001141979, NM_016346, NM_022145, NM_001113239, NM_006079, NM_001527, NM_001168388, NM_014249, NM_001168389, NM_018055, NM_178161, NM_014034, NM_006628	100	695	13252	2.28812	0.999996	0.748192	20.1856
GOTERM_BP_FAT	GO:0040029~regulation of gene expression, epigenetic	4	3.07692	0.0191894	NM_001527, NM_024852, NM_012199, NM_014034, NM_177422	100	76	13252	6.97474	1	0.808108	25.9093
GOTERM_BP_FAT	GO:0006334~nucleosome assembly	4	3.07692	0.0198614	NM_003544, NM_003538, NM_005325, NM_014034, NM_003529	100	77	13252	6.88416	1	0.788564	26.6911
GOTERM_BP_FAT	GO:0045449~regulation of transcription	29	22.3077	0.0200268	NM_001010877, NM_138374, NM_001141979, NM_182769, NM_182723, NM_178161, NM_182722, NM_182725, NM_005011, NM_182724, NM_182721, NM_004302, NM_182720, NM_182719, NM_001141980, NM_001130022, NM_182717, NM_182718, NM_012199, NM_001040185, NM_152606, NM_001527, NM_014249, NM_178558, NM_001029880, NM_005180, NM_001172225, NM_001172226, NM_020327, NM_020328, NM_005171, NM_022740, NM_145657, NM_016536, N…	100	2566	13252	1.49769	1	0.762202	26.8823
GOTERM_BP_FAT	GO:0031497~chromatin assembly	4	3.07692	0.0219548	NM_003544, NM_003538, NM_005325, NM_014034, NM_003529	100	80	13252	6.626	1	0.766579	29.0773
GOTERM_BP_FAT	GO:0010557~positive regulation of macromolecule biosynthetic process	11	8.46154	0.0240485	NM_001141980, NM_152942, NM_022740, NM_145657, NM_005657, NM_001141979, NM_016346, NM_022145, NM_001113239, NM_006079, NM_001527, NM_014249, NM_001168388, NM_001168389, NM_018055, NM_178161, NM_014034	100	654	13252	2.22893	1	0.772682	31.391
GOTERM_BP_FAT	GO:0065004~protein-DNA complex assembly	4	3.07692	0.0249267	NM_003544, NM_003538, NM_005325, NM_014034, NM_003529	100	84	13252	6.31048	1	0.761594	32.3403
GOTERM_BP_FAT	GO:0045941~positive regulation of transcription	10	7.69231	0.0249924	NM_001141980, NM_022740, NM_145657, NM_005657, NM_001141979, NM_016346, NM_022145, NM_001113239, NM_006079, NM_001527, NM_014249, NM_001168388, NM_018055, NM_001168389, NM_178161, NM_014034	100	564	13252	2.34965	1	0.740178	32.4109
GOTERM_BP_FAT	GO:0045893~positive regulation of transcription, DNA-dependent	9	6.92308	0.0262186	NM_001141980, NM_022740, NM_145657, NM_005657, NM_001141979, NM_016346, NM_022145, NM_006079, NM_001113239, NM_001527, NM_014249, NM_001168388, NM_018055, NM_001168389, NM_014034	100	477	13252	2.50038	1	0.735932	33.7146
GOTERM_BP_FAT	GO:0034728~nucleosome organization	4	3.07692	0.0264901	NM_003544, NM_003538, NM_005325, NM_014034, NM_003529	100	86	13252	6.16372	1	0.719384	34
GOTERM_BP_FAT	GO:0050890~cognition	13	10	0.0267423	NM_001004759, NM_005272, NM_001004749, NM_002373, NM_001005468, NM_001005196, NM_001005467, NM_012378, NM_001004758, NM_016346, NM_030903, NM_014249, NM_001005237, NM_001005238	100	862	13252	1.99856	1	0.703441	34.2642
GOTERM_BP_FAT	GO:0051254~positive regulation of RNA metabolic process	9	6.92308	0.0273767	NM_001141980, NM_022740, NM_145657, NM_005657, NM_001141979, NM_016346, NM_022145, NM_006079, NM_001113239, NM_001527, NM_014249, NM_001168388, NM_018055, NM_001168389, NM_014034	100	481	13252	2.47958	1	0.693492	34.9242
GOTERM_BP_FAT	GO:0060041~retina development in camera-type eye	3	2.30769	0.0280134	NM_005272, NM_014249, NM_178161, NM_016346	100	35	13252	11.3589	1	0.684238	35.5804
GOTERM_BP_FAT	GO:0006350~transcription	24	18.4615	0.0325848	NM_005171, NM_001010877, NM_022740, NM_145657, NM_016536, NM_138374, NM_001141979, NM_001163474, NM_052854, NM_001113239, NM_006079, NM_182769, NM_001168388, NM_001168389, NM_001040110, NM_182723, NM_178161, NM_182722, NM_005011, NM_182725, NM_014034, NM_182724, NM_182721, NM_182720, NM_182719, NM_001141980, NM_001130022, NM_182717, NM_182770, NM_182718, NM_182772, NM_182771, NM_012199, NM_001040…	100	2088	13252	1.52322	1	0.722779	40.1133
GOTERM_BP_FAT	GO:0040033~negative regulation of translation, ncRNA-mediated	2	1.53846	0.0368044	NM_024852, NM_012199, NM_177422	100	5	13252	53.008	1	0.750697	44.0308
GOTERM_BP_FAT	GO:0035278~gene silencing by miRNA, negative regulation of translation	2	1.53846	0.0368044	NM_024852, NM_012199, NM_177422	100	5	13252	53.008	1	0.750697	44.0308
GOTERM_BP_FAT	GO:0045974~regulation of translation, ncRNA-mediated	2	1.53846	0.0368044	NM_024852, NM_012199, NM_177422	100	5	13252	53.008	1	0.750697	44.0308
GOTERM_BP_FAT	GO:0006402~mRNA catabolic process	3	2.30769	0.040916	NM_024852, NM_001698, NM_012199, NM_177422	100	43	13252	9.24558	1	0.77306	47.6164
GOTERM_BP_FAT	GO:0045935~positive regulation of nucleobase, nucleoside, nucleotide and nucleic acid metabolic process	10	7.69231	0.0434307	NM_001141980, NM_022740, NM_145657, NM_005657, NM_001141979, NM_016346, NM_022145, NM_001113239, NM_006079, NM_001527, NM_014249, NM_001168388, NM_018055, NM_001168389, NM_178161, NM_014034	100	624	13252	2.12372	1	0.779801	49.7023
GOTERM_BP_FAT	GO:0060136~embryonic process involved in female pregnancy	2	1.53846	0.0440027	NM_006079, NM_001168388, NM_001168389, NM_018055	100	6	13252	44.1733	1	0.771135	50.1658
GOTERM_BP_FAT	GO:0034621~cellular macromolecular complex subunit organization	7	5.38462	0.0460288	NM_001009183, NM_003544, NM_001009182, NM_003538, NM_005325, NM_003616, NM_014034, NM_003529, NM_031217, NM_004818	100	348	13252	2.66563	1	0.77394	51.7756
GOTERM_BP_FAT	GO:0006323~DNA packaging	4	3.07692	0.0492161	NM_003544, NM_003538, NM_005325, NM_014034, NM_003529	100	110	13252	4.81891	1	0.784691	54.2098

## Sheet: >=30bp_HS_HM_100kb
Category	Term	Count	%	PValue	Genes	List Total	Pop Hits	Pop Total	Fold Enrichment	Bonferroni	Benjamini	FDR
GOTERM_BP_FAT	GO:0007608~sensory perception of smell	21	7.80669	2.89126e-06	NM_001005177, NM_001002918, NM_001004759, NM_001004749, NM_001004748, NM_001005196, NM_001005468, NM_001004753, NM_001005467, NM_012378, NM_001004758, NM_030903, NM_172070, NM_001004702, NM_001005512, NM_001005513, NM_001005216, NM_001005226, NM_001005329, NM_001005237, NM_001005238	209	386	13252	3.44959	0.00374295	0.00374295	0.00471931
GOTERM_BP_FAT	GO:0007606~sensory perception of chemical stimulus	21	7.80669	1.53723e-05	NM_001005177, NM_001002918, NM_001004759, NM_001004749, NM_001004748, NM_001005196, NM_001005468, NM_001004753, NM_001005467, NM_012378, NM_001004758, NM_030903, NM_172070, NM_001004702, NM_001005512, NM_001005513, NM_001005216, NM_001005226, NM_001005329, NM_001005237, NM_001005238	209	432	13252	3.08227	0.0197405	0.00991946	0.0250892
GOTERM_BP_FAT	GO:0007166~cell surface receptor linked signal transduction	48	17.8439	0.000188679	NM_001066, NM_001004749, NM_001004748, NM_001005196, NM_003394, NM_001004702, NM_005201, NM_001077401, NM_002509, NM_001005512, NM_001118, NM_001005513, NM_032214, NM_030760, NM_031936, NM_004302, NM_175077, NM_001145272, NM_001002918, NM_001337, NM_002310, NM_015270, NM_001145271, NM_203458, NM_001105540, NM_001171174, NM_016337, NM_001171172, NM_001005216, NM_001171171, NM_003646, NM_004096, NM…	209	1779	13252	1.7108	0.217092	0.078341	0.307537
GOTERM_BP_FAT	GO:0006334~nucleosome assembly	8	2.97398	0.000201283	NM_005319, NM_003513, NM_003531, NM_003544, NM_003538, NM_003537, NM_005325, NM_021062, NM_021963, NM_014034, NM_003529	209	77	13252	6.58771	0.229788	0.0631879	0.328048
GOTERM_BP_FAT	GO:0031497~chromatin assembly	8	2.97398	0.000255562	NM_005319, NM_003513, NM_003531, NM_003544, NM_003538, NM_003537, NM_005325, NM_021062, NM_021963, NM_014034, NM_003529	209	80	13252	6.34067	0.282159	0.0641512	0.41634
GOTERM_BP_FAT	GO:0065004~protein-DNA complex assembly	8	2.97398	0.000345643	NM_005319, NM_003513, NM_003531, NM_003544, NM_003538, NM_003537, NM_005325, NM_021062, NM_021963, NM_014034, NM_003529	209	84	13252	6.03873	0.361336	0.0720054	0.562703
GOTERM_BP_FAT	GO:0034728~nucleosome organization	8	2.97398	0.000399361	NM_005319, NM_003513, NM_003531, NM_003544, NM_003538, NM_003537, NM_005325, NM_021062, NM_021963, NM_014034, NM_003529	209	86	13252	5.8983	0.404334	0.0713383	0.649888
GOTERM_BP_FAT	GO:0007186~G-protein coupled receptor protein signaling pathway	32	11.8959	0.000433582	NM_001005177, NM_005272, NM_001004749, NM_001004748, NM_001005196, NM_020983, NM_001005468, NM_001005467, NM_201533, NM_201532, NM_001004702, NM_005201, NM_001005512, NM_001118, NM_001005513, NM_001005226, NM_001005329, NM_018970, NM_030760, NM_031936, NM_006496, NM_001337, NM_001002918, NM_148962, NM_001004759, NM_015270, NM_001004753, NM_001743, NM_001004758, NM_012378, NM_030903, NM_001146265,…	209	1046	13252	1.93978	0.430205	0.0678949	0.705391
GOTERM_BP_FAT	GO:0007600~sensory perception	25	9.29368	0.000898919	NM_001005177, NM_001004749, NM_005272, NM_001004748, NM_002373, NM_001005468, NM_001005196, NM_001005467, NM_001004702, NM_001005512, NM_001005513, NM_001005226, NM_001005329, NM_017882, NM_001004759, NM_001002918, NM_001004753, NM_012378, NM_001004758, NM_016346, NM_030903, NM_172070, NM_014249, NM_001005216, NM_001005237, NM_001005238	209	763	13252	2.07755	0.68852	0.121555	1.45725
GOTERM_BP_FAT	GO:0006323~DNA packaging	8	2.97398	0.00172479	NM_005319, NM_003513, NM_003531, NM_003544, NM_003538, NM_003537, NM_005325, NM_021062, NM_021963, NM_014034, NM_003529	209	110	13252	4.6114	0.893433	0.200603	2.77848
GOTERM_BP_FAT	GO:0035278~gene silencing by miRNA, negative regulation of translation	3	1.11524	0.00237655	NM_017629, NM_024852, NM_012199, NM_177422	209	5	13252	38.044	0.954318	0.244632	3.80941
GOTERM_BP_FAT	GO:0040033~negative regulation of translation, ncRNA-mediated	3	1.11524	0.00237655	NM_017629, NM_024852, NM_012199, NM_177422	209	5	13252	38.044	0.954318	0.244632	3.80941
GOTERM_BP_FAT	GO:0045974~regulation of translation, ncRNA-mediated	3	1.11524	0.00237655	NM_017629, NM_024852, NM_012199, NM_177422	209	5	13252	38.044	0.954318	0.244632	3.80941
GOTERM_BP_FAT	GO:0006333~chromatin assembly or disassembly	8	2.97398	0.0028282	NM_005319, NM_003513, NM_003531, NM_003544, NM_003538, NM_003537, NM_005325, NM_021062, NM_021963, NM_014034, NM_003529	209	120	13252	4.22711	0.974609	0.263698	4.51779
GOTERM_BP_FAT	GO:0010466~negative regulation of peptidase activity	4	1.48699	0.00411464	NM_033341, NM_005213, NM_001800, NM_079421, NM_173157, NM_002135	209	21	13252	12.0775	0.995241	0.337253	6.50872
GOTERM_BP_FAT	GO:0050890~cognition	25	9.29368	0.00445987	NM_001005177, NM_001004749, NM_005272, NM_001004748, NM_002373, NM_001005468, NM_001005196, NM_001005467, NM_001004702, NM_001005512, NM_001005513, NM_001005226, NM_001005329, NM_017882, NM_001004759, NM_001002918, NM_001004753, NM_012378, NM_001004758, NM_016346, NM_030903, NM_172070, NM_014249, NM_001005216, NM_001005237, NM_001005238	209	862	13252	1.83894	0.996965	0.339065	7.03634
GOTERM_BP_FAT	GO:0034621~cellular macromolecular complex subunit organization	13	4.83271	0.00899702	NM_002014, NM_001009183, NM_001009182, NM_021963, NM_031217, NM_005319, NM_003513, NM_003544, NM_003531, NM_003538, NM_003537, NM_016337, NM_005325, NM_021062, NM_003616, NM_014034, NM_003529, NM_004818	209	348	13252	2.36864	0.999992	0.542264	13.7158
GOTERM_BP_FAT	GO:0010628~positive regulation of gene expression	18	6.69145	0.010127	NM_153464, NM_022740, NM_145657, NM_001135044, NM_173157, NM_002135, NM_001141979, NM_002752, NM_001113239, NM_002509, NM_001077401, NM_006079, NM_001168388, NM_001168389, NM_004516, NM_178161, NM_017620, NM_014034, NM_139070, NM_001141980, NM_012218, NM_005657, NM_000020, NM_016346, NM_002954, NM_022145, NM_139068, NM_001527, NM_139069, NM_014249, NM_004473, NM_018055, NM_021926, NM_001135592, N…	209	581	13252	1.96441	0.999998	0.561811	15.3077
GOTERM_BP_FAT	GO:0031328~positive regulation of cellular biosynthetic process	20	7.43494	0.0114814	NM_153464, NM_152942, NM_022740, NM_145657, NM_173157, NM_002135, NM_001141979, NM_001113239, NM_002509, NM_033030, NM_001077401, NM_006079, NM_001168388, NM_001168389, NM_004516, NM_178161, NM_017620, NM_014034, NM_197970, NM_001141980, NM_012218, NM_005657, NM_000020, NM_016346, NM_002954, NM_022145, NM_001527, NM_004473, NM_014249, NM_018055, NM_001243, NM_021926, NM_006628, NM_001135592, NM_0…	209	685	13252	1.85129	1	0.585644	17.1796
GOTERM_BP_FAT	GO:0051252~regulation of RNA metabolic process	41	15.2416	0.0120337	NM_001066, NM_001010877, NM_138374, NM_001141979, NM_182769, NM_002509, NM_032214, NM_182723, NM_182722, NM_178161, NM_005011, NM_182725, NM_017620, NM_182724, NM_005384, NM_182721, NM_182720, NM_175077, NM_182719, NM_001141980, NM_001130022, NM_001004301, NM_182717, NM_182718, NM_012218, NM_001040185, NM_152606, NM_021167, NM_001527, NM_181571, NM_014249, NM_004473, NM_002519, NM_198400, NM_1785…	209	1786	13252	1.45558	1	0.582033	17.9316
GOTERM_BP_FAT	GO:0009891~positive regulation of biosynthetic process	20	7.43494	0.0132253	NM_153464, NM_152942, NM_022740, NM_145657, NM_173157, NM_002135, NM_001141979, NM_001113239, NM_002509, NM_033030, NM_001077401, NM_006079, NM_001168388, NM_001168389, NM_004516, NM_178161, NM_017620, NM_014034, NM_197970, NM_001141980, NM_012218, NM_005657, NM_000020, NM_016346, NM_002954, NM_022145, NM_001527, NM_004473, NM_014249, NM_018055, NM_001243, NM_021926, NM_006628, NM_001135592, NM_0…	209	695	13252	1.82465	1	0.597002	19.5325
GOTERM_BP_FAT	GO:0006355~regulation of transcription, DNA-dependent	40	14.8699	0.0137198	NM_001010877, NM_138374, NM_001141979, NM_002509, NM_182769, NM_032214, NM_182723, NM_182722, NM_178161, NM_005011, NM_182725, NM_017620, NM_182724, NM_005384, NM_182721, NM_182720, NM_175077, NM_182719, NM_001141980, NM_001130022, NM_001004301, NM_182717, NM_182718, NM_012218, NM_001040185, NM_152606, NM_021167, NM_001527, NM_181571, NM_014249, NM_004473, NM_002519, NM_198400, NM_178558, NM_1828…	209	1746	13252	1.45262	1	0.591754	20.1882
GOTERM_BP_FAT	GO:0010557~positive regulation of macromolecule biosynthetic process	19	7.0632	0.0147581	NM_153464, NM_152942, NM_022740, NM_145657, NM_173157, NM_002135, NM_001141979, NM_001113239, NM_002509, NM_033030, NM_001077401, NM_006079, NM_001168388, NM_001168389, NM_004516, NM_178161, NM_017620, NM_014034, NM_197970, NM_001141980, NM_012218, NM_005657, NM_000020, NM_016346, NM_002954, NM_022145, NM_001527, NM_004473, NM_014249, NM_018055, NM_001243, NM_021926, NM_001135592, NM_001137673	209	654	13252	1.84209	1	0.600796	21.5487
GOTERM_BP_FAT	GO:0017148~negative regulation of translation	4	1.48699	0.0159501	NM_017629, NM_024852, NM_012199, NM_177422, NM_004096	209	34	13252	7.45961	1	0.61245	23.0837
GOTERM_BP_FAT	GO:0045941~positive regulation of transcription	17	6.3197	0.0162535	NM_153464, NM_022740, NM_145657, NM_173157, NM_002135, NM_001141979, NM_001113239, NM_002509, NM_006079, NM_001077401, NM_001168388, NM_001168389, NM_004516, NM_178161, NM_017620, NM_014034, NM_001141980, NM_012218, NM_005657, NM_000020, NM_016346, NM_002954, NM_022145, NM_001527, NM_004473, NM_014249, NM_018055, NM_021926, NM_001135592, NM_001137673	209	564	13252	1.91119	1	0.603107	23.4699
GOTERM_BP_FAT	GO:0045449~regulation of transcription	54	20.0743	0.0175716	NM_203500, NM_138374, NM_001077401, NM_002509, NM_001518, NM_182723, NM_182722, NM_005011, NM_182725, NM_182724, NM_182721, NM_182720, NM_182719, NM_001004301, NM_182717, NM_182718, NM_018263, NM_021167, NM_001527, NM_004473, NM_181571, NM_002519, NM_145716, NM_198400, NM_001029880, NM_018070, NM_021926, NM_001135592, NM_001008401, NM_020327, NM_020328, NM_001163636, NM_005171, NM_145657, NM_1731…	209	2566	13252	1.33436	1	0.616356	25.1266
GOTERM_BP_FAT	GO:0034622~cellular macromolecular complex assembly	11	4.08922	0.0241511	NM_001009183, NM_002014, NM_001009182, NM_021963, NM_005319, NM_003544, NM_003531, NM_003513, NM_003538, NM_003537, NM_005325, NM_021062, NM_003616, NM_014034, NM_003529, NM_004818	209	309	13252	2.2572	1	0.718702	32.9048
GOTERM_BP_FAT	GO:0050877~neurological system process	28	10.4089	0.0252176	NM_001005177, NM_001004749, NM_005272, NM_001004748, NM_002373, NM_001005196, NM_001005468, NM_001005467, NM_020703, NM_001004702, NM_001005512, NM_001005513, NM_001005226, NM_001005329, NM_017882, NM_001004759, NM_001002918, NM_001004753, NM_012378, NM_001004758, NM_030903, NM_016346, NM_172070, NM_002954, NM_014249, NM_014405, NM_001005216, NM_001005237, NM_001005238, NM_001135592	209	1162	13252	1.52787	1	0.720319	34.0918
GOTERM_BP_FAT	GO:0010604~positive regulation of macromolecule metabolic process	22	8.17844	0.0282304	NM_153464, NM_152942, NM_022740, NM_001135044, NM_145657, NM_173157, NM_002135, NM_001141979, NM_002752, NM_001113239, NM_002509, NM_033030, NM_001077401, NM_006079, NM_001168388, NM_001168389, NM_004516, NM_178161, NM_017620, NM_014034, NM_197970, NM_139070, NM_017882, NM_001141980, NM_012218, NM_005657, NM_000020, NM_016346, NM_002954, NM_022145, NM_139068, NM_139069, NM_001527, NM_014249, NM_0…	209	857	13252	1.62771	1	0.747316	37.3393
GOTERM_BP_FAT	GO:0035195~gene silencing by miRNA	3	1.11524	0.0285611	NM_017629, NM_024852, NM_012199, NM_177422	209	17	13252	11.1894	1	0.738743	37.6864
GOTERM_BP_FAT	GO:0006402~mRNA catabolic process	4	1.48699	0.0296976	NM_017629, NM_024852, NM_001698, NM_012199, NM_177422	209	43	13252	5.8983	1	0.740324	38.8658
GOTERM_BP_FAT	GO:0040029~regulation of gene expression, epigenetic	5	1.85874	0.0314914	NM_017629, NM_001527, NM_024852, NM_012199, NM_014034, NM_177422	209	76	13252	4.17149	1	0.749269	40.6847
GOTERM_BP_FAT	GO:0043154~negative regulation of caspase activity	3	1.11524	0.0318045	NM_033341, NM_001800, NM_079421, NM_173157, NM_002135	209	18	13252	10.5678	1	0.74135	40.997
GOTERM_BP_FAT	GO:0006325~chromatin organization	12	4.46097	0.0318945	NM_021963, NM_170606, NM_005319, NM_003513, NM_003544, NM_003531, NM_003538, NM_001527, NM_003537, NM_005325, NM_021062, NM_005180, NM_014034, NM_003529, NM_012074	209	370	13252	2.05643	1	0.7312	41.0864
GOTERM_BP_FAT	GO:0045935~positive regulation of nucleobase, nucleoside, nucleotide and nucleic acid metabolic process	17	6.3197	0.0368882	NM_153464, NM_022740, NM_145657, NM_173157, NM_002135, NM_001141979, NM_001113239, NM_002509, NM_006079, NM_001077401, NM_001168388, NM_001168389, NM_004516, NM_178161, NM_017620, NM_014034, NM_001141980, NM_012218, NM_005657, NM_000020, NM_016346, NM_002954, NM_022145, NM_001527, NM_004473, NM_014249, NM_018055, NM_021926, NM_001135592, NM_001137673	209	624	13252	1.72743	1	0.771732	45.8555
GOTERM_BP_FAT	GO:0045893~positive regulation of transcription, DNA-dependent	14	5.20446	0.038033	NM_153464, NM_145657, NM_022740, NM_173157, NM_002135, NM_001141979, NM_006079, NM_002509, NM_001113239, NM_001168388, NM_001168389, NM_004516, NM_017620, NM_014034, NM_001141980, NM_012218, NM_005657, NM_016346, NM_022145, NM_001527, NM_004473, NM_014249, NM_018055, NM_021926, NM_001137673	209	477	13252	1.86099	1	0.77217	46.8965
GOTERM_BP_FAT	GO:0051346~negative regulation of hydrolase activity	4	1.48699	0.0393363	NM_033341, NM_005213, NM_001800, NM_079421, NM_173157, NM_002135	209	48	13252	5.28389	1	0.773981	48.0588
GOTERM_BP_FAT	GO:0051254~positive regulation of RNA metabolic process	14	5.20446	0.040398	NM_153464, NM_145657, NM_022740, NM_173157, NM_002135, NM_001141979, NM_006079, NM_002509, NM_001113239, NM_001168388, NM_001168389, NM_004516, NM_017620, NM_014034, NM_001141980, NM_012218, NM_005657, NM_016346, NM_022145, NM_001527, NM_004473, NM_014249, NM_018055, NM_021926, NM_001137673	209	481	13252	1.84552	1	0.773648	48.9879
GOTERM_BP_FAT	GO:0016441~posttranscriptional gene silencing	3	1.11524	0.0423388	NM_017629, NM_024852, NM_012199, NM_177422	209	21	13252	9.0581	1	0.780517	50.6461
GOTERM_BP_FAT	GO:0035194~posttranscriptional gene silencing by RNA	3	1.11524	0.0423388	NM_017629, NM_024852, NM_012199, NM_177422	209	21	13252	9.0581	1	0.780517	50.6461
GOTERM_BP_FAT	GO:0052547~regulation of peptidase activity	5	1.85874	0.0462754	NM_033341, NM_005213, NM_001800, NM_079421, NM_173157, NM_002135, NM_018010	209	86	13252	3.68644	1	0.80154	53.8554
GOTERM_BP_FAT	GO:0051173~positive regulation of nitrogen compound metabolic process	17	6.3197	0.0468344	NM_153464, NM_022740, NM_145657, NM_173157, NM_002135, NM_001141979, NM_001113239, NM_002509, NM_006079, NM_001077401, NM_001168388, NM_001168389, NM_004516, NM_178161, NM_017620, NM_014034, NM_001141980, NM_012218, NM_005657, NM_000020, NM_016346, NM_002954, NM_022145, NM_001527, NM_004473, NM_014249, NM_018055, NM_021926, NM_001135592, NM_001137673	209	644	13252	1.67378	1	0.797132	54.2949
GOTERM_BP_FAT	GO:0010608~posttranscriptional regulation of gene expression	8	2.97398	0.0489184	NM_017629, NM_001066, NM_014576, NM_138933, NM_138932, NM_012199, NM_177422, NM_033030, NM_001005369, NM_024852, NM_002453, NM_197970, NM_004096	209	211	13252	2.40405	1	0.803342	55.899

## Sheet: >=30bp_HS-HM_200kb
Category	Term	Count	%	PValue	Genes	List Total	Pop Hits	Pop Total	Fold Enrichment	Bonferroni	Benjamini	FDR
GOTERM_BP_FAT	GO:0007608~sensory perception of smell	35	6.43382	5.87306e-08	NM_001005177, NM_001004749, NM_001004748, NM_001005196, NM_001005468, NM_001005194, NM_001005467, NM_001005195, NM_001005198, NM_001002905, NM_001004702, NM_001005512, NM_001005513, NM_001004725, NM_001005226, NM_001005329, NM_001004726, NM_001001916, NM_001004727, NM_001002917, NM_001004759, NM_001002918, NM_001005164, NM_001004753, NM_001004752, NM_012378, NM_001004758, NM_030903, NM_172070, NM…	418	386	13252	2.87466	0.000111171	0.000111171	0.000100328
GOTERM_BP_FAT	GO:0007606~sensory perception of chemical stimulus	35	6.43382	8.56241e-07	NM_001005177, NM_001004749, NM_001004748, NM_001005196, NM_001005468, NM_001005194, NM_001005467, NM_001005195, NM_001005198, NM_001002905, NM_001004702, NM_001005512, NM_001005513, NM_001004725, NM_001005226, NM_001005329, NM_001004726, NM_001001916, NM_001004727, NM_001002917, NM_001004759, NM_001002918, NM_001005164, NM_001004753, NM_001004752, NM_012378, NM_001004758, NM_030903, NM_172070, NM…	418	432	13252	2.56856	0.00161955	0.000810104	0.00146269
GOTERM_BP_FAT	GO:0006334~nucleosome assembly	13	2.38971	4.64346e-06	NM_005321, NM_005323, NM_021963, NM_003542, NM_005319, NM_003513, NM_003526, NM_003544, NM_138720, NM_003531, NM_003512, NM_003538, NM_003537, NM_005325, NM_021062, NM_014034, NM_021063, NM_003529	418	77	13252	5.35251	0.00875156	0.00292574	0.00793203
GOTERM_BP_FAT	GO:0031497~chromatin assembly	13	2.38971	6.99078e-06	NM_005321, NM_005323, NM_021963, NM_003542, NM_005319, NM_003513, NM_003526, NM_003544, NM_138720, NM_003531, NM_003512, NM_003538, NM_003537, NM_005325, NM_021062, NM_014034, NM_021063, NM_003529	418	80	13252	5.15179	0.0131464	0.00330293	0.0119415
GOTERM_BP_FAT	GO:0065004~protein-DNA complex assembly	13	2.38971	1.17041e-05	NM_005321, NM_005323, NM_021963, NM_003542, NM_005319, NM_003513, NM_003526, NM_003544, NM_138720, NM_003531, NM_003512, NM_003538, NM_003537, NM_005325, NM_021062, NM_014034, NM_021063, NM_003529	418	84	13252	4.90647	0.0219124	0.0044214	0.019992
GOTERM_BP_FAT	GO:0007166~cell surface receptor linked signal transduction	88	16.1765	1.33511e-05	NM_001066, NM_001085357, NM_001004439, NM_000605, NM_001004702, NM_002843, NM_005201, NM_001077401, NM_002509, NM_030760, NM_001002917, NM_001145646, NM_001337, NM_001002918, NM_001723, NM_002310, NM_198793, NM_006472, NM_001127671, NM_203458, NM_003999, NM_031301, NM_016337, NM_003646, NM_030774, NM_004096, NM_020327, NM_020328, NM_001005177, NM_000823, NM_005272, NM_007318, NM_000388, NM_201533…	418	1779	13252	1.56824	0.0249571	0.00420343	0.022805
GOTERM_BP_FAT	GO:0034728~nucleosome organization	13	2.38971	1.49644e-05	NM_005321, NM_005323, NM_021963, NM_003542, NM_005319, NM_003513, NM_003526, NM_003544, NM_138720, NM_003531, NM_003512, NM_003538, NM_003537, NM_005325, NM_021062, NM_014034, NM_021063, NM_003529	418	86	13252	4.79237	0.0279304	0.00403866	0.0255604
GOTERM_BP_FAT	GO:0006323~DNA packaging	14	2.57353	4.08302e-05	NM_005321, NM_005323, NM_021963, NM_133432, NM_003542, NM_005319, NM_003513, NM_003526, NM_133379, NM_003544, NM_138720, NM_003531, NM_003512, NM_133378, NM_003538, NM_133437, NM_003319, NM_003537, NM_005325, NM_021062, NM_014034, NM_021063, NM_003529	418	110	13252	4.03497	0.0743816	0.00961513	0.0697266
GOTERM_BP_FAT	GO:0007186~G-protein coupled receptor protein signaling pathway	55	10.1103	0.000194855	NM_001004749, NM_001004748, NM_001005196, NM_001005194, NM_001005195, NM_001005198, NM_001004702, NM_005201, NM_001005512, NM_001118, NM_001005513, NM_030760, NM_000741, NM_031936, NM_001160408, NM_002959, NM_001002917, NM_001337, NM_001002918, NM_015270, NM_173856, NM_173857, NM_001171174, NM_001105540, NM_001171172, NM_001005216, NM_001171171, NM_003646, NM_030774, NM_001005177, NM_000823, NM_0…	418	1046	13252	1.667	0.308503	0.0401599	0.332346
GOTERM_BP_FAT	GO:0007600~sensory perception	43	7.90441	0.00029409	NM_001005177, NM_005272, NM_001004749, NM_001004748, NM_002373, NM_002467, NM_001005196, NM_001005468, NM_001005194, NM_001005467, NM_001005195, NM_001002905, NM_001005198, NM_001004702, NM_001005512, NM_001004725, NM_001005513, NM_001005226, NM_001005329, NM_001004726, NM_001004727, NM_001001916, NM_001002917, NM_017882, NM_001004759, NM_001002918, NM_001005164, NM_001004753, NM_001004752, NM_15…	418	763	13252	1.78669	0.426957	0.0541577	0.501202
GOTERM_BP_FAT	GO:0006333~chromatin assembly or disassembly	13	2.38971	0.000394493	NM_005321, NM_005323, NM_021963, NM_003542, NM_005319, NM_003513, NM_003526, NM_003544, NM_138720, NM_003531, NM_003512, NM_003538, NM_003537, NM_005325, NM_021062, NM_014034, NM_021063, NM_003529	418	120	13252	3.43453	0.526178	0.0656481	0.671772
GOTERM_BP_FAT	GO:0050890~cognition	45	8.27206	0.000999388	NM_001004749, NM_001004748, NM_001005196, NM_001005194, NM_001005195, NM_001005198, NM_001004702, NM_001005512, NM_001005513, NM_017882, NM_001002917, NM_001002918, NM_172070, NM_014249, NM_012486, NM_001005216, NM_030774, NM_001005177, NM_005272, NM_002373, NM_007318, NM_002467, NM_001005468, NM_001005467, NM_001002905, NM_001004725, NM_001005226, NM_001005329, NM_001004726, NM_001001916, NM_001…	418	862	13252	1.65505	0.849349	0.145922	1.69358
GOTERM_BP_FAT	GO:0034621~cellular macromolecular complex subunit organization	23	4.22794	0.00153413	NM_002014, NM_021963, NM_031217, NM_133432, NM_003513, NM_133379, NM_003531, NM_003512, NM_133378, NM_003538, NM_133437, NM_003537, NM_005325, NM_021062, NM_003616, NM_014034, NM_021063, NM_001166247, NM_001009183, NM_021956, NM_001009182, NM_012255, NM_005321, NM_005323, NM_175768, NM_003542, NM_005319, NM_003526, NM_138720, NM_003544, NM_003319, NM_032559, NM_016337, NM_020232, NM_003529, NM_00…	418	348	13252	2.09534	0.945324	0.200337	2.58864
GOTERM_BP_FAT	GO:0035270~endocrine system development	8	1.47059	0.00584757	NM_000209, NM_001012334, NM_002509, NM_006079, NM_000823, NM_001168388, NM_001012333, NM_004473, NM_001168389, NM_145657, NM_002391, NM_004498	418	69	13252	3.67575	0.999985	0.547513	9.5331
GOTERM_BP_FAT	GO:0006355~regulation of transcription, DNA-dependent	74	13.6029	0.00612557	NM_006524, NM_138374, NM_001160183, NM_031474, NM_002509, NM_182723, NM_182722, NM_182725, NM_005011, NM_182724, NM_182721, NM_182720, NM_182719, NM_001004301, NM_182717, NM_182718, NM_001265, NM_001128177, NM_001128176, NM_021167, NM_001527, NM_181571, NM_004473, NM_002519, NM_198400, NM_002398, NM_021926, NM_001008401, NM_005171, NM_002467, NM_000461, NM_145657, NM_173157, NM_002135, NM_001989,…	418	1746	13252	1.34367	0.999991	0.539492	9.96429
GOTERM_BP_FAT	GO:0006350~transcription	86	15.8088	0.00627535	NM_203500, NM_006524, NM_007055, NM_001003795, NM_005098, NM_138374, NM_152705, NM_001160183, NM_031474, NM_001518, NM_182723, NM_182722, NM_182725, NM_005011, NM_182724, NM_182721, NM_182720, NM_182719, NM_182717, NM_001004301, NM_182718, NM_012255, NM_001265, NM_006472, NM_014739, NM_001128177, NM_001128176, NM_018263, NM_001527, NM_181571, NM_004473, NM_002519, NM_145716, NM_002398, NM_015972,…	418	2088	13252	1.30579	0.999993	0.525167	10.1958
GOTERM_BP_FAT	GO:0051252~regulation of RNA metabolic process	75	13.7868	0.0072847	NM_001066, NM_006524, NM_138374, NM_001160183, NM_031474, NM_002509, NM_182723, NM_182722, NM_182725, NM_005011, NM_182724, NM_182721, NM_182720, NM_182719, NM_001004301, NM_182717, NM_182718, NM_001265, NM_001128177, NM_001128176, NM_021167, NM_001527, NM_181571, NM_004473, NM_002519, NM_198400, NM_002398, NM_021926, NM_001008401, NM_005171, NM_002467, NM_000461, NM_145657, NM_173157, NM_002135,…	418	1786	13252	1.33133	0.999999	0.556981	11.7414
GOTERM_BP_FAT	GO:0045449~regulation of transcription	102	18.75	0.00750384	NM_203500, NM_006524, NM_001003795, NM_005098, NM_138374, NM_001160183, NM_002509, NM_031474, NM_001077401, NM_001518, NM_182723, NM_182722, NM_005011, NM_182725, NM_182724, NM_182721, NM_182720, NM_182719, NM_182717, NM_001004301, NM_182718, NM_012255, NM_001265, NM_006472, NM_014739, NM_001128177, NM_001128176, NM_018263, NM_021167, NM_001527, NM_004473, NM_181571, NM_002519, NM_145716, NM_0023…	418	2566	13252	1.26023	0.999999	0.547121	12.0736
GOTERM_BP_FAT	GO:0018149~peptide cross-linking	5	0.919118	0.00834379	NM_005213, NM_212482, NM_212474, NM_000090, NM_001920, NM_212476, NM_212478, NM_052955, NM_054034, NM_002026	418	26	13252	6.0968	1	0.566036	13.3362
GOTERM_BP_FAT	GO:0034622~cellular macromolecular complex assembly	19	3.49265	0.0090741	NM_002014, NM_021963, NM_133432, NM_003513, NM_003531, NM_133379, NM_003512, NM_003538, NM_133378, NM_003537, NM_133437, NM_005325, NM_021062, NM_003616, NM_014034, NM_021063, NM_001166247, NM_001009183, NM_021956, NM_001009182, NM_005321, NM_005323, NM_175768, NM_003542, NM_005319, NM_003526, NM_138720, NM_003544, NM_003319, NM_020232, NM_003529, NM_004818	418	309	13252	1.9494	1	0.578014	14.42
GOTERM_BP_FAT	GO:0050877~neurological system process	52	9.55882	0.00925162	NM_001004749, NM_001004748, NM_001005196, NM_001005194, NM_001005195, NM_001005198, NM_001004702, NM_001005512, NM_001005513, NM_017882, NM_001002917, NM_001002918, NM_021956, NM_172070, NM_002954, NM_014405, NM_012486, NM_014249, NM_001005216, NM_030774, NM_001135592, NM_001007067, NM_001005177, NM_001007069, NM_005272, NM_002373, NM_001007068, NM_007318, NM_002467, NM_005625, NM_001005468, NM_0…	418	1162	13252	1.41874	1	0.56736	14.6815
GOTERM_BP_FAT	GO:0035278~gene silencing by miRNA, negative regulation of translation	3	0.551471	0.00927425	NM_017629, NM_024852, NM_012199, NM_177422	418	5	13252	19.022	1	0.551448	14.7148
GOTERM_BP_FAT	GO:0040033~negative regulation of translation, ncRNA-mediated	3	0.551471	0.00927425	NM_017629, NM_024852, NM_012199, NM_177422	418	5	13252	19.022	1	0.551448	14.7148
GOTERM_BP_FAT	GO:0045974~regulation of translation, ncRNA-mediated	3	0.551471	0.00927425	NM_017629, NM_024852, NM_012199, NM_177422	418	5	13252	19.022	1	0.551448	14.7148
GOTERM_BP_FAT	GO:0010628~positive regulation of gene expression	30	5.51471	0.00963657	NM_001754, NM_033027, NM_001141979, NM_001077401, NM_002509, NM_178161, NM_017620, NM_139070, NM_001141980, NM_012218, NM_001265, NM_001128177, NM_001128176, NM_002954, NM_001527, NM_014249, NM_004473, NM_021926, NM_001135592, NM_001137673, NM_153464, NM_000522, NM_000209, NM_002467, NM_000461, NM_005430, NM_145657, NM_001135044, NM_001730, NM_022740, NM_173157, NM_002135, NM_002752, NM_021224, N…	418	581	13252	1.63701	1	0.549311	15.2461
GOTERM_BP_FAT	GO:0031328~positive regulation of cellular biosynthetic process	34	6.25	0.00994104	NM_152942, NM_001754, NM_033027, NM_001141979, NM_001077401, NM_002509, NM_033030, NM_178161, NM_017620, NM_197970, NM_001141980, NM_012218, NM_001265, NM_001128177, NM_001128176, NM_002954, NM_003747, NM_001527, NM_014249, NM_004473, NM_021926, NM_001135592, NM_006628, NM_001137673, NM_153464, NM_000522, NM_000209, NM_000823, NM_002467, NM_000461, NM_005430, NM_022740, NM_145657, NM_001730, NM_1…	418	685	13252	1.5736	1	0.545257	15.6901
GOTERM_BP_FAT	GO:0045941~positive regulation of transcription	29	5.33088	0.0118202	NM_153464, NM_000209, NM_000522, NM_002467, NM_005430, NM_000461, NM_022740, NM_001730, NM_145657, NM_173157, NM_033027, NM_001754, NM_002135, NM_001141979, NM_021224, NM_001989, NM_001113239, NM_002509, NM_001077401, NM_006079, NM_001168388, NM_001168389, NM_004516, NM_178161, NM_017620, NM_014034, NM_001141980, NM_012218, NM_001265, NM_005657, NM_000020, NM_016346, NM_001128177, NM_002954, NM_0…	418	564	13252	1.63014	1	0.593575	18.3824
GOTERM_BP_FAT	GO:0009891~positive regulation of biosynthetic process	34	6.25	0.0120542	NM_152942, NM_001754, NM_033027, NM_001141979, NM_001077401, NM_002509, NM_033030, NM_178161, NM_017620, NM_197970, NM_001141980, NM_012218, NM_001265, NM_001128177, NM_001128176, NM_002954, NM_003747, NM_001527, NM_014249, NM_004473, NM_021926, NM_001135592, NM_006628, NM_001137673, NM_153464, NM_000522, NM_000209, NM_000823, NM_002467, NM_000461, NM_005430, NM_022740, NM_145657, NM_001730, NM_1…	418	695	13252	1.55096	1	0.586446	18.7119
GOTERM_BP_FAT	GO:0012502~induction of programmed cell death	19	3.49265	0.0130713	NM_020327, NM_020328, NM_001139518, NM_007318, NM_002467, NM_001139517, NM_022740, NM_001135044, NM_173157, NM_002135, NM_002752, NM_000605, NM_001113239, NM_000051, NM_001166247, NM_139070, NM_001077440, NM_015920, NM_001077441, NM_004302, NM_001145646, NM_002959, NM_021956, NM_015322, NM_014739, NM_175768, NM_000021, NM_002954, NM_003591, NM_031301, NM_139068, NM_139069, NM_012486, NM_000447, N…	418	321	13252	1.87652	1	0.60247	20.1297
GOTERM_BP_FAT	GO:0006325~chromatin organization	21	3.86029	0.0133024	NM_021963, NM_003513, NM_003531, NM_003512, NM_003538, NM_003537, NM_005325, NM_021062, NM_014034, NM_021063, NM_012074, NM_003482, NM_005321, NM_001101802, NM_005323, NM_003170, NM_003542, NM_170606, NM_005319, NM_138720, NM_003544, NM_003526, NM_001527, NM_001112707, NM_016621, NM_005180, NM_006852, NM_003529	418	370	13252	1.79938	1	0.595609	20.4487
GOTERM_BP_FAT	GO:0045935~positive regulation of nucleobase, nucleoside, nucleotide and nucleic acid metabolic process	31	5.69853	0.0140097	NM_153464, NM_000209, NM_000522, NM_000823, NM_002467, NM_005430, NM_000461, NM_022740, NM_001730, NM_145657, NM_173157, NM_033027, NM_001754, NM_002135, NM_001141979, NM_021224, NM_001989, NM_001113239, NM_002509, NM_001077401, NM_006079, NM_001168388, NM_001168389, NM_004516, NM_178161, NM_017620, NM_014034, NM_001141980, NM_012218, NM_001265, NM_005657, NM_000020, NM_016346, NM_001128177, NM_0…	418	624	13252	1.57501	1	0.601865	21.4173
GOTERM_BP_FAT	GO:0010557~positive regulation of macromolecule biosynthetic process	32	5.88235	0.0149798	NM_152942, NM_001754, NM_033027, NM_001141979, NM_001077401, NM_002509, NM_033030, NM_178161, NM_017620, NM_197970, NM_001141980, NM_012218, NM_001265, NM_001128177, NM_001128176, NM_002954, NM_003747, NM_001527, NM_014249, NM_004473, NM_021926, NM_001135592, NM_001137673, NM_153464, NM_000522, NM_000209, NM_002467, NM_000461, NM_005430, NM_145657, NM_001730, NM_022740, NM_173157, NM_002135, NM_0…	418	654	13252	1.55123	1	0.614177	22.7276
GOTERM_BP_FAT	GO:0045893~positive regulation of transcription, DNA-dependent	25	4.59559	0.0162527	NM_153464, NM_000209, NM_000522, NM_002467, NM_005430, NM_000461, NM_022740, NM_145657, NM_173157, NM_033027, NM_001754, NM_002135, NM_001141979, NM_021224, NM_001989, NM_001113239, NM_002509, NM_006079, NM_001168388, NM_001168389, NM_004516, NM_017620, NM_014034, NM_001141980, NM_012218, NM_001265, NM_005657, NM_001128177, NM_016346, NM_001128176, NM_022145, NM_004999, NM_001527, NM_004473, NM_0…	418	477	13252	1.6616	1	0.632347	24.4157
GOTERM_BP_FAT	GO:0051254~positive regulation of RNA metabolic process	25	4.59559	0.0178028	NM_153464, NM_000209, NM_000522, NM_002467, NM_005430, NM_000461, NM_022740, NM_145657, NM_173157, NM_033027, NM_001754, NM_002135, NM_001141979, NM_021224, NM_001989, NM_001113239, NM_002509, NM_006079, NM_001168388, NM_001168389, NM_004516, NM_017620, NM_014034, NM_001141980, NM_012218, NM_001265, NM_005657, NM_001128177, NM_016346, NM_001128176, NM_022145, NM_004999, NM_001527, NM_004473, NM_0…	418	481	13252	1.64778	1	0.654457	26.4248
GOTERM_BP_FAT	GO:0043068~positive regulation of programmed cell death	23	4.22794	0.0188059	NM_020327, NM_020328, NM_000522, NM_001139518, NM_007318, NM_152942, NM_001139517, NM_002467, NM_022740, NM_001135044, NM_173157, NM_002135, NM_002752, NM_001005362, NM_001005361, NM_000605, NM_001005360, NM_001113239, NM_000051, NM_001166247, NM_139070, NM_004945, NM_001077440, NM_015920, NM_001077441, NM_004302, NM_001145646, NM_002959, NM_021956, NM_015322, NM_006472, NM_014739, NM_175768, NM_…	418	433	13252	1.68401	1	0.663463	27.6979
GOTERM_BP_FAT	GO:0010942~positive regulation of cell death	23	4.22794	0.0198177	NM_020327, NM_020328, NM_000522, NM_001139518, NM_007318, NM_152942, NM_001139517, NM_002467, NM_022740, NM_001135044, NM_173157, NM_002135, NM_002752, NM_001005362, NM_001005361, NM_000605, NM_001005360, NM_001113239, NM_000051, NM_001166247, NM_139070, NM_004945, NM_001077440, NM_015920, NM_001077441, NM_004302, NM_001145646, NM_002959, NM_021956, NM_015322, NM_006472, NM_014739, NM_175768, NM_…	418	435	13252	1.67627	1	0.671907	28.961
GOTERM_BP_FAT	GO:0051173~positive regulation of nitrogen compound metabolic process	31	5.69853	0.0203812	NM_153464, NM_000209, NM_000522, NM_000823, NM_002467, NM_005430, NM_000461, NM_022740, NM_001730, NM_145657, NM_173157, NM_033027, NM_001754, NM_002135, NM_001141979, NM_021224, NM_001989, NM_001113239, NM_002509, NM_001077401, NM_006079, NM_001168388, NM_001168389, NM_004516, NM_178161, NM_017620, NM_014034, NM_001141980, NM_012218, NM_001265, NM_005657, NM_000020, NM_016346, NM_001128177, NM_0…	418	644	13252	1.52609	1	0.671664	29.6555
GOTERM_BP_FAT	GO:0017148~negative regulation of translation	5	0.919118	0.0212675	NM_017629, NM_024852, NM_012199, NM_177422, NM_001568, NM_004096	418	34	13252	4.66226	1	0.677089	30.7348
GOTERM_BP_FAT	GO:0001825~blastocyst formation	4	0.735294	0.0236917	NM_001127660, NM_006079, NM_001168388, NM_001168389, NM_018055, NM_001265, NM_014874	418	20	13252	6.34067	1	0.706743	33.6079
GOTERM_BP_FAT	GO:0006917~induction of apoptosis	18	3.30882	0.0249347	NM_020327, NM_020328, NM_001139518, NM_007318, NM_002467, NM_001139517, NM_022740, NM_001135044, NM_173157, NM_002135, NM_002752, NM_000605, NM_001113239, NM_000051, NM_139070, NM_001077440, NM_015920, NM_001077441, NM_004302, NM_001145646, NM_002959, NM_015322, NM_014739, NM_000021, NM_002954, NM_003591, NM_031301, NM_139068, NM_139069, NM_012486, NM_000447, NM_003690, NM_001135592, NM_003478	418	320	13252	1.78331	1	0.715747	35.0372
GOTERM_BP_FAT	GO:0008629~induction of apoptosis by intracellular signals	6	1.10294	0.0269634	NM_003591, NM_001113239, NM_000051, NM_002467, NM_022740, NM_015920, NM_003478	418	54	13252	3.52259	1	0.734656	37.3078
GOTERM_BP_FAT	GO:0021532~neural tube patterning	4	0.735294	0.0270103	NM_001160408, NM_012486, NM_007318, NM_005430, NM_000447, NM_003324, NM_000021	418	21	13252	6.03873	1	0.726332	37.3594
GOTERM_BP_FAT	GO:0016441~posttranscriptional gene silencing	4	0.735294	0.0270103	NM_017629, NM_024852, NM_001139518, NM_001139517, NM_012199, NM_177422, NM_003690	418	21	13252	6.03873	1	0.726332	37.3594
GOTERM_BP_FAT	GO:0010466~negative regulation of peptidase activity	4	0.735294	0.0270103	NM_033341, NM_005213, NM_001800, NM_079421, NM_173157, NM_002135	418	21	13252	6.03873	1	0.726332	37.3594
GOTERM_BP_FAT	GO:0035194~posttranscriptional gene silencing by RNA	4	0.735294	0.0270103	NM_017629, NM_024852, NM_001139518, NM_001139517, NM_012199, NM_177422, NM_003690	418	21	13252	6.03873	1	0.726332	37.3594
GOTERM_BP_FAT	GO:0043065~positive regulation of apoptosis	22	4.04412	0.0311452	NM_020327, NM_020328, NM_000522, NM_001139518, NM_007318, NM_152942, NM_002467, NM_001139517, NM_022740, NM_001135044, NM_173157, NM_002135, NM_002752, NM_001005362, NM_001005361, NM_000605, NM_001005360, NM_001113239, NM_000051, NM_139070, NM_004945, NM_001077440, NM_015920, NM_001077441, NM_004302, NM_001145646, NM_002959, NM_015322, NM_006472, NM_014739, NM_000021, NM_002954, NM_003591, NM_031…	418	430	13252	1.62203	1	0.767964	41.7548
GOTERM_BP_FAT	GO:0040029~regulation of gene expression, epigenetic	7	1.28676	0.0322646	NM_017629, NM_001527, NM_024852, NM_001139518, NM_001139517, NM_012199, NM_014034, NM_177422, NM_003690, NM_006510	418	76	13252	2.92005	1	0.77195	42.8938
GOTERM_BP_FAT	GO:0033043~regulation of organelle organization	13	2.38971	0.0371435	NM_000522, NM_020445, NM_002373, NM_002467, NM_000366, NM_001040135, NM_024899, NM_000051, NM_016841, NM_005910, NM_018084, NM_001123066, NM_001135597, NM_001723, NM_001018004, NM_001018005, NM_015548, NM_001018020, NM_003747, NM_001112707, NM_020232, NM_001018008, NM_001018007, NM_016835, NM_016834, NM_001018006, NM_006852, NM_001123067	418	213	13252	1.93495	1	0.811058	47.6176
GOTERM_BP_FAT	GO:0048663~neuron fate commitment	5	0.919118	0.0422585	NM_001989, NM_002509, NM_005430, NM_145657, NM_178161	418	42	13252	3.77421	1	0.843955	52.1735
GOTERM_BP_FAT	GO:0002768~immune response-regulating cell surface receptor signaling pathway	5	0.919118	0.0422585	NM_181780, NM_012486, NM_007318, NM_032214, NM_000725, NM_000447, NM_001085357, NM_000021, NM_175077	418	42	13252	3.77421	1	0.843955	52.1735
GOTERM_BP_FAT	GO:0031293~membrane protein intracellular domain proteolysis	3	0.551471	0.0450259	NM_001145646, NM_031301, NM_012486, NM_007318, NM_000447, NM_000021	418	11	13252	8.64637	1	0.856016	54.4802
GOTERM_BP_FAT	GO:0006402~mRNA catabolic process	5	0.919118	0.0454802	NM_017629, NM_024852, NM_001698, NM_012199, NM_177422, NM_001568	418	43	13252	3.68644	1	0.852733	54.8487
GOTERM_BP_FAT	GO:0045944~positive regulation of transcription from RNA polymerase II promoter	19	3.49265	0.0456121	NM_000522, NM_000209, NM_002467, NM_000461, NM_145657, NM_022740, NM_173157, NM_033027, NM_001754, NM_002135, NM_021224, NM_001989, NM_002509, NM_006079, NM_001113239, NM_001168388, NM_001168389, NM_001128177, NM_016346, NM_001128176, NM_022145, NM_004999, NM_001527, NM_014249, NM_018055, NM_021926	418	371	13252	1.62362	1	0.847458	54.9552
GOTERM_BP_FAT	GO:0010604~positive regulation of macromolecule metabolic process	37	6.80147	0.0461113	NM_152942, NM_001754, NM_033027, NM_001141979, NM_033030, NM_001077401, NM_002509, NM_006154, NM_178161, NM_017620, NM_197970, NM_139070, NM_017882, NM_001141980, NM_012218, NM_001265, NM_001128177, NM_003747, NM_001128176, NM_002954, NM_001527, NM_014249, NM_004473, NM_198400, NM_021926, NM_001135592, NM_001137673, NM_153464, NM_000209, NM_000522, NM_002467, NM_007318, NM_005430, NM_000461, NM_0…	418	857	13252	1.36876	1	0.844604	55.356
GOTERM_BP_FAT	GO:0051276~chromosome organization	23	4.22794	0.0463637	NM_021963, NM_031217, NM_133432, NM_003513, NM_003531, NM_133379, NM_003512, NM_133378, NM_003538, NM_133437, NM_003537, NM_005325, NM_021062, NM_014034, NM_021063, NM_012074, NM_003482, NM_005321, NM_005323, NM_001101802, NM_003170, NM_003542, NM_005319, NM_170606, NM_003526, NM_138720, NM_003544, NM_001527, NM_003319, NM_001112707, NM_016621, NM_005180, NM_006852, NM_003529	418	476	13252	1.53188	1	0.840227	55.5573

## Sheet: >=30bp_HS-NV_50kb
Category	Term	Count	%	PValue	Genes	List Total	Pop Hits	Pop Total	Fold Enrichment	Bonferroni	Benjamini	FDR
GOTERM_BP_FAT	GO:0034728~nucleosome organization	23	9.38776	2.0042e-22	NM_021968, NM_021059, NM_021018, NM_003540, NM_003541, NM_003534, NM_003533, NM_003532, NM_003531, NM_003538, NM_001161334, NM_003537, NM_003535, NM_021062, NM_005483, NM_001024599, NM_003539, NM_021063, NM_021065, NM_003543, NM_003545, NM_138720, NM_007192, NM_003544, NM_003547, NM_003546, NM_003548, NM_175065, NM_003516, NM_003514, NM_003513, NM_003511, NM_001005464, NM_003510, NM_005325, NM_00…	182	86	13252	19.4733	2.36696e-19	2.36696e-19	3.23369e-19
GOTERM_BP_FAT	GO:0006334~nucleosome assembly	22	8.97959	4.27914e-22	NM_021968, NM_021059, NM_021018, NM_003540, NM_003541, NM_003534, NM_003533, NM_003532, NM_003531, NM_003538, NM_001161334, NM_003537, NM_003535, NM_021062, NM_005483, NM_001024599, NM_021063, NM_003539, NM_021065, NM_003543, NM_003545, NM_138720, NM_003544, NM_003547, NM_003546, NM_003548, NM_175065, NM_003516, NM_003514, NM_003513, NM_003511, NM_001005464, NM_003510, NM_005325, NM_001123375, NM…	182	77	13252	20.8038	5.05366e-19	2.52683e-19	6.90421e-19
GOTERM_BP_FAT	GO:0031497~chromatin assembly	22	8.97959	1.04254e-21	NM_021968, NM_021059, NM_021018, NM_003540, NM_003541, NM_003534, NM_003533, NM_003532, NM_003531, NM_003538, NM_001161334, NM_003537, NM_003535, NM_021062, NM_005483, NM_001024599, NM_021063, NM_003539, NM_021065, NM_003543, NM_003545, NM_138720, NM_003544, NM_003547, NM_003546, NM_003548, NM_175065, NM_003516, NM_003514, NM_003513, NM_003511, NM_001005464, NM_003510, NM_005325, NM_001123375, NM…	182	80	13252	20.0236	1.23124e-18	4.10413e-19	1.68209e-18
GOTERM_BP_FAT	GO:0006333~chromatin assembly or disassembly	25	10.2041	1.26584e-21	NM_021968, NM_021059, NM_021018, NM_003540, NM_003541, NM_003534, NM_003533, NM_003532, NM_003531, NM_003538, NM_001161334, NM_003537, NM_003535, NM_005483, NM_001024599, NM_021062, NM_003539, NM_021063, NM_001170629, NM_021065, NM_003543, NM_003545, NM_003544, NM_007192, NM_138720, NM_003547, NM_003546, NM_003548, NM_020920, NM_175065, NM_032188, NM_003516, NM_003514, NM_003513, NM_003511, NM_00…	182	120	13252	15.1694	1.49496e-18	3.73739e-19	2.04238e-18
GOTERM_BP_FAT	GO:0065004~protein-DNA complex assembly	22	8.97959	3.2159e-21	NM_021968, NM_021059, NM_021018, NM_003540, NM_003541, NM_003534, NM_003533, NM_003532, NM_003531, NM_003538, NM_001161334, NM_003537, NM_003535, NM_021062, NM_005483, NM_001024599, NM_021063, NM_003539, NM_021065, NM_003543, NM_003545, NM_138720, NM_003544, NM_003547, NM_003546, NM_003548, NM_175065, NM_003516, NM_003514, NM_003513, NM_003511, NM_001005464, NM_003510, NM_005325, NM_001123375, NM…	182	84	13252	19.0701	3.79798e-18	7.59596e-19	5.18872e-18
GOTERM_BP_FAT	GO:0006323~DNA packaging	23	9.38776	6.71303e-20	NM_021968, NM_021059, NM_021018, NM_006444, NM_003540, NM_003541, NM_003534, NM_003533, NM_003532, NM_003531, NM_003538, NM_001161334, NM_003537, NM_003535, NM_021062, NM_005483, NM_001024599, NM_021063, NM_003539, NM_021065, NM_003543, NM_003545, NM_138720, NM_003544, NM_003547, NM_003546, NM_003548, NM_175065, NM_001042550, NM_001042551, NM_003516, NM_003514, NM_003513, NM_003511, NM_001005464,…	182	110	13252	15.2246	7.92809e-17	1.32135e-17	1.08312e-16
GOTERM_BP_FAT	GO:0034622~cellular macromolecular complex assembly	31	12.6531	1.61138e-17	NM_021968, NM_021059, NM_021018, NM_080386, NM_003540, NM_018943, NM_003541, NM_003534, NM_003533, NM_003532, NM_003531, NM_003538, NM_001161334, NM_178014, NM_003537, NM_003535, NM_005483, NM_001024599, NM_021062, NM_003539, NM_006009, NM_021063, NM_021065, NM_003543, NM_003545, NM_003544, NM_138720, NM_003547, NM_003546, NM_003548, NM_175065, NM_003516, NM_003514, NM_032704, NM_003513, NM_20731…	182	309	13252	7.30488	1.90304e-14	2.71863e-15	2.59989e-14
GOTERM_BP_FAT	GO:0006325~chromatin organization	33	13.4694	3.63403e-17	NM_021059, NM_021968, NM_021018, NM_003540, NM_003541, NM_003106, NM_003534, NM_003533, NM_003532, NM_003531, NM_001161334, NM_003538, NM_153207, NM_003537, NM_003535, NM_005483, NM_001024599, NM_021062, NM_003539, NM_021063, NM_001170629, NM_021065, NM_003482, NM_003543, NM_003545, NM_007192, NM_003544, NM_138720, NM_003547, NM_003546, NM_003548, NM_020920, NM_175065, NM_006563, NM_032188, NM_00…	182	370	13252	6.49415	4.29179e-14	5.36474e-15	5.86335e-14
GOTERM_BP_FAT	GO:0034621~cellular macromolecular complex subunit organization	32	13.0612	5.17718e-17	NM_021968, NM_021059, NM_021018, NM_080386, NM_003540, NM_018943, NM_003541, NM_003534, NM_003533, NM_003532, NM_003531, NM_003538, NM_001161334, NM_178014, NM_003537, NM_003535, NM_005483, NM_001024599, NM_021062, NM_003539, NM_006009, NM_021063, NM_021065, NM_003543, NM_003545, NM_003544, NM_007192, NM_138720, NM_003547, NM_003546, NM_003548, NM_175065, NM_003516, NM_003514, NM_003513, NM_03270…	182	348	13252	6.69547	6.11425e-14	6.79361e-15	8.35315e-14
GOTERM_BP_FAT	GO:0051276~chromosome organization	34	13.8776	8.59135e-15	NM_021059, NM_021968, NM_021018, NM_006444, NM_003540, NM_003541, NM_003106, NM_003534, NM_003533, NM_003532, NM_003531, NM_001161334, NM_003538, NM_153207, NM_003537, NM_003535, NM_021062, NM_001024599, NM_005483, NM_021063, NM_003539, NM_001170629, NM_021065, NM_003482, NM_003543, NM_003545, NM_007192, NM_003544, NM_138720, NM_003547, NM_003546, NM_003548, NM_020920, NM_175065, NM_006563, NM_00…	182	476	13252	5.20094	1.0096e-11	1.00964e-12	1.3789e-11
GOTERM_BP_FAT	GO:0065003~macromolecular complex assembly	34	13.8776	6.07399e-11	NM_001130867, NM_021968, NM_021059, NM_021018, NM_080386, NM_018943, NM_003540, NM_003541, NM_003534, NM_003533, NM_003532, NM_003531, NM_003538, NM_001161334, NM_178014, NM_003537, NM_003535, NM_005483, NM_001024599, NM_021062, NM_006009, NM_003539, NM_021063, NM_021065, NM_003543, NM_003545, NM_003544, NM_138720, NM_003547, NM_003546, NM_003548, NM_000400, NM_175065, NM_006135, NM_003516, NM_00…	182	656	13252	3.77385	7.17338e-08	6.52125e-09	9.80012e-08
GOTERM_BP_FAT	GO:0043933~macromolecular complex subunit organization	35	14.2857	7.95248e-11	NM_001130867, NM_021968, NM_021059, NM_021018, NM_080386, NM_018943, NM_003540, NM_003541, NM_003534, NM_003533, NM_003532, NM_003531, NM_003538, NM_001161334, NM_178014, NM_003537, NM_003535, NM_005483, NM_001024599, NM_021062, NM_006009, NM_003539, NM_021063, NM_021065, NM_003543, NM_003545, NM_003544, NM_007192, NM_138720, NM_003547, NM_003546, NM_003548, NM_000400, NM_175065, NM_006135, NM_00…	182	701	13252	3.63547	9.39187e-08	7.82656e-09	1.2831e-07
GOTERM_BP_FAT	GO:0051258~protein polymerization	9	3.67347	2.07026e-07	NM_032704, NM_006001, NM_178014, NM_207312, NM_006000, NM_006088, NM_006082, NM_080386, NM_006009, NM_018943	182	47	13252	13.943	0.000244468	1.88074e-05	0.000334028
GOTERM_BP_FAT	GO:0006936~muscle contraction	11	4.4898	4.43363e-05	NM_001613, NM_017534, NM_000257, NM_001001419, NM_001001420, NM_005963, NM_003802, NM_002471, NM_002472, NM_005903, NM_001080383, NM_017533, NM_001100112, NM_005497, NM_002470	182	152	13252	5.26938	0.0510151	0.00373318	0.0715107
GOTERM_BP_FAT	GO:0003012~muscle system process	11	4.4898	9.79536e-05	NM_001613, NM_017534, NM_000257, NM_001001419, NM_001001420, NM_005963, NM_003802, NM_002471, NM_002472, NM_005903, NM_001080383, NM_017533, NM_001100112, NM_005497, NM_002470	182	167	13252	4.79608	0.109248	0.00768292	0.157927
GOTERM_BP_FAT	GO:0007018~microtubule-based movement	9	3.67347	0.000138329	NM_032704, NM_006001, NM_178014, NM_207312, NM_006000, NM_006088, NM_006082, NM_080386, NM_006009, NM_018943	182	111	13252	5.90377	0.15073	0.0101591	0.222954
GOTERM_BP_FAT	GO:0070252~actin-mediated cell contraction	4	1.63265	0.000198148	NM_017534, NM_000257, NM_002471, NM_001100112, NM_017533	182	9	13252	32.3614	0.208666	0.0136725	0.319224
GOTERM_BP_FAT	GO:0033275~actin-myosin filament sliding	4	1.63265	0.000198148	NM_017534, NM_000257, NM_002471, NM_001100112, NM_017533	182	9	13252	32.3614	0.208666	0.0136725	0.319224
GOTERM_BP_FAT	GO:0030049~muscle filament sliding	4	1.63265	0.000198148	NM_017534, NM_000257, NM_002471, NM_001100112, NM_017533	182	9	13252	32.3614	0.208666	0.0136725	0.319224
GOTERM_BP_FAT	GO:0030048~actin filament-based movement	5	2.04082	0.000243292	NM_017534, NM_000257, NM_002471, NM_001100112, NM_017533, NM_002470	182	23	13252	15.829	0.249761	0.0158379	0.39182
GOTERM_BP_FAT	GO:0006941~striated muscle contraction	6	2.44898	0.000391648	NM_005963, NM_017534, NM_000257, NM_002471, NM_005903, NM_001001419, NM_001001420, NM_001100112, NM_002470	182	46	13252	9.49737	0.370372	0.0240547	0.630038
GOTERM_BP_FAT	GO:0043623~cellular protein complex assembly	9	3.67347	0.00158788	NM_032704, NM_006001, NM_178014, NM_207312, NM_006000, NM_006088, NM_006082, NM_080386, NM_006009, NM_018943	182	160	13252	4.09574	0.846917	0.0895704	2.53142
GOTERM_BP_FAT	GO:0016584~nucleosome positioning	3	1.22449	0.00268424	NM_005319, NM_005321, NM_005320	182	6	13252	36.4066	0.958179	0.140289	4.24404
GOTERM_BP_FAT	GO:0030705~cytoskeleton-dependent intracellular transport	5	2.04082	0.00546965	NM_017534, NM_000257, NM_002471, NM_001100112, NM_017533, NM_002470	182	52	13252	7.00127	0.998462	0.255042	8.46903
GOTERM_BP_FAT	GO:0007017~microtubule-based process	10	4.08163	0.00734305	NM_032704, NM_006001, NM_178014, NM_207312, NM_006000, NM_006088, NM_006082, NM_080386, NM_006009, NM_018943, NM_138443	182	250	13252	2.91253	0.999834	0.315072	11.2116
GOTERM_BP_FAT	GO:0030099~myeloid cell differentiation	6	2.44898	0.00888365	NM_001130867, NM_006563, NM_182958, NM_000400, NM_005903, NM_022789, NM_001001419, NM_032188, NM_172314, NM_001001420, NM_001375	182	93	13252	4.69762	0.999974	0.355385	13.409
GOTERM_BP_FAT	GO:0014823~response to activity	3	1.22449	0.0111909	NM_017534, NM_002472, NM_001100112, NM_017533	182	12	13252	18.2033	0.999998	0.41236	16.6048
GOTERM_BP_FAT	GO:0006200~ATP catabolic process	3	1.22449	0.019633	NM_000257, NM_002471, NM_001001937, NM_004046	182	16	13252	13.6525	1	0.593699	27.3793
GOTERM_BP_FAT	GO:0030218~erythrocyte differentiation	4	1.63265	0.0207342	NM_001130867, NM_006563, NM_000400, NM_005903, NM_001001419, NM_001001420, NM_001375	182	43	13252	6.77332	1	0.600068	28.6843
GOTERM_BP_FAT	GO:0009203~ribonucleoside triphosphate catabolic process	3	1.22449	0.0272401	NM_000257, NM_002471, NM_001001937, NM_004046	182	19	13252	11.4968	1	0.688042	35.9563
GOTERM_BP_FAT	GO:0009207~purine ribonucleoside triphosphate catabolic process	3	1.22449	0.0272401	NM_000257, NM_002471, NM_001001937, NM_004046	182	19	13252	11.4968	1	0.688042	35.9563
GOTERM_BP_FAT	GO:0034101~erythrocyte homeostasis	4	1.63265	0.0291788	NM_001130867, NM_006563, NM_000400, NM_005903, NM_001001419, NM_001001420, NM_001375	182	49	13252	5.94393	1	0.700597	37.985
GOTERM_BP_FAT	GO:0009146~purine nucleoside triphosphate catabolic process	3	1.22449	0.0328643	NM_000257, NM_002471, NM_001001937, NM_004046	182	21	13252	10.4019	1	0.731659	41.6763
GOTERM_BP_FAT	GO:0009154~purine ribonucleotide catabolic process	3	1.22449	0.0388989	NM_000257, NM_002471, NM_001001937, NM_004046	182	23	13252	9.49737	1	0.779425	47.2787
GOTERM_BP_FAT	GO:0009143~nucleoside triphosphate catabolic process	3	1.22449	0.0420618	NM_000257, NM_002471, NM_001001937, NM_004046	182	24	13252	9.10165	1	0.795244	50.0094
GOTERM_BP_FAT	GO:0070271~protein complex biogenesis	13	5.30612	0.0432434	NM_001130867, NM_006001, NM_006000, NM_080386, NM_001008910, NM_006135, NM_018943, NM_032704, NM_178014, NM_207312, NM_006088, NM_005483, NM_006082, NM_000400, NM_006009	182	503	13252	1.88185	1	0.794446	50.995
GOTERM_BP_FAT	GO:0006461~protein complex assembly	13	5.30612	0.0432434	NM_001130867, NM_006001, NM_006000, NM_080386, NM_001008910, NM_006135, NM_018943, NM_032704, NM_178014, NM_207312, NM_006088, NM_005483, NM_006082, NM_000400, NM_006009	182	503	13252	1.88185	1	0.794446	50.995
GOTERM_BP_FAT	GO:0009261~ribonucleotide catabolic process	3	1.22449	0.0453176	NM_000257, NM_002471, NM_001001937, NM_004046	182	25	13252	8.73758	1	0.800293	52.6814

[truncated: 5 more sheets: >=30bp_HS_NV_100kb, >=30bp_HS-NV_200kb, >=30bp_HS-SP_50kb, >=30bp_HS_SP_100kb, >=30bp_HS-SP_200kb]
