# Supplementary material for: The evolution of ultraconserved elements with different phylogenetic origins
Source: BMC Evol Biol. 2012 Dec 5;12:236. doi: 10.1186/1471-2148-12-236 (PMC3556307; doi:10.1186/1471-2148-12-236)
Supplement: Additional file 8 — Gene ontology enrichment of nearby genes within 50 kb, 100 kb, and 200 kb from UCRs. Only biological process terms are used. [file 1471-2148-12-236-S8.xlsx]

## Sheet: >=50bp_HS_AQ_50kb
Category	Term	Count	%	PValue	List Total	Pop Hits	Pop Total	Fold Enrichment	Bonferroni	Benjamini	FDR
GOTERM_BP_FAT	GO:0019941~modification-dependent protein catabolic process	3	21.4286	0.0334784	8	569	13252	8.73374	0.979388	0.979388	32.1083
GOTERM_BP_FAT	GO:0043632~modification-dependent macromolecule catabolic process	3	21.4286	0.0334784	8	569	13252	8.73374	0.979388	0.979388	32.1083
GOTERM_BP_FAT	GO:0051603~proteolysis involved in cellular protein catabolic process	3	21.4286	0.0363686	8	595	13252	8.3521	0.98535	0.878961	34.3817
GOTERM_BP_FAT	GO:0044257~cellular protein catabolic process	3	21.4286	0.0367084	8	598	13252	8.3102	0.985927	0.758568	34.6444
GOTERM_BP_FAT	GO:0030163~protein catabolic process	3	21.4286	0.0388911	8	617	13252	8.05429	0.989134	0.677136	36.3088

## Sheet: >=50bp_HS_AQ_100kb
Category	Term	Count	%	PValue	List Total	Pop Hits	Pop Total	Fold Enrichment	Bonferroni	Benjamini	FDR
GOTERM_BP_FAT	GO:0043632~modification-dependent macromolecule catabolic process	4	16	0.00526928	10	574	13528	9.42718	0.542471	0.542471	6.10038
GOTERM_BP_FAT	GO:0019941~modification-dependent protein catabolic process	4	16	0.00526928	10	574	13528	9.42718	0.542471	0.542471	6.10038
GOTERM_BP_FAT	GO:0051603~proteolysis involved in cellular protein catabolic process	4	16	0.00596665	10	600	13528	9.01867	0.587578	0.357799	6.88167
GOTERM_BP_FAT	GO:0044257~cellular protein catabolic process	4	16	0.00605057	10	603	13528	8.9738	0.5927	0.258738	6.97529
GOTERM_BP_FAT	GO:0030163~protein catabolic process	4	16	0.00659895	10	622	13528	8.69968	0.624644	0.217272	7.58491
GOTERM_BP_FAT	GO:0044265~cellular macromolecule catabolic process	4	16	0.0100964	10	725	13528	7.46372	0.777284	0.259457	11.3876
GOTERM_BP_FAT	GO:0009057~macromolecule catabolic process	4	16	0.0123857	10	781	13528	6.92855	0.8419	0.264659	13.7986
GOTERM_BP_FAT	GO:0006508~proteolysis	4	16	0.0277432	10	1054	13528	5.13397	0.984455	0.448361	28.4807

## Sheet: >=50bp_HS_AQ_200kb
Category	Term	Count	%	PValue	List Total	Pop Hits	Pop Total	Fold Enrichment	Bonferroni	Benjamini	FDR
GOTERM_BP_FAT	GO:0043632~modification-dependent macromolecule catabolic process	4	9.7561	0.0457272	20	569	13252	4.658	0.999849	0.999849	44.0501
GOTERM_BP_FAT	GO:0019941~modification-dependent protein catabolic process	4	9.7561	0.0457272	20	569	13252	4.658	0.999849	0.999849	44.0501

## Sheet: >=50bp_HS_DM_50kb
Category	Term	Count	%	PValue	List Total	Pop Hits	Pop Total	Fold Enrichment	Bonferroni	Benjamini	FDR
GOTERM_BP_FAT	GO:0048598~embryonic morphogenesis	10	18.8679	4.04399e-08	34	307	13252	12.6959	1.76316e-05	1.76316e-05	5.71128e-05
GOTERM_BP_FAT	GO:0009952~anterior/posterior pattern formation	8	15.0943	4.2906e-08	34	140	13252	22.2723	1.87069e-05	9.35347e-06	6.05957e-05
GOTERM_BP_FAT	GO:0003002~regionalization	8	15.0943	4.44043e-07	34	197	13252	15.828	0.000193584	6.45322e-05	0.000627116
GOTERM_BP_FAT	GO:0001501~skeletal system development	9	16.9811	8.28601e-07	34	318	13252	11.0311	0.000361205	9.03135e-05	0.00117022
GOTERM_BP_FAT	GO:0048706~embryonic skeletal system development	6	11.3208	1.21353e-06	34	77	13252	30.3713	0.00052896	0.000105814	0.00171385
GOTERM_BP_FAT	GO:0007389~pattern specification process	8	15.0943	3.39937e-06	34	267	13252	11.6783	0.00148103	0.000246991	0.00480079
GOTERM_BP_FAT	GO:0051258~protein polymerization	5	9.43396	5.26991e-06	34	47	13252	41.4643	0.00229505	0.000328187	0.00744238
GOTERM_BP_FAT	GO:0048705~skeletal system morphogenesis	6	11.3208	7.74616e-06	34	112	13252	20.8803	0.00337164	0.000422078	0.0109393
GOTERM_BP_FAT	GO:0048704~embryonic skeletal system morphogenesis	5	9.43396	1.14682e-05	34	57	13252	34.1899	0.00498766	0.000555417	0.0161951
GOTERM_BP_FAT	GO:0043009~chordate embryonic development	7	13.2075	0.000145352	34	331	13252	8.24276	0.0614114	0.00631776	0.205083
GOTERM_BP_FAT	GO:0006355~regulation of transcription, DNA-dependent	14	26.4151	0.000151634	34	1746	13252	3.12526	0.0639789	0.00599263	0.213938
GOTERM_BP_FAT	GO:0009792~embryonic development ending in birth or egg hatching	7	13.2075	0.00015269	34	334	13252	8.16872	0.0644101	0.00553281	0.215427
GOTERM_BP_FAT	GO:0007018~microtubule-based movement	5	9.43396	0.000158188	34	111	13252	17.557	0.0666505	0.00529176	0.223176
GOTERM_BP_FAT	GO:0051252~regulation of RNA metabolic process	14	26.4151	0.000191343	34	1786	13252	3.05527	0.0800478	0.00594182	0.269893
GOTERM_BP_FAT	GO:0048562~embryonic organ morphogenesis	5	9.43396	0.000316612	34	133	13252	14.6528	0.128958	0.00916208	0.44622
GOTERM_BP_FAT	GO:0045449~regulation of transcription	16	30.1887	0.000577706	34	2566	13252	2.43033	0.222718	0.0156237	0.812803
GOTERM_BP_FAT	GO:0043623~cellular protein complex assembly	5	9.43396	0.000637451	34	160	13252	12.1801	0.242716	0.016221	0.89651
GOTERM_BP_FAT	GO:0048568~embryonic organ development	5	9.43396	0.000835833	34	172	13252	11.3304	0.305509	0.0200505	1.17399
GOTERM_BP_FAT	GO:0035113~embryonic appendage morphogenesis	4	7.54717	0.0012933	34	87	13252	17.9202	0.431211	0.0292605	1.8111
GOTERM_BP_FAT	GO:0030326~embryonic limb morphogenesis	4	7.54717	0.0012933	34	87	13252	17.9202	0.431211	0.0292605	1.8111
GOTERM_BP_FAT	GO:0009954~proximal/distal pattern formation	3	5.66038	0.00147244	34	23	13252	50.8389	0.474002	0.0316124	2.05954
GOTERM_BP_FAT	GO:0035108~limb morphogenesis	4	7.54717	0.00187536	34	99	13252	15.7481	0.558873	0.0382229	2.6162
GOTERM_BP_FAT	GO:0035107~appendage morphogenesis	4	7.54717	0.00187536	34	99	13252	15.7481	0.558873	0.0382229	2.6162
GOTERM_BP_FAT	GO:0060173~limb development	4	7.54717	0.00210026	34	103	13252	15.1365	0.600154	0.040811	2.92564
GOTERM_BP_FAT	GO:0048736~appendage development	4	7.54717	0.00210026	34	103	13252	15.1365	0.600154	0.040811	2.92564
GOTERM_BP_FAT	GO:0006350~transcription	13	24.5283	0.00315253	34	2088	13252	2.4267	0.747584	0.0580993	4.36136
GOTERM_BP_FAT	GO:0007017~microtubule-based process	5	9.43396	0.00329121	34	250	13252	7.79529	0.76244	0.0581309	4.54909
GOTERM_BP_FAT	GO:0048732~gland development	4	7.54717	0.00451169	34	135	13252	11.5486	0.860759	0.0758325	6.18658
GOTERM_BP_FAT	GO:0034622~cellular macromolecular complex assembly	5	9.43396	0.00696192	34	309	13252	6.30687	0.952452	0.110552	9.3955
GOTERM_BP_FAT	GO:0006461~protein complex assembly	6	11.3208	0.00760808	34	503	13252	4.64928	0.9642	0.116025	10.2246
GOTERM_BP_FAT	GO:0070271~protein complex biogenesis	6	11.3208	0.00760808	34	503	13252	4.64928	0.9642	0.116025	10.2246
GOTERM_BP_FAT	GO:0034621~cellular macromolecular complex subunit organization	5	9.43396	0.0104869	34	348	13252	5.60007	0.989912	0.151392	13.8334
GOTERM_BP_FAT	GO:0060562~epithelial tube morphogenesis	3	5.66038	0.0120187	34	67	13252	17.4522	0.994866	0.166223	15.6982
GOTERM_BP_FAT	GO:0051216~cartilage development	3	5.66038	0.0145242	34	74	13252	15.8013	0.998303	0.191548	18.6678
GOTERM_BP_FAT	GO:0065003~macromolecular complex assembly	6	11.3208	0.0220022	34	656	13252	3.56492	0.999939	0.268681	26.963
GOTERM_BP_FAT	GO:0030182~neuron differentiation	5	9.43396	0.0225829	34	438	13252	4.44937	0.999953	0.267447	27.5731
GOTERM_BP_FAT	GO:0002009~morphogenesis of an epithelium	3	5.66038	0.0260483	34	101	13252	11.5772	0.99999	0.294406	31.1165
GOTERM_BP_FAT	GO:0043933~macromolecular complex subunit organization	6	11.3208	0.0283415	34	701	13252	3.33607	0.999996	0.308359	33.372
GOTERM_BP_FAT	GO:0030878~thyroid gland development	2	3.77358	0.0294885	34	12	13252	64.9608	0.999998	0.311243	34.4742
GOTERM_BP_FAT	GO:0001655~urogenital system development	3	5.66038	0.0304976	34	110	13252	10.6299	0.999999	0.312786	35.43
GOTERM_BP_FAT	GO:0035239~tube morphogenesis	3	5.66038	0.0396543	34	127	13252	9.20704	1	0.37923	43.5289
GOTERM_BP_FAT	GO:0010558~negative regulation of macromolecule biosynthetic process	5	9.43396	0.0453421	34	546	13252	3.56927	1	0.412809	48.0731
GOTERM_BP_FAT	GO:0035115~embryonic forelimb morphogenesis	2	3.77358	0.0462988	34	19	13252	41.0279	1	0.411373	48.8032
GOTERM_BP_FAT	GO:0031327~negative regulation of cellular biosynthetic process	5	9.43396	0.0489873	34	560	13252	3.48004	1	0.421596	50.8042

## Sheet: >=50bp_HS_DM_100kb
Category	Term	Count	%	PValue	List Total	Pop Hits	Pop Total	Fold Enrichment	Bonferroni	Benjamini	FDR
GOTERM_BP_FAT	GO:0048598~embryonic morphogenesis	14	16.8675	7.06831e-11	51	307	13252	11.8495	4.89127e-08	4.89127e-08	1.0643e-07
GOTERM_BP_FAT	GO:0007389~pattern specification process	13	15.6627	2.1498e-10	51	267	13252	12.6515	1.48766e-07	7.43832e-08	3.23705e-07
GOTERM_BP_FAT	GO:0009952~anterior/posterior pattern formation	10	12.0482	2.19542e-09	51	140	13252	18.5602	1.51923e-06	5.06411e-07	3.30574e-06
GOTERM_BP_FAT	GO:0003002~regionalization	11	13.253	2.56966e-09	51	197	13252	14.509	1.7782e-06	4.44551e-07	3.86924e-06
GOTERM_BP_FAT	GO:0048706~embryonic skeletal system development	7	8.43373	4.09508e-07	51	77	13252	23.6221	0.00028334	5.66744e-05	0.000616612
GOTERM_BP_FAT	GO:0048704~embryonic skeletal system morphogenesis	6	7.22892	2.2496e-06	51	57	13252	27.3519	0.00155552	0.000259421	0.00338727
GOTERM_BP_FAT	GO:0001501~skeletal system development	10	12.0482	2.48353e-06	51	318	13252	8.17117	0.00171713	0.000245485	0.00373949
GOTERM_BP_FAT	GO:0048705~skeletal system morphogenesis	7	8.43373	3.73956e-06	51	112	13252	16.2402	0.00258443	0.00032342	0.00563065
GOTERM_BP_FAT	GO:0048562~embryonic organ morphogenesis	7	8.43373	1.00943e-05	51	133	13252	13.676	0.00696095	0.000775842	0.0151983
GOTERM_BP_FAT	GO:0051258~protein polymerization	5	6.0241	2.83791e-05	51	47	13252	27.6429	0.0194471	0.00196194	0.0427231
GOTERM_BP_FAT	GO:0009792~embryonic development ending in birth or egg hatching	9	10.8434	3.19301e-05	51	334	13252	7.00176	0.0218537	0.00200671	0.0480677
GOTERM_BP_FAT	GO:0048568~embryonic organ development	7	8.43373	4.33716e-05	51	172	13252	10.575	0.0295679	0.00249803	0.0652866
GOTERM_BP_FAT	GO:0006355~regulation of transcription, DNA-dependent	18	21.6867	0.000133843	51	1746	13252	2.6788	0.0884654	0.00709973	0.201344
GOTERM_BP_FAT	GO:0051252~regulation of RNA metabolic process	18	21.6867	0.00017731	51	1786	13252	2.6188	0.115479	0.00872666	0.266651
GOTERM_BP_FAT	GO:0045449~regulation of transcription	22	26.506	0.000195046	51	2566	13252	2.22781	0.126271	0.00895865	0.293287
GOTERM_BP_FAT	GO:0043009~chordate embryonic development	8	9.63855	0.000225837	51	331	13252	6.2802	0.144695	0.009721	0.339513
GOTERM_BP_FAT	GO:0007018~microtubule-based movement	5	6.0241	0.000798102	51	111	13252	11.7046	0.424495	0.0319779	1.19502
GOTERM_BP_FAT	GO:0030182~neuron differentiation	8	9.63855	0.00119994	51	438	13252	4.74599	0.564324	0.0451095	1.79164
GOTERM_BP_FAT	GO:0043623~cellular protein complex assembly	5	6.0241	0.00306081	51	160	13252	8.1201	0.880128	0.105642	4.51095
GOTERM_BP_FAT	GO:0006350~transcription	17	20.4819	0.00319666	51	2088	13252	2.11558	0.890915	0.104866	4.70668
GOTERM_BP_FAT	GO:0009954~proximal/distal pattern formation	3	3.61446	0.00335551	51	23	13252	33.8926	0.902306	0.104845	4.93509
GOTERM_BP_FAT	GO:0030326~embryonic limb morphogenesis	4	4.81928	0.00428794	51	87	13252	11.9468	0.948883	0.126429	6.26553
GOTERM_BP_FAT	GO:0035113~embryonic appendage morphogenesis	4	4.81928	0.00428794	51	87	13252	11.9468	0.948883	0.126429	6.26553
GOTERM_BP_FAT	GO:0035108~limb morphogenesis	4	4.81928	0.00614775	51	99	13252	10.4987	0.985981	0.169343	8.86742
GOTERM_BP_FAT	GO:0035107~appendage morphogenesis	4	4.81928	0.00614775	51	99	13252	10.4987	0.985981	0.169343	8.86742
GOTERM_BP_FAT	GO:0048736~appendage development	4	4.81928	0.00685915	51	103	13252	10.091	0.991459	0.180002	9.84473
GOTERM_BP_FAT	GO:0060173~limb development	4	4.81928	0.00685915	51	103	13252	10.091	0.991459	0.180002	9.84473
GOTERM_BP_FAT	GO:0006461~protein complex assembly	7	8.43373	0.0111985	51	503	13252	3.61611	0.999587	0.267815	15.5973
GOTERM_BP_FAT	GO:0070271~protein complex biogenesis	7	8.43373	0.0111985	51	503	13252	3.61611	0.999587	0.267815	15.5973
GOTERM_BP_FAT	GO:0048732~gland development	4	4.81928	0.0142994	51	135	13252	7.69906	0.999953	0.318413	19.4963
GOTERM_BP_FAT	GO:0007017~microtubule-based process	5	6.0241	0.014445	51	250	13252	5.19686	0.999958	0.311279	19.6751
GOTERM_BP_FAT	GO:0010940~positive regulation of necrotic cell death	2	2.40964	0.0150086	51	4	13252	129.922	0.999971	0.311842	20.3639
GOTERM_BP_FAT	GO:0021569~rhombomere 3 development	2	2.40964	0.0150086	51	4	13252	129.922	0.999971	0.311842	20.3639
GOTERM_BP_FAT	GO:0010558~negative regulation of macromolecule biosynthetic process	7	8.43373	0.0162508	51	546	13252	3.33132	0.999988	0.323594	21.8628
GOTERM_BP_FAT	GO:0000122~negative regulation of transcription from RNA polymerase II promoter	5	6.0241	0.0177465	51	266	13252	4.88427	0.999996	0.338357	23.6328
GOTERM_BP_FAT	GO:0031327~negative regulation of cellular biosynthetic process	7	8.43373	0.0181921	51	560	13252	3.24804	0.999997	0.336239	24.1527
GOTERM_BP_FAT	GO:0006357~regulation of transcription from RNA polymerase II promoter	8	9.63855	0.0185591	51	727	13252	2.85935	0.999998	0.333097	24.5785
GOTERM_BP_FAT	GO:0010939~regulation of necrotic cell death	2	2.40964	0.0187261	51	5	13252	103.937	0.999998	0.327265	24.7715
GOTERM_BP_FAT	GO:0010605~negative regulation of macromolecule metabolic process	8	9.63855	0.0191984	51	732	13252	2.83982	0.999999	0.326012	25.3149
GOTERM_BP_FAT	GO:0009890~negative regulation of biosynthetic process	7	8.43373	0.0199794	51	572	13252	3.1799	0.999999	0.329023	26.2053
GOTERM_BP_FAT	GO:0009953~dorsal/ventral pattern formation	3	3.61446	0.0214851	51	60	13252	12.9922	1	0.341303	27.8942
GOTERM_BP_FAT	GO:0021546~rhombomere development	2	2.40964	0.0261199	51	7	13252	74.2409	1	0.390432	32.8691
GOTERM_BP_FAT	GO:0060562~epithelial tube morphogenesis	3	3.61446	0.0263946	51	67	13252	11.6348	1	0.385604	33.1536
GOTERM_BP_FAT	GO:0016481~negative regulation of transcription	6	7.22892	0.0285455	51	458	13252	3.40406	1	0.401824	35.3431
GOTERM_BP_FAT	GO:0034622~cellular macromolecular complex assembly	5	6.0241	0.0288305	51	309	13252	4.20458	1	0.397157	35.6281
GOTERM_BP_FAT	GO:0051216~cartilage development	3	3.61446	0.0317122	51	74	13252	10.5342	1	0.419526	38.445
GOTERM_BP_FAT	GO:0006928~cell motion	6	7.22892	0.0326899	51	475	13252	3.28223	1	0.421667	39.3743
GOTERM_BP_FAT	GO:0065003~macromolecular complex assembly	7	8.43373	0.0359485	51	656	13252	2.77272	1	0.445215	42.3777
GOTERM_BP_FAT	GO:0010629~negative regulation of gene expression	6	7.22892	0.0403089	51	503	13252	3.09952	1	0.476427	46.1797
GOTERM_BP_FAT	GO:0021602~cranial nerve morphogenesis	2	2.40964	0.0407441	51	11	13252	47.2442	1	0.472536	46.546
GOTERM_BP_FAT	GO:0034621~cellular macromolecular complex subunit organization	5	6.0241	0.041807	51	348	13252	3.73338	1	0.473997	47.431
GOTERM_BP_FAT	GO:0045934~negative regulation of nucleobase, nucleoside, nucleotide and nucleic acid metabolic process	6	7.22892	0.0426703	51	511	13252	3.051	1	0.473788	48.1396
GOTERM_BP_FAT	GO:0030878~thyroid gland development	2	2.40964	0.0443664	51	12	13252	43.3072	1	0.480162	49.506
GOTERM_BP_FAT	GO:0045892~negative regulation of transcription, DNA-dependent	5	6.0241	0.0444374	51	355	13252	3.65976	1	0.473727	49.5625
GOTERM_BP_FAT	GO:0051172~negative regulation of nitrogen compound metabolic process	6	7.22892	0.0448047	51	518	13252	3.00977	1	0.469756	49.8536
GOTERM_BP_FAT	GO:0051253~negative regulation of RNA metabolic process	5	6.0241	0.0467653	51	361	13252	3.59894	1	0.47788	51.3813
GOTERM_BP_FAT	GO:0043933~macromolecular complex subunit organization	7	8.43373	0.0471972	51	701	13252	2.59472	1	0.474492	51.7119
GOTERM_BP_FAT	GO:0008045~motor axon guidance	2	2.40964	0.0479753	51	13	13252	39.9759	1	0.473718	52.3023
GOTERM_BP_FAT	GO:0000280~nuclear division	4	4.81928	0.0500326	51	220	13252	4.72442	1	0.481987	53.831
GOTERM_BP_FAT	GO:0007067~mitosis	4	4.81928	0.0500326	51	220	13252	4.72442	1	0.481987	53.831
GOTERM_BP_FAT	GO:0000278~mitotic cell cycle	5	6.0241	0.0503838	51	370	13252	3.51139	1	0.478187	54.0873
GOTERM_BP_FAT	GO:0045944~positive regulation of transcription from RNA polymerase II promoter	5	6.0241	0.0507952	51	371	13252	3.50193	1	0.47491	54.3859
GOTERM_BP_FAT	GO:0000087~M phase of mitotic cell cycle	4	4.81928	0.052281	51	224	13252	4.64006	1	0.478947	55.4493
GOTERM_BP_FAT	GO:0007423~sensory organ development	4	4.81928	0.0551599	51	229	13252	4.53874	1	0.491842	57.4441
GOTERM_BP_FAT	GO:0048285~organelle fission	4	4.81928	0.0551599	51	229	13252	4.53874	1	0.491842	57.4441
GOTERM_BP_FAT	GO:0002009~morphogenesis of an epithelium	3	3.61446	0.0556232	51	101	13252	7.71811	1	0.488926	57.7572
GOTERM_BP_FAT	GO:0001655~urogenital system development	3	3.61446	0.0646477	51	110	13252	7.08663	1	0.537355	63.4437
GOTERM_BP_FAT	GO:0035115~embryonic forelimb morphogenesis	2	2.40964	0.0693498	51	19	13252	27.3519	1	0.557508	66.1152
GOTERM_BP_FAT	GO:0021545~cranial nerve development	2	2.40964	0.0693498	51	19	13252	27.3519	1	0.557508	66.1152
GOTERM_BP_FAT	GO:0022403~cell cycle phase	5	6.0241	0.0702444	51	414	13252	3.1382	1	0.556437	66.6024
GOTERM_BP_FAT	GO:0043065~positive regulation of apoptosis	5	6.0241	0.0783436	51	430	13252	3.02143	1	0.591848	70.7247
GOTERM_BP_FAT	GO:0035136~forelimb morphogenesis	2	2.40964	0.07986	51	22	13252	23.6221	1	0.593397	71.4416
GOTERM_BP_FAT	GO:0008633~activation of pro-apoptotic gene products	2	2.40964	0.07986	51	22	13252	23.6221	1	0.593397	71.4416
GOTERM_BP_FAT	GO:0043068~positive regulation of programmed cell death	5	6.0241	0.0799131	51	433	13252	3.0005	1	0.587982	71.4664
GOTERM_BP_FAT	GO:0010942~positive regulation of cell death	5	6.0241	0.0809682	51	435	13252	2.9867	1	0.587403	71.9552
GOTERM_BP_FAT	GO:0035239~tube morphogenesis	3	3.61446	0.0829072	51	127	13252	6.13803	1	0.590936	72.833
GOTERM_BP_FAT	GO:0021675~nerve development	2	2.40964	0.0902538	51	25	13252	20.7875	1	0.618097	75.9317
GOTERM_BP_FAT	GO:0045165~cell fate commitment	3	3.61446	0.0966359	51	139	13252	5.60813	1	0.639132	78.3525

## Sheet: >=50bp_HS_DM_200kb
Category	Term	Count	%	PValue	List Total	Pop Hits	Pop Total	Fold Enrichment	Bonferroni	Benjamini	FDR
GOTERM_BP_FAT	GO:0048598~embryonic morphogenesis	14	9.92908	3.9254e-08	82	307	13252	7.36983	3.64663e-05	3.64663e-05	6.14379e-05
GOTERM_BP_FAT	GO:0007389~pattern specification process	13	9.21986	7.1917e-08	82	267	13252	7.86864	6.68087e-05	3.34049e-05	0.00011256
GOTERM_BP_FAT	GO:0009952~anterior/posterior pattern formation	10	7.0922	1.73329e-07	82	140	13252	11.5436	0.00016101	5.36729e-05	0.000271284
GOTERM_BP_FAT	GO:0003002~regionalization	11	7.80142	3.15122e-07	82	197	13252	9.0239	0.000292705	7.31844e-05	0.000493208
GOTERM_BP_FAT	GO:0051258~protein polymerization	7	4.96454	3.79969e-07	82	47	13252	24.0695	0.000352929	7.05957e-05	0.000594701
GOTERM_BP_FAT	GO:0048705~skeletal system morphogenesis	8	5.67376	5.29801e-06	82	112	13252	11.5436	0.00490977	0.000819974	0.00829179
GOTERM_BP_FAT	GO:0048706~embryonic skeletal system development	7	4.96454	7.25293e-06	82	77	13252	14.6918	0.00671535	0.000962108	0.0113512
GOTERM_BP_FAT	GO:0001501~skeletal system development	11	7.80142	2.28338e-05	82	318	13252	5.59027	0.0209894	0.00264809	0.035732
GOTERM_BP_FAT	GO:0048704~embryonic skeletal system morphogenesis	6	4.25532	2.45811e-05	82	57	13252	17.0116	0.0225774	0.00253413	0.0384659
GOTERM_BP_FAT	GO:0007018~microtubule-based movement	7	4.96454	5.87405e-05	82	111	13252	10.1916	0.0531092	0.00544229	0.0918973
GOTERM_BP_FAT	GO:0048562~embryonic organ morphogenesis	7	4.96454	0.000159908	82	133	13252	8.50578	0.138057	0.0134152	0.249984
GOTERM_BP_FAT	GO:0043623~cellular protein complex assembly	7	4.96454	0.000433778	82	160	13252	7.07043	0.331733	0.0330311	0.676768
GOTERM_BP_FAT	GO:0048568~embryonic organ development	7	4.96454	0.000635995	82	172	13252	6.57714	0.446242	0.0444457	0.990795
GOTERM_BP_FAT	GO:0070271~protein complex biogenesis	11	7.80142	0.00094891	82	503	13252	3.53421	0.586028	0.0610536	1.4749
GOTERM_BP_FAT	GO:0006461~protein complex assembly	11	7.80142	0.00094891	82	503	13252	3.53421	0.586028	0.0610536	1.4749
GOTERM_BP_FAT	GO:0009792~embryonic development ending in birth or egg hatching	9	6.38298	0.00097291	82	334	13252	4.35475	0.595164	0.0585037	1.51193
GOTERM_BP_FAT	GO:0006355~regulation of transcription, DNA-dependent	22	15.6028	0.00149451	82	1746	13252	2.03632	0.750784	0.0831759	2.31367
GOTERM_BP_FAT	GO:0051252~regulation of RNA metabolic process	22	15.6028	0.00198866	82	1786	13252	1.99071	0.842653	0.103075	3.06759
GOTERM_BP_FAT	GO:0043009~chordate embryonic development	8	5.67376	0.00407178	82	331	13252	3.90598	0.977413	0.189884	6.18627
GOTERM_BP_FAT	GO:0007017~microtubule-based process	7	4.96454	0.00423455	82	250	13252	4.52507	0.980595	0.187376	6.42596
GOTERM_BP_FAT	GO:0045449~regulation of transcription	27	19.1489	0.00434611	82	2566	13252	1.70049	0.982514	0.183164	6.58992
GOTERM_BP_FAT	GO:0030149~sphingolipid catabolic process	3	2.12766	0.00472846	82	17	13252	28.5194	0.987761	0.189151	7.14976
GOTERM_BP_FAT	GO:0046466~membrane lipid catabolic process	3	2.12766	0.00472846	82	17	13252	28.5194	0.987761	0.189151	7.14976
GOTERM_BP_FAT	GO:0065003~macromolecular complex assembly	11	7.80142	0.00648874	82	656	13252	2.70992	0.997637	0.240348	9.68698
GOTERM_BP_FAT	GO:0060562~epithelial tube morphogenesis	4	2.83688	0.00795762	82	67	13252	9.64834	0.999402	0.275812	11.7544
GOTERM_BP_FAT	GO:0009954~proximal/distal pattern formation	3	2.12766	0.00859022	82	23	13252	21.0795	0.999669	0.28391	12.631
GOTERM_BP_FAT	GO:0043933~macromolecular complex subunit organization	11	7.80142	0.0101371	82	701	13252	2.53596	0.999923	0.315192	14.7404
GOTERM_BP_FAT	GO:0034622~cellular macromolecular complex assembly	7	4.96454	0.0115116	82	309	13252	3.66106	0.999979	0.338803	16.5746
GOTERM_BP_FAT	GO:0006643~membrane lipid metabolic process	4	2.83688	0.0133358	82	81	13252	7.98073	0.999996	0.369939	18.952
GOTERM_BP_FAT	GO:0035113~embryonic appendage morphogenesis	4	2.83688	0.016142	82	87	13252	7.43033	1	0.417215	22.4855
GOTERM_BP_FAT	GO:0030326~embryonic limb morphogenesis	4	2.83688	0.016142	82	87	13252	7.43033	1	0.417215	22.4855
GOTERM_BP_FAT	GO:0030182~neuron differentiation	8	5.67376	0.0174967	82	438	13252	2.95178	1	0.431901	24.1393
GOTERM_BP_FAT	GO:0034621~cellular macromolecular complex subunit organization	7	4.96454	0.0196053	82	348	13252	3.25077	1	0.458353	26.6478
GOTERM_BP_FAT	GO:0016042~lipid catabolic process	5	3.5461	0.0214447	82	173	13252	4.6708	1	0.477766	28.7724
GOTERM_BP_FAT	GO:0045941~positive regulation of transcription	9	6.38298	0.0216308	82	564	13252	2.57888	1	0.46999	28.9841
GOTERM_BP_FAT	GO:0035108~limb morphogenesis	4	2.83688	0.0226784	82	99	13252	6.52969	1	0.475747	30.165
GOTERM_BP_FAT	GO:0035107~appendage morphogenesis	4	2.83688	0.0226784	82	99	13252	6.52969	1	0.475747	30.165
GOTERM_BP_FAT	GO:0002009~morphogenesis of an epithelium	4	2.83688	0.0238883	82	101	13252	6.40039	1	0.483477	31.506
GOTERM_BP_FAT	GO:0010940~positive regulation of necrotic cell death	2	1.41844	0.0242286	82	4	13252	80.8049	1	0.478484	31.8787
GOTERM_BP_FAT	GO:0021569~rhombomere 3 development	2	1.41844	0.0242286	82	4	13252	80.8049	1	0.478484	31.8787
GOTERM_BP_FAT	GO:0060173~limb development	4	2.83688	0.0251328	82	103	13252	6.27611	1	0.481521	32.86
GOTERM_BP_FAT	GO:0048736~appendage development	4	2.83688	0.0251328	82	103	13252	6.27611	1	0.481521	32.86
GOTERM_BP_FAT	GO:0010628~positive regulation of gene expression	9	6.38298	0.0252901	82	581	13252	2.50342	1	0.474368	33.0294
GOTERM_BP_FAT	GO:0045944~positive regulation of transcription from RNA polymerase II promoter	7	4.96454	0.025867	82	371	13252	3.04924	1	0.473078	33.6471
GOTERM_BP_FAT	GO:0045893~positive regulation of transcription, DNA-dependent	8	5.67376	0.0264397	82	477	13252	2.71044	1	0.471801	34.255
GOTERM_BP_FAT	GO:0051254~positive regulation of RNA metabolic process	8	5.67376	0.0275063	82	481	13252	2.6879	1	0.476797	35.3734
GOTERM_BP_FAT	GO:0001655~urogenital system development	4	2.83688	0.0297595	82	110	13252	5.87672	1	0.49568	37.6775
GOTERM_BP_FAT	GO:0046514~ceramide catabolic process	2	1.41844	0.0301946	82	5	13252	64.6439	1	0.492453	38.1135
GOTERM_BP_FAT	GO:0010939~regulation of necrotic cell death	2	1.41844	0.0301946	82	5	13252	64.6439	1	0.492453	38.1135
GOTERM_BP_FAT	GO:0006357~regulation of transcription from RNA polymerase II promoter	10	7.0922	0.0328867	82	727	13252	2.22297	1	0.51444	40.7483
GOTERM_BP_FAT	GO:0046521~sphingoid catabolic process	2	1.41844	0.0361246	82	6	13252	53.8699	1	0.540142	43.7781
GOTERM_BP_FAT	GO:0021548~pons development	2	1.41844	0.0361246	82	6	13252	53.8699	1	0.540142	43.7781
GOTERM_BP_FAT	GO:0045935~positive regulation of nucleobase, nucleoside, nucleotide and nucleic acid metabolic process	9	6.38298	0.036451	82	624	13252	2.33091	1	0.535395	44.0754
GOTERM_BP_FAT	GO:0022403~cell cycle phase	7	4.96454	0.0408965	82	414	13252	2.73253	1	0.56971	47.9801
GOTERM_BP_FAT	GO:0021546~rhombomere development	2	1.41844	0.0420187	82	7	13252	46.1742	1	0.571941	48.9246
GOTERM_BP_FAT	GO:0051173~positive regulation of nitrogen compound metabolic process	9	6.38298	0.0426364	82	644	13252	2.25852	1	0.569712	49.4376
GOTERM_BP_FAT	GO:0035239~tube morphogenesis	4	2.83688	0.042733	82	127	13252	5.09007	1	0.563079	49.5174
GOTERM_BP_FAT	GO:0006350~transcription	20	14.1844	0.0447741	82	2088	13252	1.54799	1	0.573056	51.1761
GOTERM_BP_FAT	GO:0010557~positive regulation of macromolecule biosynthetic process	9	6.38298	0.0459779	82	654	13252	2.22399	1	0.575729	52.1302
GOTERM_BP_FAT	GO:0043065~positive regulation of apoptosis	7	4.96454	0.0476641	82	430	13252	2.63086	1	0.582095	53.4374
GOTERM_BP_FAT	GO:0043068~positive regulation of programmed cell death	7	4.96454	0.0490064	82	433	13252	2.61263	1	0.585532	54.454
GOTERM_BP_FAT	GO:0048732~gland development	4	2.83688	0.0496711	82	135	13252	4.78844	1	0.583755	54.9498
GOTERM_BP_FAT	GO:0010942~positive regulation of cell death	7	4.96454	0.0499141	82	435	13252	2.60062	1	0.578891	55.1298
GOTERM_BP_FAT	GO:0000279~M phase	6	4.25532	0.0508163	82	329	13252	2.94729	1	0.579024	55.792
GOTERM_BP_FAT	GO:0030902~hindbrain development	3	2.12766	0.0519985	82	60	13252	8.08049	1	0.58118	56.646
GOTERM_BP_FAT	GO:0009953~dorsal/ventral pattern formation	3	2.12766	0.0519985	82	60	13252	8.08049	1	0.58118	56.646
GOTERM_BP_FAT	GO:0031328~positive regulation of cellular biosynthetic process	9	6.38298	0.0574244	82	685	13252	2.12334	1	0.612193	60.371
GOTERM_BP_FAT	GO:0048754~branching morphogenesis of a tube	3	2.12766	0.0599336	82	65	13252	7.45891	1	0.622114	61.9903
GOTERM_BP_FAT	GO:0009891~positive regulation of biosynthetic process	9	6.38298	0.0614752	82	695	13252	2.09279	1	0.625572	62.9542
GOTERM_BP_FAT	GO:0021602~cranial nerve morphogenesis	2	1.41844	0.0652414	82	11	13252	29.3836	1	0.642096	65.2139
GOTERM_BP_FAT	GO:0080010~regulation of oxygen and reactive oxygen species metabolic process	2	1.41844	0.0652414	82	11	13252	29.3836	1	0.642096	65.2139
GOTERM_BP_FAT	GO:0030878~thyroid gland development	2	1.41844	0.0709597	82	12	13252	26.935	1	0.66808	68.3993
GOTERM_BP_FAT	GO:0001763~morphogenesis of a branching structure	3	2.12766	0.07517	82	74	13252	6.55175	1	0.684101	70.5678
GOTERM_BP_FAT	GO:0051216~cartilage development	3	2.12766	0.07517	82	74	13252	6.55175	1	0.684101	70.5678
GOTERM_BP_FAT	GO:0008045~motor axon guidance	2	1.41844	0.0766434	82	13	13252	24.863	1	0.68572	71.2932
GOTERM_BP_FAT	GO:0006665~sphingolipid metabolic process	3	2.12766	0.0769327	82	75	13252	6.46439	1	0.681503	71.4336
GOTERM_BP_FAT	GO:0010604~positive regulation of macromolecule metabolic process	10	7.0922	0.0772398	82	857	13252	1.88576	1	0.677448	71.5821
GOTERM_BP_FAT	GO:0044242~cellular lipid catabolic process	3	2.12766	0.0787084	82	76	13252	6.37933	1	0.679121	72.2817
GOTERM_BP_FAT	GO:0000122~negative regulation of transcription from RNA polymerase II promoter	5	3.5461	0.0798489	82	266	13252	3.03778	1	0.679187	72.8139
GOTERM_BP_FAT	GO:0048729~tissue morphogenesis	4	2.83688	0.0953743	82	178	13252	3.63168	1	0.740637	79.1705
GOTERM_BP_FAT	GO:0009132~nucleoside diphosphate metabolic process	2	1.41844	0.0990368	82	17	13252	19.0129	1	0.749448	80.452

## Sheet: >=50bp_HS_NV_200kb
Category	Term	Count	%	PValue	List Total	Pop Hits	Pop Total	Fold Enrichment	Bonferroni	Benjamini	FDR
GOTERM_BP_FAT	GO:0007608~sensory perception of smell	3	15.7895	0.0326233	11	386	13252	9.36317	0.958583	0.958583	30.6014
GOTERM_BP_FAT	GO:0007166~cell surface receptor linked signal transduction	5	26.3158	0.0347604	11	1779	13252	3.38597	0.966506	0.816985	32.2715
GOTERM_BP_FAT	GO:0007606~sensory perception of chemical stimulus	3	15.7895	0.0401222	11	432	13252	8.36616	0.980379	0.730282	36.3018

## Sheet: >=50bp_HS_SP_50kb
Category	Term	Count	%	PValue	List Total	Pop Hits	Pop Total	Fold Enrichment	Bonferroni	Benjamini	FDR
GOTERM_BP_FAT	GO:0006811~ion transport	3	27.2727	0.0421232	7	759	13252	7.48278	0.954888	0.954888	36.1065

## Sheet: >=50bp_HS_SP_200kb
Category	Term	Count	%	PValue	List Total	Pop Hits	Pop Total	Fold Enrichment	Bonferroni	Benjamini	FDR
GOTERM_BP_FAT	GO:0006355~regulation of transcription, DNA-dependent	9	25.7143	0.00699868	24	1746	13252	2.84622	0.789689	0.789689	8.56413
GOTERM_BP_FAT	GO:0051252~regulation of RNA metabolic process	9	25.7143	0.0080285	24	1786	13252	2.78247	0.83296	0.591295	9.76564
GOTERM_BP_FAT	GO:0006350~transcription	9	25.7143	0.0200415	24	2088	13252	2.38003	0.988829	0.776453	22.7468
GOTERM_BP_FAT	GO:0006811~ion transport	5	14.2857	0.0396276	24	759	13252	3.63746	0.999874	0.893977	40.2769
